# Supplementary material for: Wide-scale identification of novel/eliminated genes responsible for evolutionary transformations
Source: Biol Direct. 2023 Aug 11;18:45. doi: 10.1186/s13062-023-00405-6 (PMC10416458; doi:10.1186/s13062-023-00405-6)
Supplement: Supplementary file 1 — Additional file 1: Table S1. The list-1 of Xenopus tropicalis frog genes (2392 pcs) that are present in fish and absent from all placental mammals considered, at the standard parameters. For each frog gene, the characteristics m (number of primitive mammals that have this gene), n (number of birds that have this gene), p (number of reptiles that have this gene), and q (number of fish that have this gene) are specified. Columns: Protein (protein ID), Gene ID (frog gene ID), Chr, Start, End, +/- (gene coordinates), Symbol (gene symbol), Name (gene description), m, n, p, q, Monodelphis,…, Takifugu (19 columns with a gene ID in the respective species, if the gene is present in it, in the following order: primitive mammals, birds, reptilians, fish). [file 13062_2023_405_MOESM1_ESM.xlsx]

## Sheet: Table S1
Protein	Gene ID	Chr	Start	End	+/-	Symbol	Name	m	n	p	q	Monodelphis	Ornithorhynchus	Sarcophilus	Anas	Gallus	Meleagris	Taeniopygia	Anolis	Chrysemys	Crocodylus	Notechis	Pelodiscus	Pogona	Callorhinchus	Danio	Latimeria	Oreochromis	Oryzias	Takifugu
NP_988851.1	394442	5	141960581	141975126	-1	zpax	egg envelope component ZPAX	1	4	6	6		100083840		101802605	421952	100134836	100229718	103280166	101931197	109311627	113417265	102446806	110074230	103183125	334036	102346997	100695742	100049331	101076364
NP_988852.1	394443	4	76112388	76119880	1	zpd	zona pellucida protein D	0	4	6	4				101795142	404754	100542440	100228957	100564948	101934571	109310403	113420317	102463142	110070982		327407		100708801	101173463	101074491
NP_988854.1	394445	3	22178536	22188681	-1	zp4	zona pellucida glycoprotein 4	0	0	1	3									101948923								100534481	100049432	101079966
NP_988858.1	394452	1	152851701	152863100	-1	vegt	vegt protein	2	4	4	6	100027676	100087831		101798203	395792	100546113	100225628	100567021		109312824		102445659	110081995	103184819	30264	102345533	100701186	101163256	101077064
NP_988859.1	394453	9	40356272	40357785	-1	hbg1	hemoglobin subunit gamma 1	0	0	0	1														103188412
NP_988865.1	394459	1	104459669	104467365	1	pnhd	pinhead	0	0	3	5										109320541		102453510	110072654		497366	102362111	100694340	105356300	101063912
NP_988883.1	394478	3	20063551	20073882	1	npm1	nucleophosmin (nucleolar phosphoprotein B23, numatrin)	0	4	6	5				101803513	396203	100539215	100190341	100565943	101935321	109309843	113412745	102459371	110078962	103177318	553507		100711826	101158550	101078706
XP_031751656.1	394486	2	119583788	119595269	-1	MGC75760	uncharacterized protein mgc75760	0	0	0	5														103177420		102347529	100695211	101164391	101062046
NP_988892.1	394487	4	123919540	123921513	1	MGC75753	Novel protein of BTG family	2	3	3	3	100030262		116421506		415950	104913142	100189947		101953478		113420585		110085968	103188774	492503	102357564
NP_988922.2	394518	1	129361408	129386835	1	MGC76064	uncharacterized protein MGC76064	0	0	0	1															436639
NP_988924.1	394520	6	7009579	7015877	1	bcas2	breast carcinoma amplified sequence 2	0	0	1	4										109317852					493614		100705769	101170757	101072905
NP_988925.1	394521	2	56726359	56733022	1	rpl8	ribosomal protein L8	0	4	6	5				101793195	418568	100544011	100190564	100551532	101952773	109305913	113416275	102461024	110074084		393686	102352880	100706674	100125472	101075794
NP_988952.1	394549	8	71340472	71355516	1	degs3	degenerative spermatocyte homolog 3, lipid desaturase	1	0	3	2		100088407							101944949			102455413	110075723	103175334		102355762
XP_031753628.1	394556	3	18412767	18426722	-1	tnni1.2	troponin I type 1 (skeletal, slow), gene 2	0	0	0	6														103185560	553694	102350553	100704781	101167333	101068009
NP_988992.1	394588	7	111795903	111796857	-1	socs3l	suppressor of cytokine signaling 3-Like	0	0	4	2								100560082	112060870		113418517		110078594	103179170		102360670
NP_989002.1	394598	9	12417850	12430969	-1	rab35l	RAB35, member RAS oncogene family like	0	0	4	3								100559953	101948864		113421758		110081831				100703328	101155198	101066302
NP_989007.1	394603	2	90337596	90344247	-1	zbtb8a.2	zinc finger and BTB domain containing 8A, gene 2	0	0	1	2											113416057				678523		100701458
NP_989017.1	394613	7	120071309	120078341	-1	btg5.3	B-cell translocation gene 5, gene 3	0	0	0	1																			101062399
NP_989026.1	394622	9	28337536	28342375	1	h3f3b	H3 histone, family 3B (H3.3B)	0	1	1	5							100224650				113412082			103173215	406269		100691772	101163693	101070785
NP_989079.1	394676	1	190294518	190331520	-1	dazl	deleted in azoospermia-like	0	0	0	1																			101069052
XP_012821747.1	394702	7	127322776	127342503	-1	slc35a3.2	solute carrier family 35 (UDP-N-acetylglucosamine (UDP-GlcNAc) transporter), member A3, gene 2	0	0	0	2															559707				101067278
NP_989105.1	394709	7	113252324	113257193	1	MGC76132	Ferritin, lower subunit (Ferritin L)	0	0	0	2																102352923			101072305
NP_989106.1	394711	9	50664759	50671834	1	cops8	COP9 signalosome subunit 8	2	4	4	5	100010441		100922481	101791067	424020	100548802	100227895	100561349		109323025	113419559	102458695		103186696	393198		100708992	101158896	115251959
NP_989122.1	394727	9	2138002	2149707	-1	pitpnb	phosphatidylinositol transfer protein, beta	3	0	2	2	100014520	100086883	100917402					100555489					110078543		406752	102356874
NP_989127.1	394732	7	129773496	129786898	1	ddx19b	DEAD-box helicase 19B	1	4	5	6		100075859		101805188	426504	100540041	100228959		101939357	109314370	113423981	102444945	110072622	103184192	563448	102357673	100693948	101163319	101075257
NP_989182.1	394789	3	139316990	139350638	1	tlcd4.2	TLC domain containing 4, gene 2	1	0	5	6		114807439						100552377	101937498		113419955	106732138	110077963	103172977	449652	102356563	100706733	101162842	101072919
XP_017951675.2	394811	8	73846929	73891680	-1	crat	carnitine O-acetyltransferase b	0	0	4	5								100556956	101949514		113425450		110070073		447855	102355603	100703912	101159596	101072399
XP_031747187.1	394868	8	147002625	147035668	-1	atp6v1al	V-type proton ATPase catalytic subunit A	0	3	4	1					776719	100540888	115498404		101945735		113425407	102447139	110088132			102351436
NP_989286.1	394901	4	122648690	122658986	1	adap1l	ArfGAP with dual PH domains 1-like	0	4	6	2				101805062	100858460	100548269	100224455	100558741	101937098	109316651	113432749	102460744	110075919		436988	102352161
NP_989290.1	394908	6	6378221	6389215	1	rnf121	ring finger protein 121	0	0	0	1															606559
NP_989301.1	394920	2	90792049	90796770	-1	eef1a1o	eukaryotic translation elongation factor 1 alpha 1, oocyte form	2	0	5	5	100011677	100681761							101941949	109318376	113420660	102462452	110082523		30516	102353631	106096996	101170939	101068074
NP_989323.1	394948	3	36354827	36383451	-1	slc22a4	solute carrier family 22 (organic cation/zwitterion transporter), member 4	0	0	0	1																			101074953
NP_989324.1	394949	5	49735712	49749666	-1	sult6b1.4	sulfotransferase family 6B member 1 gene 4	0	0	0	3															322462			101160757	101064464
NP_989325.1	394950	3	74656251	74664138	-1	tprkb	TP53RK binding protein	1	4	6	6		103168011		113843814	425906	100550630	100227090	100563469	101949447	109315701	113418651	102460676	110080796	103188283	492501	102346917	100690825	101157750	101072150
XP_012819922.1	394959	6	30854680	30867946	-1	dus3l	dihydrouridine synthase 3-like	0	0	0	6														103190441	393647	102347817	100702831	101158743	101061502
XP_002944677.2	394984	4	40929080	40934587	-1	ctrb1	chymotrypsin B	1	0	0	1		100082620												103176139
NP_989364.1	394995	1	130778928	130792057	1	anxa1.1	annexin A1 gene 1	0	0	0	1															550268
NP_989404.1	395041	1	102006710	102014964	1	anp32c	acidic nuclear phosphoprotein 32 family member C	3	4	4	2	100017476	100082556	100920101	101799704	420087	100545141	100218528		101944135	109324940		102446220	110072475	103183482		102358021
XP_012823627.1	395051	8	80638182	80643278	-1	arf6	ADP-ribosylation factor 6	1	0	4	1		100093050							101939824		113425824	102452016	110075617					101165723
XP_031748440.1	403098	9	84965643	84990631	1	gja7	gap junction protein, alpha 7, 45kDa (connexin 45)	0	4	5	6				101801472	107049146	100549421	100219825	100561092	101952417	109322904	113410845		110078234	103189796	114404	102356650	100709865	101156782	101072094
NP_998830.1	407755	4	150436426	150444243	1	LOC407755	parapinopsin	0	0	2	4								100555257					110085020		100331083		100693756	101157770	101070008
XP_012823629.1	407849	8	131446192	131526682	1	nek2	NIMA-related kinase 2	3	4	5	3	100023666	103169903	100916127	119715275	100857512	100540942	115498461	100553877		109324012	113424319	102460485	110081510		555536	102347325		101174843
NP_001001190.1	407851	4	15936953	15955097	1	tmem178.2	transmembrane protein 178, gene 2	0	4	5	3				101804414	121113288	100551155	100220107	100555183	101933992	109320771	113414384		110082466		559304	102347840		101166946
XP_031746166.1	407870	8	79045411	79078488	1	MGC69353	uncharacterized protein mgc69353	0	0	0	1														103172208
NP_998864.1	407906	9	60734313	60741012	1	ag1	anterior gradient 1	0	0	0	4															335309	102364026	100701991		101072980
NP_001032350.2	447976	8	134101867	134116517	-1	mhc1b2	major histocompatibility complex nonclassical class Ib-2	0	0	0	1														103189724
NP_001005430.1	447993	2	53472228	53490495	-1	slc25a22l	solute carrier family 25 (mitochondrial carrier: glutamate), member 22 like	0	0	5	6								100553181		109317844	113416971	102456029	110072315	103179083	406717	102362994	100695863	101171405	101079113
NP_001004779.1	447998	5	152305741	152310447	-1	stk35	serine/threonine kinase 35	2	3	4	3	100033181		100924004	101804337	426385	100539085		100551629	101939778	109311535		102457094		103179561		102360844		101161023
NP_001004780.1	447999	6	65066116	65072836	-1	snrpd1	small nuclear ribonucleoprotein D1 polypeptide	0	4	6	5				101803427	776411	100542430	100190603	100556409	101935749	109311522	113419209	102453697	110084878	103183928		102365723	100703605	101162381	101071894
NP_001006106.1	448000	3	122025103	122031517	1	nif	low molecular weight neuronal intermediate filament	0	0	3	5									101942162	109317346		102452496			321113	102351904	100694954	101166803	101068498
NP_001004810.1	448053	8	78090188	78095951	1	MGC69520	Novel 7 transmembrane receptor (rhodopsin family) protein	0	0	0	1																102364092
NP_001005623.1	448069	9	13849728	13857070	1	LOC448069	phosphatidylserine decarboxylase	0	0	2	2									101932241			102463922				102360042	100710004
NP_001004818.1	448071	8	44338628	44340194	-1	MGC69466	MGC69466 protein	0	4	3	6				101799667	428702	100551358	100222314	100562909	101939606				110080201	103179589	404726	102362258	100694863	101173071	101064646
XP_031748446.1	448078	9	12621227	12635910	1	pelo	pelota homolog	0	0	0	6														121852579	394111	102367198	100707498	101171202	101068893
NP_001006687.1	448098	10	7571389	7577912	1	krt70	keratin 70	0	0	1	3													110074882	103189122		102360315	100711368
NP_001004835.1	448101	6	152275448	152287399	-1	cfap20	cilia and flagella associated protein 20	0	2	2	5						100543684	100227077			109310391		102453841		103172794	393784		100690820	101155160	101079377
XP_031746175.1	448104	8	109566462	109583949	-1	srsf5a	serine/arginine-rich splicing factor 5 alpha	0	4	5	6				101794750	423265	100549826	100220017	100556404	101944773		113414308	102453174	110076419	103190239	335396	102354399	100695830	101161448	101076252
NP_001004848.1	448133	4	118014984	118077230	1	imp3	IMP3, U3 small nucleolar ribonucleoprotein	0	0	0	6														103184780	393237	102351940	100704209	101155298	101073094
XP_012814265.1	448158	3	130231579	130235442	1	ppp1r3c.2	protein phosphatase 1 regulatory subunit 3C	1	0	0	3			100927896													102365422	100700587	101171970
NP_001005682.1	448183	10	21380275	21386672	-1	g6pc.3	glucose-6-phosphatase, catalytic subunit, gene 3	0	0	0	1															100000750
NP_001004880.1	448210	1	101468327	101481815	-1	rab11b.2	RAB11B, member RAS oncogene family, gene 2	0	0	0	1																102363815
NP_001234906.1	448226	4	101744363	101750301	-1	hccs	holocytochrome c synthase	1	4	5	5		100080272		101802937	424482	100543527	100224495	100566296		109307266	113414792	102456344	110076505	103174637	436771	102361996	100692842		101061825
NP_001004893.1	448235	2	105108926	105114795	-1	rpp21	ribonuclease P/MRP 21kDa subunit	0	0	1	1								100561750											101077808
NP_001004899.1	448249	9	40870033	40871282	1	hbg2	hemoglobin subunit gamma 2	0	0	0	3															81538		109201899	101174748
NP_001004918.1	448299	6	73849589	73911459	1	znf830	zinc finger protein 830	1	4	6	4		100092299		101792837	420966	100546028	100222510	100551941	101951150	109313800	113419085	102456575	110075365	103181185			100699712	101171111	101066067
XP_012814932.2	448308	1	35733242	35741253	-1	tmem128l	transmembrane protein 128 like	0	0	0	1															574426
NP_001006708.1	448345	4	128342737	128344808	1	crp	C-reactive protein, pentraxin-related	0	0	1	1													110076044	103172127
NP_001006719.1	448369	2	6685576	6705113	1	b4galt3l1	UDP-Gal:betaGlcNAc beta 1,4- galactosyltransferase, polypeptide 3 like 1	0	4	6	1				101792630	418342	100548019	100219809	100557158	101952944	109319253	113421480	102461193	110074017			102355730
NP_001004976.1	448414	2	180141414	180145129	-1	vps16	VPS16, CORVET/HOPS core subunit	0	0	0	1																			101064096
XP_012823677.1	448416	8	39161663	39178376	-1	znf534	zinc finger protein 534	2	4	6	6	100017154	100073840		101791703	430697	100547584	100224661	100562908	101934576	109313665	113423084	102454448	110080170	103177402	562670	102351049	100704452	101157720	115252641
NP_001006805.1	448514	8	748099	760296	-1	myh2	myosin, heavy chain 2, skeletal muscle, adult	0	0	0	2															100008070			100125430
NP_001005014.1	448515	2	16703403	16708434	-1	tmem97	transmembrane protein 97	0	0	0	1															569147
NP_001005019.1	448527	9	10063445	10079698	1	MGC79752	MGC79752 protein	0	0	0	6														103186045	449555	102360025	100704819	101161976	101066612
NP_001006815.1	448531	1	6737886	6781831	-1	LOC448531	programmed cell death 4 like	0	2	4	4				119716777	101749299			100558313	101933898		113417887		110079794			102358920	100708189	101164703	101072272
NP_001006825.1	448557	1	102168893	102200783	1	zap70	zeta chain of T cell receptor associated protein kinase 70	2	4	6	6	100025187		100916187	101798888	420086	100542877	100229988	103282537	101946149	109324935	113420949	102446767	110072432	103183477	553615	102357488	100696446	101170171	101069105
NP_001006111.1	448563	7	16445197	16449173	-1	actrt2	actin related protein T2	0	0	0	1															322509
XP_012823695.1	448571	8	87801505	87808205	-1	spc25	SPC25, NDC80 kinetochore complex component	0	0	0	3																	100705762	101156780	101069653
NP_001006833.1	448572	3	140453732	140458251	-1	rnf11.2	ring finger protein 11.2	3	0	4	5	100010121	100089924	100928869					100556012	101941166			102454181	110082678		393996	102365361	100700565	101174724	101070308
NP_001005093.1	448670	6	8211439	8216242	1	pomp	proteasome maturation protein	0	0	0	2															445030				101070674
NP_001005096.1	448674	1	105300019	105302460	1	crygdl.48	crystallin gamma D like gene 48	0	0	0	1														103182916
NP_001005117.1	448697	6	123900246	123905993	1	mrpl53	mitochondrial ribosomal protein L53	0	4	5	6				101793579	420196	100550585	100226910	100558932	101939120		113428799	102447039	110075885	103180751	447915	102355707	100707884	101168555	101069216
NP_001006883.1	448702	4	115865701	115869361	1	fhit	fragile histidine triad	0	0	0	1																102354340
NP_001005140.1	448725	9	5222926	5226710	-1	nme2	NME/NM23 nucleoside diphosphate kinase 2	1	1	0	4	100012826						100190757								30083		100697135	101161287	115249957
NP_001006897.1	448744	9	10127359	10135175	1	rraga	Ras-related GTP binding A	3	0	4	6	100021423	100086080	100916768						101938583	109313669		102449038	110080174	103177256	325358	102349898	100704732	101162152	101061287
NP_001006908.3	448755	4	90551266	90579475	-1	selenop2l	selenoprotein P2-like	3	4	6	6	100617267	100076948	111720324	101803314	424593	100546913	101233925	100552065	101930756	109307409	113410958	102452367	110073780	103182740	791479	102346609	100692295	101167398	101073549
NP_001007517.1	493243	NW_022279387.1	74	1027	1	tsn	translin	0	4	6	6				101792116	395955	100545990	100230376	100562064	101945482	109322520	113410765	102453121	110085546	103189023	334107	102354533	100699777	101155237	101063113
XP_012821916.2	493303	7	105419694	105435260	1	sult2b1	sulfotransferase family 2B member 1	0	0	3	2								100553861	101949120		113421782							110016637	101073052
NP_001007925.1	493305	4	37675636	37683999	-1	tmed10l	transmembrane p24 trafficking protein 10 like	0	0	3	1								100552625	101951632				110069798	103190317
XP_012821920.1	493330	3	94896336	94907928	-1	scamp5.1	secretory carrier membrane protein 5 gene 1	0	0	1	1										109324912				103189684
XP_017948505.1	493360	4	86381922	86392772	1	psma4	proteasome subunit alpha 4	0	0	0	1															406445
NP_001008029.1	493391	1	103254174	103260938	-1	enc1.2	ectodermal-neural cortex (with BTB-like domain), gene 2	3	4	2	5	100027335	100086229	100929715	101796579	425795	100547239	101233818		101946422			102459574		103181968	327531		100702697	101174902	101061670
NP_001008034.1	493396	7	112428652	112435478	-1	kras	Kirsten rat sarcoma viral oncogene homolog	0	0	6	6								100559807	101951310	109320833	113418546	102447251	110078528	103190146	393228	102357700	100703836	101154954	101069736
XP_031755884.1	493401	4	13967586	13976226	-1	tll1	tolloid like 1	0	0	0	2														103191322	792176
XP_031755888.1	493433	4	115051565	115071607	1	serhl	serine hydrolase-like (pseudogene)	0	0	0	1																106701925
NP_001008079.1	493441	3	104681484	104689182	-1	nmrk2	nicotinamide riboside kinase 2	0	4	6	6				101800436	415448	104912834	100190699	100558237	101941893	109309060	113418281	102462063	110077233	103186553	386710	102356827	100693649	101172800	101075467
NP_001008088.2	493450	3	140855821	140864299	1	surf4.1	surfeit 4, gene 1	3	0	5	2	100027243	100073826	100916784					100567117	101946452		113421536	102448064	110081766	103190937		102350960
XP_031759185.1	493482	6	69387186	69402377	1	pigm	phosphatidylinositol glycan anchor biosynthesis class M	0	0	0	5														103176236		102349293	100696854	101166013	101069982
NP_001008132.1	493494	4	136923081	136933482	-1	pim1	Pim-1 proto-oncogene, serine/threonine kinase	1	0	2	6		100085097						100562074			113421987			103176699	572469	102350320	100704168	101157054	101074997
XP_012812273.1	493502	2	76938885	76956472	-1	tbrg1	transforming growth factor beta regulator 1	1	0	0	2		100091988																101163190	101068918
NP_001008143.1	493505	9	20279006	20285483	-1	foxj1.2	forkhead box J1, gene 2	0	1	5	2							115491417	100560010	101952560	109313459		102449464	110089104				100703498	101165351
NP_001008152.1	493514	4	40900431	40915412	1	mpp1	membrane protein, palmitoylated 1	0	1	0	4							100229087									102360482	100709182	101159937	101077502
NP_001008164.1	493526	7	106197361	106214922	1	rcvrn.2	recoverin, gene 2	1	1	5	5		100084107					121468868	100563355	101950946		113421786	102449422	110081786		335650	102352363	100693630	101165915	101061490
XP_017950847.1	493528	7	117471498	117492182	-1	mob2.2	Mps one binder kinase activator-like 2, gene 2	0	0	0	1																102363737
XP_012809481.2	493537	8	126129570	126135990	-1	apcs	amyloid P component, serum protein	1	3	4	4			100917076	119713809	429786	104914423		100555823			113427260	102457250	110084991			102345114	100692819	101165585	101074263
XP_012827149.1	496451	10	17171739	17211913	-1	crhr1.1	corticotropin releasing hormone receptor 1, gene 1	0	4	6	6				101803730	428277	100543646	100232263	100556910	101931841	109318953	113413386	102463818	110079140	103189706	30651	102361604	100691226	101173747	115250221
NP_001011067.1	496477	7	109521552	109523329	-1	cxcr3	chemokine (C-X-C motif) receptor 3	0	0	4	4								100566266	101938365		113426426		110089443		791973		100702768	101155297	101080123
NP_001011082.1	496494	8	144983346	145006217	1	myo1e.2	myosin IE, gene 2	0	0	5	5								100566259	101940550	109324706		102461036	110081511		393609	106701775	100691416	101165713	101078079
NP_001011089.1	496502	3	2212769	2220828	1	cecr5	cat eye syndrome chromosome region, candidate 5 homolog (human)	0	4	6	5				101797103	415969	100542184	100231678	103277518	101936505	109311361	113418263	102454815	110081618	103181876	100137610	102360642		101167363	105419375
NP_001011127.1	496541	1	115429183	115434569	-1	txn	thioredoxin	0	0	0	1														103177722
NP_001011134.1	496550	9	25769379	25773538	-1	ocm4.1	oncomodulin 4 gene 1	0	4	2	5				101803972	396531	100545341	100221179			109314826		102450121			337731	102363318	100707505	105353532	105416438
NP_001107673.1	496555	9	25742117	25747365	-1	ocm4.3	oncomodulin 4 gene 3	0	0	0	1																102363050
NP_001011162.1	496580	2	3357189	3374976	-1	ndc80	NDC80 kinetochore complex component	0	0	1	2									101933426					103188657		102362006
XP_002941895.2	496615	2	3128259	3134075	1	vepp1	immunoglobulin superfamily member 3	0	0	0	1																		101174974
NP_001011193.1	496616	1	115309284	115318148	1	ptgr1.3	prostaglandin reductase 1, gene 3	0	0	0	1														103187214
NP_001011196.1	496620	8	114200485	114208679	1	xgb	x globin	0	0	1	6									101947403					103178449	497122	102362574	100708898	101172860	101079729
XP_031760892.1	496623	7	477649	521344	-1	LOC496623	uncharacterized LOC496623	1	0	2	1		100092426							101944327			102445111				102345227
NP_001011204.1	496633	7	103053170	103059665	1	LOC496633	pancreatic trypsin 1-like	0	0	0	1														103181456
NP_001011277.1	496730	10	19668930	19673705	-1	rgs9bpl	RGS9-1 anchoring protein R9AP like	2	4	2	5	103098546		100915128	113845719	107054848	104914081	115497903		101938769	109313325					553549	102350834	100701325	101173458	101068510
NP_001011309.1	496764	8	126051888	126055986	1	LOC496764	uncharacterized loc496764	0	0	0	1																			101067984
XP_002940708.1	496767	1	105876521	105880832	-1	LOC496767	complement factor D	1	2	1	1		100089760				100540776	100229016						110072525		100034478
NP_001034824.1	496773	2	179319150	179326813	-1	art5	ADP-ribosyltransferase 5	0	0	0	1																		101161465
NP_001011334.1	496797	1	105581171	105605830	1	mfsd14b	major facilitator superfamily domain containing 14B	3	4	2	6	100024842	100091920	100917226	101801206	428335	100550262	100229925		101943966			102462124		103182093	322115	102355582	100705862	101168989	101074304
XP_002937548.1	496864	4	31535094	31552429	1	prpf39.2	pre-mRNA-processing factor 39 isoform X1	0	0	3	5											113423846	102457330	110069852		100334796	102367617	100701998	101158365	101062333
XP_004916385.1	496865	7	114787386	114815983	1	gprc5cl2	G-protein coupled receptor family C group 5 member C isoform X3	0	0	0	1																102358972
NP_001011400.1	496874	6	30868098	30896156	1	pttg1ip.2	pituitary tumor-transforming 1 interacting protein, gene 2	1	4	6	6		114813830		101797646	420545	104911421	101233268	100565242	101940139	109308593	113424628	102445284	110074711	103190442	101886260	102348767	100706383	101170047	101061945
NP_001011423.1	496906	1	107253617	107274956	1	adh6	alcohol dehydrogenase 6 (class V)	0	0	0	1															402939
XP_002933025.1	496913	2	70914594	70920437	1	LOC496913	gastricsin	2	3	5	1	100027345		100917515	101794692	395690	100546220		100566938	101944245	109317781		102443684	110081374			102362903
NP_001011438.1	496924	6	142067894	142073401	1	42Sp50	Elongation factor 1-alpha	0	0	1	5									101951039						407641	102356288	100690520	100049338	101061645
NP_001011472.1	496963	9	59834885	59838725	1	gbx2.2	gastrulation brain homeobox 2, gene 2	0	1	0	2					395950													101166199	101065203
NP_001011481.1	496972	2	142362956	142369799	-1	cela1.5	chymotrypsin like elastase 1, gene 5	0	0	0	2																		101156080	101078582
XP_002932656.1	496976	8	71226822	71245586	1	lgals9b	galectin-4	0	0	5	1								100557959	101951606		113426415	102456182	110089455			102356716
XP_031746282.1	496982	8	9857006	9882448	-1	sult1c4	sulfotransferase family 1C member 4	0	0	0	2															323424				101069580
XP_031752175.1	496983	2	174684069	174704149	-1	wdr73	WD repeat-containing protein 73 isoform X1	0	2	3	2					425698		100230502		101952492			102455642	110078097	103187292	550339
NP_001011490.1	496985	10	48048587	48055323	-1	kcnk1	potassium channel, two pore domain subfamily K, member 1	0	0	0	3															793480		102082848	101155889
XP_012808457.1	497001	3	137542333	137571816	1	icam5	intercellular adhesion molecule 5	0	0	1	1													110091304		110439986
XP_002941509.1	497002	9	7457219	7467251	-1	tpsab1	serine protease 27	0	0	0	1															768292
NP_001011503.2	497008	9	21364866	21367252	-1	ras-dva1	ras-related protein ras-dva	3	0	1	4	100027359	114809107	100920186						101948657					103186622	567084	102348346	100694008
NP_001013630.1	541453	3	23022471	23041059	1	ugdhl	UDP-glucose dehydrogenase like	0	0	1	2										109309896				103184107		102354271
XP_031755921.1	548351	4	108986039	109052794	1	LOC548351	uncharacterized loc548351	1	3	6	5		100074803		101798826		104912367	100218707	100557814	101942561	109307236	113414762	102450245	110076521	103188855	550476	102345892	100711167	101157888
NP_001128276.1	548360	5	7565819	7570421	1	ciao2b	cytosolic iron-sulfur assembly component 2B	0	0	0	3																	100689897	111948811	101071424
XP_012814406.1	548364	3	29685	32826	-1	pdrg1	p53 and DNA damage regulated 1	0	0	0	1															550453
NP_001034828.1	548365	5	37623082	37627030	1	hebp2	heme binding protein 2	0	2	3	2						100548381	100221933		101946880		113422763		110070698		557389	102362582
NP_001107683.1	548369	1	140639928	140735321	-1	LOC548369	uncharacterized loc548369	0	0	1	2										109319011						102355617			105416433
XP_012826218.1	548372	9	7536343	7545199	1	tpsg1	serine protease 27	0	0	0	1															768292
XP_002935658.3	548380	4	128308548	128310597	-1	crp.3	pentraxin fusion protein	0	0	1	1											113430782						100702705
XP_031754778.1	548386	3	57891082	57906219	-1	apmapl	adipocyte plasma membrane-associated protein isoform X2	0	0	0	6														103186102	570908	102349698	100691546	101166676	101070462
XP_012809482.2	548444	8	126139358	126141368	-1	MGC107876	MGC107876 protein	0	0	0	1																		101165759
NP_001015730.1	548447	5	50939176	50944268	-1	MGC107884	MGC107884 protein	0	0	0	1															393330
NP_001015736.1	548453	4	44044817	44048325	1	tiprl	TOR signaling pathway regulator	0	0	0	2																		101173327	101068928
NP_001015743.1	548460	1	70517343	70524469	-1	ctu1	cytosolic thiouridylase subunit 1	0	0	0	1																			101075929
XP_012823786.1	548492	8	70393747	70399732	-1	pglyrp1	peptidoglycan recognition protein 1	1	0	2	2		100088817							101948253			102445335				102360627	100691072
NP_001015785.1	548502	1	206590618	206605761	-1	eef2.2	eukaryotic translation elongation factor 2, gene 2	0	0	5	2								100565477	101938496	109307743	113425526		110085931		336168	102366825
XP_012812357.1	548527	2	80787890	80811374	-1	cyp4f22	cytochrome P450 family 4 subfamily F member 22	0	0	0	3															387527			101165838	101074446
NP_001015822.1	548539	8	2188654	2198103	1	lmo4.2	LIM domain only 4, gene 2	0	0	0	5															114412	102353832	100693821	101169513	101062394
NP_001015868.1	548585	9	7190652	7207697	-1	rnf112	ring finger protein 112	0	0	0	2														103179723		106706306
XP_031757552.1	548589	5	161868849	161904772	-1	uckl1	uridine-cytidine kinase 1-like 1	0	4	6	6				119716391	776992	100547927	100218564	100562259	101939164	109312072	113414615	102461179	110086994	103185798	563597	102352407	100703583	101167009	101075096
NP_001015897.1	548651	9	25723726	25728711	-1	ocm4.4	oncomodulin 4 gene 4	0	0	0	1																			101062073
XP_012812362.2	548655	2	90933364	90957868	-1	LOC548655	uncharacterized loc548655	3	4	6	5	100025096	100085192	100933568	119713674	419677	100538554	100218923	100556146	101945584	109318365	113416013	102445639	110082801		445212	102351578	100704301	101166565	101064326
NP_001015904.1	548658	9	40381283	40385061	-1	hba3	hemoglobin alpha 3 subunit	1	2	2	1			100918353	101800713			100217807		101933106			102459869						101174997
NP_001015913.1	548667	2	152761569	152773825	1	trmt9b	tRNA methyltransferase 9B (putative)	0	0	3	5									101933762	109306594		102463687		103177198	326652		100703277	101155868	101080056
NP_001015934.1	548688	2	75060848	75072254	1	tuba3c	tubulin alpha 3c	2	4	6	1	100015203	100077627		101797289	421169	100548827	100223131	100562152	101941743	109317566	113420765	102450295	110073375			102367099
XP_012814441.1	548711	3	107413005	107422792	1	slc39a1l	solute carrier family 39 member 1 like	0	0	4	5									101951982		113423344	102461856	110077302		321324	102357060	100693114	101170659	446094
NP_001015981.2	548735	6	2719254	2727611	1	znf484	zinc finger protein 484	0	1	0	2				101790837											110439491		109203556
NP_001015986.1	548740	4	138610563	138622976	1	acox2	acyl-CoA oxidase 2, branched chain	0	4	5	1				101804343	416068	100545690	100228411	100556696	101950611	109311219		102450027	110079915	103179753
NP_001016009.1	548763	9	40436750	40438971	-1	hba-l5	alpha globin larval-5	2	1	1	4	100618817	100087450			416650					109316613				103188411			100704125	101175238	101066922
NP_001016034.1	548788	1	156459696	156466877	1	rnf113a	ring finger protein 113A	0	0	0	3																	100703695	100049396	101073212
NP_001016055.2	548809	9	7769125	7786418	1	LOC548809	uncharacterized LOC548809	2	0	2	2	100016477		100918357					107983272			113418600				641414	102366933
XP_031753784.1	548830	3	147369711	147406074	1	eif4e2	eukaryotic translation initiation factor 4E family member 2	0	0	0	2															393732				101069572
NP_001016108.1	548862	7	117885214	117889405	1	ccndx	cyclin Dx	0	4	0	1				101790685	419928	100546832	100218837									102367471
XP_031753786.1	548865	3	70411668	70432317	1	arl10b	ADP-ribosylation factor-like 10B	1	4	3	1		100076620		101797519	769134	100541646	100190084		101941138	109315655		102459475				102354041
XP_031755553.1	548883	1	146817434	146827458	1	aldh3b1	aldehyde dehydrogenase 3 family member B1	0	2	0	4				101798585			100232483								557008		100709454	101157544	101077066
NP_001016157.1	548911	2	111948321	111951875	1	dph3	diphthamide biosynthesis 3	0	0	0	6														103172293	553692	106703885	100702351	111946403	101066793
XP_031746302.1	548972	8	142637818	142651463	-1	dnz1	DNZDHHC/NEW1 zinc finger protein 11	0	2	4	3				119715362	100858962				101953323		113427701	102460402	110080983		393865	102354953			101074974
NP_001016221.1	548975	6	59227404	59274709	-1	mcm6	minichromosome maintenance complex component 6	0	0	0	2														103187009	564982
XP_012823832.1	549013	7	59157160	59192311	1	cldnd1	claudin domain containing 1	0	0	0	5															554386	102349346	100709264	101155641	101061386
XP_012822023.1	549038	7	111028449	111071263	1	tspan4	tetraspanin 4	0	0	4	3								100557727	101938404		113418556		110078467	103189526		102346091			101064361
XP_012822024.1	549045	3	90684328	90706273	1	kti12	KTI12 chromatin associated homolog	0	0	0	6														103188186	751662	102350097	100708957	101170673	101077411
NP_001016330.1	549084	3	2222084	2236518	-1	rab43	RAB43, member RAS oncogene family	0	4	6	2				119718234	415970	104913180	100219191	100562933	101935143	109311360	113418285	102455072	110081613		751627	102355401
NP_001016338.1	549092	2	105144770	105148869	1	txnl4b	thioredoxin like 4B	0	4	6	5				101791255	418396	100545201	100227757	100553613	101939595	109305641	113409764	102451135	110074592		641329	102353568	100697250	101174817	101062188
NP_001016347.1	549101	7	95964226	95970296	1	mrps16	mitochondrial ribosomal protein S16	0	4	4	6				106018517	769996	100544106	100190630		101944180		113427577	102453348	110086814	103181412	450009	102350578	100708384	101161772	101065696
XP_012827218.2	549105	10	27244090	27261168	-1	lig3	ligase III, DNA, ATP-dependent	0	0	0	1															563276
NP_001016364.1	549118	3	129492042	129495768	-1	pbdc1	polysaccharide biosynthesis domain containing 1	3	3	5	6	100033088	100091447	100931800	101792209	100858203		115498186		101934088	109317303	113423383	102463353	110072071	103191202	436977	102367216	100690868	101172868	101075963
XP_017948535.2	549154	4	71336343	71350934	1	LOC549154	uncharacterized loc549154	1	4	6	6		103171071		101792714	415758	100539001	105758876	100554122	101940532	109310571	113417496	102461223	110069791	103176044	555865	102365920	100697380	101155838	101074322
NP_001016448.1	549202	9	56619105	56628496	-1	dpepe	dipeptidase E	3	4	5	5	103099050	100074843	100930436	101798742	424109	104911657	100190105	100567209	101948906	109322672	113421073		110088191		100149419	102354330	100708275	101174545	101062594
XP_004914012.2	549357	4	88283558	88294077	-1	pif1	PIF1 5'-to-3' DNA helicase	1	4	6	6		100079915		101795184	429092	100540907	100218333	100565107	101934009	109306985	113418827	102448116	110073717	103174606	326729	102363469	100697111	101166662	101079328
NP_001016605.1	549359	3	41483735	41488381	1	pole4	polymerase (DNA-directed), epsilon 4, accessory subunit	0	0	0	1																		101162035
NP_001016627.1	549381	6	37431400	37436534	-1	agr2	anterior gradient 2, protein disulphide isomerase family member	0	0	0	1																102347806
NP_001016634.1	549388	7	43720113	43805570	-1	bc014685	cDNA sequence BC014685	0	4	4	5				119717319	423759	100538430	100221208	100566815	101947462	109324215			110077785		795538	102350180	100709357	101157638	101064015
XP_012822069.1	549393	7	116569500	116671397	1	pitpnc1l	phosphatidylinositol transfer protein cytoplasmic 1 like	0	0	0	5															492803	102351718	100698956	101164430	101079368
NP_001016641.1	549395	3	147962915	147970604	-1	gstp1	glutathione S-transferase pi 1	0	0	0	1															79381
NP_001016648.1	549402	8	547598	557103	1	rhoa.2	ras homolog gene family, member A, gene 2	1	0	4	1		100079193						100552508	101945627		113422967		110081153			102348524
NP_001016706.1	549460	8	143746773	143754546	-1	s100a11	S100 calcium binding protein A11	0	0	0	1																		101168682
NP_001016735.1	549489	8	43798142	43804200	1	wnt11b	wingless-type MMTV integration site family, member 11B	0	4	3	3				119717894	100170842	100538380	100226560		101941719	109310818		102449564		103178866	791595	102358867
NP_001016742.1	549496	2	175911067	175947587	1	cdk4	cyclin-dependent kinase 4	0	0	0	2																	100710125	101172808
NP_001016744.1	549498	2	82198068	82205609	1	znf706l	zinc finger protein 706 like	0	0	0	6														103185651	445276	102349514	100705530	101168967	101064701
XP_012820182.1	549532	6	51308886	51315728	1	efcab1	EF-hand calcium binding domain 1	2	0	0	3	100028337		116419480														100696974	101154879	101063438
NP_001016780.2	549534	3	76928762	76941334	1	mcrs1	microspherule protein 1	0	0	0	1																			101062862
NP_001016792.1	549546	3	31676717	31682305	-1	dck.2	deoxycytidine kinase, gene 2	0	4	3	5				101804573	770922	100551225	100220427	100557346		109310146			110073482	103186473	541538	102355337	100710536	101155710
NP_001016797.1	549551	9	85208205	85219545	-1	krt8.2	keratin 8	0	0	4	1								100554014	101953831		113410790		110085094			102348788
NP_001016811.1	549565	8	26019906	26033802	1	tspyl2	TSPY-like 2	1	1	4	1		114812922					115492049	100566150	101950726		113417674		110089195			102356316
XP_012816595.1	549576	4	31991448	31994282	1	zfp36l2.1	zinc finger protein 36, C3H type-like 2, gene 1	0	0	0	4															30114		100700871	105356504	101079369
XP_031749971.1	549630	10	31433237	31496572	-1	abca8	ATP binding cassette subfamily A member 8	0	1	2	2				119713166					101950163			102461494					100694252	101163147
NP_001016882.1	549636	6	2915595	2917930	-1	znf33b	zinc finger protein 33B	1	2	1	6			100928722	113845398	121112246							106732380		121852232	108183902	106706057	109199015	111948918	115249263
NP_001016942.1	549696	6	8220622	8227760	1	dnajc19	DnaJ heat shock protein family (Hsp40) member C19	0	0	0	3																	100696223	101162514	101074899
NP_001016990.1	549744	8	132478900	132487829	-1	dnaja4.2	DnaJ (Hsp40) homolog, subfamily A, member 4, gene 2	0	3	6	2					425431	100548069	105759762	100557593	101947471	109323953	113424320	102461691	110081556	103188129		102350613
NP_001016991.1	549745	8	86693260	86702252	-1	mrps10	mitochondrial ribosomal protein S10	0	1	0	3					421385												100689858	101163539	101066006
XP_031755968.1	549763	4	67676929	67682453	-1	ss18l2	synovial sarcoma translocation gene on chromosome 18-like 2	1	4	5	6		100079174		119718128	769135	104913006	115496762	100568012	101933131	109310605		102457808	110081313	103188067	550446	102362473	100705281	101166210	101065906
NP_001017038.1	549792	7	124423267	124426502	1	ndufa4	NDUFA4, mitochondrial complex associated	0	0	0	2																	100690915		115250313
NP_001017039.1	549793	1	154308647	154361532	1	sept2-a	septin-2A	2	4	6	6	100029569		100921588	101803251	416777	100544620	100218025	100557579	101939207	109312774	113424611	102451934	110085354	103188589	393431	102360361	100700755	101173310	101064433
NP_001017084.1	549838	6	152143072	152157886	1	foxh1	forkhead box H1	1	0	2	5	107652054								101949558				110084816		57930	102345524	100709151	100301631	101068612
NP_001017119.1	549873	10	6154771	6161282	-1	coq10b	coenzyme Q10B	1	1	5	5	100029640			113839989				100567335	101935253	109322945	113413509		110074902		393762	102362922	100704234	101164311	101071117
NP_001017157.1	549911	1	154896330	154913968	1	comt.2	catechol-O-methyltransferase	0	0	1	2											113424599						100693237		101070611
NP_001017176.1	549930	5	51989484	51999313	1	yju2	YJU2 splicing factor homolog	0	0	0	3																	100708514	101162796	101066326
XP_012827252.2	549946	10	25131920	25154168	-1	cdk5rap1	CDK5 regulatory subunit associated protein 1	0	4	1	2				101798410	419292	100546523	100232484		101943965					103191213					101063907
NP_001017236.1	549990	9	34382354	34385178	1	ndufb7	NADH:ubiquinone oxidoreductase subunit B7	0	0	1	4								100566924							393821		100701929	101155170	101070373
NP_001017250.1	550004	6	7016853	7019722	-1	ndufb10	NADH:ubiquinone oxidoreductase subunit B10	0	0	0	1																			101070048
NP_001007476.1	550019	9	22059807	22060929	-1	nog2	noggin 2	1	3	4	6		114806127		113845281	427689		100225436		101934335	109313401	113420683		110086928	103178719	30185	102357384	100700968	101160110	777975
NP_001017316.1	550070	3	132180190	132204488	-1	grk5	G protein-coupled receptor kinase 5	0	1	4	5				101797744				100554970		109317420	113414440		110075170		567452	102358242	100689749	101160171	115246487
NP_001165337.1	594879	1	109131647	109141924	-1	LOC594879	glyoxylate reductase/hydroxypyruvate reductase-like protein	1	0	2	4		100078890							101940973	109323560					402985	102349186	100699147		101071406
XP_031750318.1	594891	10	51727454	51738815	1	LOC594891	sterile alpha motif domain-containing protein 9-like isoform X1	0	2	4	5				101800860			100229802	100556524		109314980		102463999	110073417	103175625	103910200		102078066	110015914	105419432
XP_012812522.1	594896	2	6577196	6645230	1	b3gat1l	beta-1,3-glucuronyltransferase 1 like	0	4	6	2				101791983	408180	100548173	100227480	100556963	101952321	109319260	113421487	102453546	110074027	103183513		102348408
NP_001037864.1	594901	4	13924347	13930750	-1	astl2c	astacin-like metallo-endopeptidase 2 gene c	0	4	6	1				101803782	423176	100546345	100218141	100559035	101950620	109321548	113414250	102454145	110082493						101079794
XP_031749391.1	594905	9	82446949	82464341	-1	LOC594905	sterol 26-hydroxylase, mitochondrial isoform X2	2	0	0	2	100011045		100918281															101160538	101069976
NP_001025500.1	594915	2	28575666	28578498	1	h2ac1	H2A clustered histone 1	0	0	0	1																	100701651
NP_001025502.1	594917	2	162119639	162134457	1	mmp3	matrix metallopeptidase 3	0	0	0	1														103177583
NP_001072171.1	594919	4	114036234	114051250	1	f8a1	coagulation factor VIII	0	0	0	5															450058	102347232	100696804	101157109	101077820
NP_001184079.1	594964	9	56566085	56582355	1	rab5d	RAB5D, member RAS oncogene family	0	0	0	5														103182902	405821	102366232	100697826		101072093
XP_012819170.1	594965	1	144538745	144559804	1	MGC107841	novel acyl-CoA-dehydrogenase protein	3	4	3	5	100030931	114806156	100935108	101794959	417013	100548974	115497391		101939023	109312925		102444267		103184399		102352162	100711593	101173711	101080000
NP_001025588.1	594976	2	42612480	42649858	1	LOC594976	4-hydroxyphenylpyruvate dioxygenase	0	0	0	6														103180495	394142	102364955	100698438	101165831	101064669
NP_001025590.1	594978	4	138430369	138460453	1	LOC594978	coiled-coil domain containing 3	0	0	0	5															553593	102357537	100697400	101161051	101078791
NP_001025621.1	595009	8	37688318	37693483	-1	MGC108429	MGC108429 protein	3	4	6	5	100022920	103171083	100932482	110354169	769755	100540378	105760210	100559614	101952722	109310935	113416718	102452109	110084950		494104	102346522	100710928	101155856	101073755
XP_031751875.1	595015	2	93897707	93910756	1	acy3	aminoacylase 3	0	0	0	2																	100698506		101063284
NP_001025657.1	595049	9	25802032	25805061	-1	ocm3	oncomodulin 3	3	0	2	1	100027302	100080702	100915226						101948157	109314825				103178698
NP_001025669.1	595061	2	142374043	142381189	-1	cela1.4	chymotrypsin like elastase 1, gene 4	0	0	0	1															445032
XP_031746352.1	595085	8	88283841	88291713	-1	serpina3m	serine (or cysteine) peptidase inhibitor, clade A, member 3M	0	0	0	3														103185357			106097902		101073758
XP_012818749.1	613046	5	89460858	89467668	-1	nr0b2	nuclear receptor subfamily 0 group B member 2	0	1	5	5							100226875	103281176	101952340	109311816		102445988	110081661	103186185	797815		100533979	101175263	101074042
XP_002939794.2	613053	5	9284678	9302224	1	LOC613053	zinc transporter ZIP9-B	0	0	0	5														103181642	571446		100708959	101163600	101064087
XP_031760980.1	613060	7	120084730	120094974	-1	btg5.2	B-cell translocation gene 5, gene 2	0	0	5	5								100566448	101936863		113427534	102446080	110086531		100538016	102357250	100704384	101173496	101071953
NP_001027503.1	613095	8	577479	588841	-1	arhgef3.1	Rho guanine nucleotide exchange factor (GEF) 3, gene 1	1	0	1	5		100082853							112060714						553761	102351129	100693794	101158107	101077094
NP_001027520.1	613112	1	16751929	16758668	1	MGC108497	uncharacterized protein mgc108497	0	0	0	1																		110013331
XP_012819497.2	619358	5	150520873	150535406	-1	xkr5	X-linked Kx blood group related 5	3	4	4	5	100032619	114806410	100926453	119716325	422039	104910048	115494697		101935036	109311505		102462968	110077518		497102	102352355	100703033	101161208	497093
XP_031761245.1	619594	7	6889982	6925083	-1	LOC619594	alpha-2-macroglobulin	0	1	1	1				101795816				100558263								102355081
NP_001037873.1	733455	4	122535220	122535960	1	nog4	noggin 4	0	4	5	4				113843330	693258	100548577	100217677	100563018	101952693	109316659		102450945	110075926	103189256		102360469	100695597		777976
NP_001037874.1	733456	10	45685213	45685842	1	ras-dva2	small GTPase Ras-dva-2	0	4	1	4				101805201	417349	100548666	100223676		101932795						553052		100700404	101163226	101069160
NP_001037876.1	733459	1	204663502	204680606	1	tspan36	tetraspanin 36	3	2	5	6	100020352	100077905	100919303	101790424			100223824	100552287	101947948		113411343	102454270	110088639	103188804	437021	102346519	100702095	101167371	101068944
NP_001037882.1	733465	3	15587767	15593442	1	dhfr	dihydrofolate reductase	0	0	0	6														103179903	557552	102346348	100703984	101161149	101062022
NP_001037891.1	733482	6	149420913	149425867	-1	LOC733482	novel protein similar to fucolectin	0	0	0	1																	100692546
NP_001037898.1	733498	7	38384196	38395277	1	cox5b.2	cytochrome c oxidase subunit Vb, gene 2	0	0	3	4								100564205	101935927			102447928			751638		100700806	101174857	101067607
XP_012820275.1	733507	6	69739312	69796435	-1	LOC733507	uncharacterized LOC733507	1	4	4	1		100680820		101791905	101748694	104910198	100230122	103279173	101937085	109313433		102446317				102353067
NP_001037919.1	733532	2	144449566	144453012	1	birc5	baculoviral IAP repeat-containing 5	0	0	0	6														121850909	246726	102346472	100709346	101168459	101064682
XP_012814613.1	733537	3	105650101	105667595	-1	lmnb3	lamin B3	0	4	4	3				101795095	415464	100550044	100232247		101932735	109308768	113418329	102448632		103187531		102347052	100691959
NP_001037922.1	733538	4	40984846	41024444	1	vrk3	VRK serine/threonine kinase 3	0	0	0	6														103176124	541443	102351399	100707975	101165217	101074948
NP_001037927.1	733544	2	154091034	154097524	-1	LOC733544	uncharacterized LOC733544	0	0	0	3																	100695274	101165414	105418358
NP_001037931.1	733551	2	34799872	34810366	1	LOC733551	novel trypsin family protein	0	0	0	1														103180626
XP_031753853.1	733553	3	126839950	126845448	-1	LOC733553	uncharacterized loc733553	1	3	5	6		114817891		101800944	776274	100544584		100552932	101949026	109324644		102455743	110084328	103190313	101886133	102367521	100705706	101156378	101074856
XP_031756960.1	733556	1	61031387	61041909	1	LOC733556	uncharacterized loc733556	0	3	6	6				113843568	422442		115495061	100555997	101932292	109309618	113412901	102461891	110073617	103181298	541425	102346031	100696476	101165403	115252450
XP_002933998.2	733561	9	82213942	82217882	-1	LOC733561	probable histone H2B 3	0	0	1	1										109318899						102362088
XP_031748578.1	733574	9	83529367	83561347	1	racgap1.2	Rac GTPase activating protein 1	0	4	4	2				119717440	429032	104911691	115495947	100564830	101940390		113410839		110078203		553480	102345131
NP_001037953.1	733711	6	96231053	96238098	-1	bloc1s4	biogenesis of lysosomal organelles complex-1, subunit 4, cappuccino	3	4	6	6	100023845	100088297	100928689	101794266	421000	100539034	100229155	100566485	101952701	109316429	113413582	102456422	110072889	103184538	445081	102360794	100709502	101169713	101069067
NP_001037956.1	733714	3	129013566	129031945	-1	LOC733714	novel solute carrier family 18 (vesicular monoamine) slca18 protein	0	0	0	1																102356996
XP_017951775.1	733726	8	78062645	78103680	1	LOC733726	Novel 7 transmembrane receptor (rhodopsin family) protein	0	0	0	2															767740	102364092
NP_001037971.1	733750	3	71700005	71702739	1	szl	sizzled	1	3	5	6		114816465		101793404		100540103	100230811	100566494	122172569	109315666		102463077	110089646	103177016	353294	102356742	100707982	101157691	101072553
NP_001037973.2	733753	5	72125638	72137577	1	LOC733753	novel protin similar to armadillo repeat containing 1 (Armc1)	1	0	1	6		100080892								109320200				103178331	321240	102357657	100709043	101165191	101074807
NP_001037974.1	733755	7	90003096	90005101	-1	hes5.2	hairy and enhancer of split 5, gene 2	3	4	5	2	100027956	100079434	100933821	101799414	419390	100551127	100226434		101932514	109314236	113425865	102453830	110088239	103181453			100692255
NP_001037975.1	733758	3	143851176	143863619	1	LOC733758	uncharacterized loc733758	0	0	1	5									122173148					121851464		106706718	100699880	101165594	115250776
XP_031753864.1	733767	3	56126232	56130954	1	angpt4	angiopoietin 4	0	0	0	2																102355921		101160208
NP_001037986.1	733778	4	123875833	123889157	1	LOC733778	uncharacterized LOC733778	0	0	1	1											113420563								105417847
XP_012819706.1	733809	1	18452254	18473216	1	krcc1	lysine-rich coiled-coil 1	3	3	6	2	100029697	100081026	100933011	101801865	101748113	104910895		100556519	101945648	109322238	113420087	102449722	110080309	103181489		102350502
NP_001039041.1	733811	6	152679424	152682485	1	LOC733811	hypothetical protein LOC733811	2	0	3	1	100019770		100930492						101934397	109307223		102447605				102349648
XP_002935748.1	733827	10	13617749	13641631	1	znf281	zinc finger protein 281 isoform X1	0	0	0	5														103183763	503523		100694317	101165484	101079206
NP_001039053.1	733835	8	40802299	40818012	-1	hsf3	heat shock transcription factor 3	2	4	6	2		100681251	100935262	119717965	422169	100550291	100217839	103280655	101946340	109310872	113416609	102460788	110074335	103178602		102359072
NP_001039054.1	733836	8	80471814	80494016	1	tspan15	tetraspanin 15	0	0	0	1																		101164879
NP_001039066.1	733855	1	214104269	214107109	1	LOC733855	novel C3HC4 type (RING finger) and B-box zinc finger protein with SPRY domain	0	0	0	1														103191267
NP_001039067.2	733858	5	99460673	99479231	-1	LOC733858	uncharacterized loc733858	0	0	5	6								100556147	101947813	109308487		102453964	110089827	103184437	564731	102350558	102080728	101156398	101064272
NP_001039068.1	733863	6	73981564	74036782	-1	pcbp2	poly(rC) binding protein 2	0	4	5	5				101789676	420965	100547566	100223410	100552334	101951432	109313731		102456322	110075381	103181184	664755	102359074	100704767	101159528
XP_031751935.1	733872	2	179096572	179115882	-1	znf674	zinc finger protein 674	0	0	1	1										109317636						102356184
XP_012816715.1	733887	4	32010479	32013643	-1	zfp36l2.2	zinc finger protein 36, C3H type-like 2, gene 2	0	0	0	1																			101079369
NP_001039083.1	733888	1	16909488	16915528	-1	glod5	glyoxalase domain containing 5	0	0	0	4															553706		100700006	101168794	101071820
XP_017950173.1	733928	6	87411015	87422862	1	LOC733928	novel zinc finger protein	3	0	1	4	103096708	100079925	100920627						101940313						563659	102357034	100690883		101066529
NP_001039111.1	733932	7	9907674	9924579	-1	LOC733932	novel protein containing four WD domain, G-beta repeats	0	0	0	5															563854	102349931	100709720	101157245	101076271
NP_001039139.1	733964	10	23261196	23263875	-1	trappc5	trafficking protein particle complex 5	0	0	3	3								100567573			113418194		110080422				100705746	101165736	101064426
NP_001039141.1	733966	1	136784700	136820480	1	sass6	spindle assembly 6 homolog	0	0	3	4									101948279	109323259		102451526		103182837		102363417		101154936	101080076
XP_017946951.1	733978	2	38699564	38716976	1	zbed1	zinc finger BED domain-containing protein 1	1	4	2	5		100075143		101796479	418663	100546332	100218972			109306123			110075579	103177088	101884285	102345854	102082399	111946606
NP_001039157.1	733983	1	104483737	104487225	1	admp	anti-dorsalizing morphogenic protein	1	4	4	5		100084266		101796903	395622	104909259	100217480		103306317	109320565		102453078	110072653		140619	102361854	100694608	101170375	101063690
NP_001039169.1	734001	7	96206816	96210487	1	ptmap12	prothymosin alpha like	0	0	0	2															795027	102360646
NP_001039173.1	734008	4	92044257	92068178	1	vwc2l.2	von Willebrand factor C domain-containing protein 2-like, gene 2	0	0	4	6								100567259	103305984		113410875		110073739	121849219	541359	102349917	100691455	101171630	101078795
XP_012824016.2	734009	8	81535549	81541409	1	LOC734009	novel zinc finger C-x8-C-x5-C-x3-H type (and similar) protein	0	2	4	5				119714271	107055390			103280768	101946308			102460767	110075675		570332	102352903	100707463	101173238	101075774
XP_017946811.1	734012	2	89246889	89264896	-1	tmem30b	transmembrane protein 30B	0	0	0	4														103179474	431726	102362888			101077997
NP_001039179.1	734018	7	37785711	37915914	1	slc22a15.2	solute carrier family 22, member 15, gene 2	3	3	2	5	100016419	100079997	100922431	101804258	423653	100539460				109312438	113415400			103181056	555262		100704647	101163995	101072165
XP_002944642.2	734020	3	148503951	148516673	-1	LOC734020	dnaJ homolog subfamily C member 3	0	1	5	5				101802117				100557435	101945529		113422776	102445440	110087638		58154	102359772	100712384	101168077	101061949
NP_001039180.1	734024	2	86363349	86364391	1	olig4	oligodendrocyte transcription factor 4	0	0	1	4									101947956						324857	102359412	100704423		115248653
NP_001039183.1	734029	3	116332134	116341972	-1	LOC734029	Novel protein containing Rieske [2Fe-2S] domain and Protein of unknown function (DUF455) domains	0	0	0	3														121850885	368688	102346691
NP_001039191.1	734042	2	113097510	113105468	1	LOC734042	novel protein containing an Inosine-uridine preferring nucleoside hydrolase domain	2	0	6	6	100013458		100917762					100552777	101948437	109306175	113411736	102461521	110087733	103177131	402865	102357966	100706048	101168504	101063189
NP_001039212.1	734071	2	89636390	89647210	-1	LOC734071	microsomal glutathione S-transferase 3-like	0	0	0	5														103185642	567275		100690646	101161354	101075287
NP_001039218.1	734077	9	14837055	14850199	-1	LOC734077	novel C3HC4 type (RING finger) and B-box zinc finger protein with SPRY domain	0	0	0	1																102359353
XP_031756033.1	734086	4	128861600	128875957	1	pick1	protein interacting with PRKCA 1	0	3	1	5					418030	100549192	100225309				113432735			103191486	768194		100695116	101171334	115249818
NP_001039233.1	734094	4	91722837	91725856	-1	klf17	Kruppel-like factor 17	1	4	4	5		114805489		113845197	424577	109369133	115496162	100567653	101935691		113410946		110073791	103182788	65238		100693645	101166663	101078876
NP_001039256.1	734122	3	55551664	55557718	1	LOC734122	parietopsin	0	0	2	3								100561244					110070283		796632		102075816		101072554
NP_001039257.1	734123	10	1364677	1366407	-1	rhagl	Rh associated glycoprotein like	1	3	0	3		100076143		101795559	100858256		100219985										100692870	101156245	445988
XP_012824035.2	779452	8	65391607	65412482	-1	slain2l	SLAIN motif family, member 2 like	2	4	6	6	103103098	100084451		101789516	100859468	100546358	115495261	100567666	101935985	109313653	113416657	102447375	110088393	103177298	326023	102357090	100690556	101164071	101062484
XP_031761749.1	779458	7	23769787	23793694	-1	mki67	proliferation marker protein Ki-67 isoform X3	1	3	6	4		103165580			423963	104912054	105759386	100555260	101932708	109324096	113414022	102458829	110075155	103180313	564521	102350791			101075878
XP_012807996.1	779476	10	7580578	7588220	1	terf2ip	TERF2 interacting protein	0	0	0	3																	100696925	101160550	101080073
XP_031748584.1	779501	9	36217226	36240504	-1	naga	N-acetylgalactosaminidase, alpha-	0	0	5	1								100561397	101940500		113422414	102457826	110087036			102366389
XP_031746643.1	779503	8	76739	96331	1	slc25a20l	mitochondrial carnitine/acylcarnitine carrier protein	0	0	0	3																102361173	100712546	101162741
XP_002937041.3	779521	10	49671033	49679612	1	bmerb1l	bMERB domain-containing protein 1 isoform X1	0	4	4	6				101790890	101749287	104913760	116809068	100553106	101944693		113418246		110080407	103175425	100151763	102353504	100703987	101161561	101069915
XP_002939995.3	779528	3	61059416	61065286	1	ccdc107	coiled-coil domain-containing protein 107	0	4	6	6				101792383	417860	100551034	101233417	100565309	122174676	109315481	113412242	102453074	110084791	103179851	100334203	102355010	100691585	101168514	101067630
XP_031747352.1	779530	8	1329601	1335458	-1	tmem111	ER membrane protein complex subunit 3	0	0	1	5													110081149		494496	102352461	100699567	101162909	101078521
XP_002937422.2	779531	1	100199707	100212601	1	LOC779531	THAP domain-containing protein 1	1	0	0	1			100922660																101079546
XP_002938343.1	779532	5	75240281	75259678	-1	cfap206	cilia- and flagella-associated protein 206	0	0	0	4														103186197	402910		100698976		101069343
XP_031751111.1	779549	1	12596121	12620885	-1	LOC779549	transmembrane protein 127	0	0	1	1												112544060			101884896
XP_004918124.2	779553	9	16252849	16270963	1	LOC779553	uncharacterized protein LOC779553 isoform X1	3	4	5	6	103102108	103166858	105749540	101797262	416530	100548407	115497185	103279847	101943176	109314643		102463364	110090446	103186855	503706	102346615	100697551	101164869	101070229
XP_002939643.1	779592	8	25637295	25656154	1	LOC779592	ceramide kinase	1	0	5	4		100073563						100566923	101942222		113417667	102445981	110089201		791197		100702731	101165056	101066930
XP_002940846.1	779622	6	64483169	64515803	-1	med1l	mediator of RNA polymerase II transcription subunit 1 isoform X1	0	4	3	5				101798914	121109701	109368347	105758977		101932396	109322906		106732085		103181543	553663		100710552	101168902	101064959
XP_031748587.1	779639	9	5184750	5191825	-1	dusp14	dual specificity phosphatase 14	1	1	4	5	103092812				417005			100567223	112058637		113421733		110081816	103183328	100150565	102350602	100693836		101078614
NP_001072210.1	779656	5	128064939	128069947	-1	hes6.2	hes family bHLH transcription factor 6	1	4	5	6		100087919		110354299	424829	100548864	100231148	100557089	101944407	109308661	113432857		110083392	103175137	565269	102354037	100691593	101165413	101074717
XP_031761024.1	779667	7	126471269	126477251	-1	trnau1apl1	tRNA selenocysteine 1 associated protein 1 like 1	1	0	0	2	100015063														553636				101075859
NP_001072248.1	779697	6	2833045	2836500	1	MGC146893	uncharacterized protein MGC146893	2	0	1	2		100087880	105749569						122173155						110439395			111948729
XP_012808573.1	779818	3	138586904	138649140	-1	kcnt2l	potassium channel subfamily T member 2 isoform X2	0	0	1	5									101937483						565691	102360125	100699371	101166632	101076945
NP_001072388.1	779842	4	49247863	49264623	1	MGC147117	uncharacterized protein mgc147117	2	4	4	4	103103279		100934230	101805185	101747680	104912983	115496818	100567542			113417515	102447720	110081326	103184302	791147		100690032	101167433
NP_001072393.1	779847	4	73187822	73198734	1	cdca9	cell division cycle associated 9	0	4	6	2				101794145	415745	104912939	101233796	100558745	101939342	109310554	113417486	102449365	110076293	103176064		102348560
XP_031748593.1	779856	9	86297409	86325888	-1	MGC147242	uncharacterized protein mgc147242	0	0	2	1									101931990			102445901				102354623
XP_031748595.1	779912	9	19202428	19212986	-1	MGC145244	uncharacterized protein MGC145244	0	0	0	1																		110013925
NP_001072468.1	779923	6	4403031	4408703	-1	MGC145518	uncharacterized protein MGC145518	0	0	0	1															795194
NP_001072499.1	779954	8	1910112	1984761	1	ddr2l	discoidin domain receptor tyrosine kinase 2 like	0	4	5	5				101791127	417256	100551074	115497551	100552233	101941056		113424818	102458614	110082943	103190294		102348760	100708522	101165486	101064431
NP_001072505.1	779960	8	41113236	41127078	1	gpr83	G protein-coupled receptor 83	2	4	6	2	103098396		100934740	119717927	428696	100550599	100226496	100555100	101946611	109310875	113419288	102461201	110074326	103179636		102362035
NP_001072507.1	779962	3	89913322	89924667	1	guca1al	guanylate cyclase activator 1A like	1	4	2	6		100087568		119715602	430443	100538407	100225533		101943437			102455136		103190180	140430	102350299	100707107	100049267	445952
NP_001072556.1	780011	1	42696889	42703141	-1	gtf2e1.2	general transcription factor IIE, polypeptide 1, alpha 56kDa, gene 2	0	4	2	2				101804644	428778	100550389	115494966		101944498			102453757		103178231		102355331
NP_001072565.1	780020	7	90066454	90098007	-1	grik5-like.1	glutamate receptor KA2	1	4	6	6		100088095		101799836	396300	100550056	100220650	100552623	101931395	109314240	113425864	102453597	110088229	103184217	571720	102362407	100701194	101161808	101076216
NP_001072571.1	780026	3	107027106	107030067	1	MGC145330	uncharacterized protein mgc145330	0	0	2	6									101949855				110088479	103189491	557301	102355441	100708027	100533499	101080060
XP_012816805.2	780036	4	76450985	76467422	1	usp1	ubiquitin specific peptidase 1	0	4	1	3				101791738	424685	100550349	100218324	100560711									100692281	101167111	101070932
XP_012816813.1	780081	4	103771873	103802404	-1	MGC146850	uncharacterized protein mgc146850	3	4	6	6	100032861	100080249	116423386	101799511	424491	100545685	100230168	100560578	101945886	109307274	113414785	102459125	110076484	103174648	798606	102357997	100710535	101171706	101061272
XP_012816817.1	780086	4	141435511	141487061	-1	MGC147226	uncharacterized protein mgc147226	0	4	4	3				101799721	427595	100539521	100220728	100554218	101935589			102457357	110077700		541322		100697673	101163242
NP_001072636.1	780092	1	101521283	101546731	1	larp6-like.1	acheron	2	4	3	5	103105999	100090300		101800468	420093	100544684	105758935		101934171	109324946		102446136		103188335	565767	102359928	100693259	101168493
XP_012824134.2	780132	8	72261102	72285721	-1	MGC147402	uncharacterized protein MGC147402	0	0	0	2																	100701427		105416284
XP_012824137.1	780133	8	65346866	65365369	1	ednrb2	endothelin receptor B subtype 2	1	4	6	5		100084359		101805249	373909	100544563	100221701	100568056	101933665	109313650	113416660	102449550	110088401	103177276		102358221	100690331	100049486	101072181
NP_001072681.1	780138	7	117428044	117440780	1	MGC147475	uncharacterized protein mgc147475	0	0	3	6								100563818			113418559		110078592	103172873	445104	102363010	100691076	101165059	101073429
NP_001072705.1	780162	6	69236983	69265990	-1	galnt4	polypeptide N-acetylgalactosaminyltransferase 4	0	0	0	6														103186345	503760	102348504	100695295	101162458	101070064
NP_001072710.1	780167	6	32619749	32681008	1	MGC147631	acyl-CoA dehydrogenase (3J649)	2	4	5	6	100026719		116421488	101799835	420562	100540124	100221885	100559794	101941250	109308877	113417340	102456845		103189019	405871	106705565	100710809	101158328	101070756
XP_031758061.1	780218	1	111657373	111673655	1	ocel1.2	occludin/ELL domain containing 1 gene 2	3	4	4	6	100014041	100681791	100925944	119714189	396026	116216166	115490801		101937217	109318694	113428890		110072503	103182021	563016	102362150	100695523	101169436	101068432
NP_001072844.1	780305	7	109391466	109397642	-1	MGC147172	uncharacterized protein mgc147172	0	0	0	1																			101072568
NP_001072846.1	780307	10	36084040	36125494	-1	opn7b	opsin 7, beta	0	1	6	6				101797638				100566300	101953098	109318740	113410342	102450506	110071828	103172856	100332167	102356388	100698191	101173391	101078973
XP_012826039.2	780342	9	21773872	21799189	-1	MGC145260	hypothetical protein MGC145260	1	3	5	5		114806082		101800187	416755	104913510		103282080	101951698	109313391		102459637	110089818		571430	102354461	102083264	101175221	101069581
XP_017946509.1	100036610	2	74612716	74627516	1	parl	presenilin associated, rhomboid-like	0	0	0	1																			101076161
XP_012808931.1	100036665	3	140918184	140930925	1	LOC100036665	uncharacterized LOC100036665	1	0	4	3		114806430							101940763		113421556	102449806	110081750	103171578		102366311	100699156
NP_001090729.1	100036712	7	122531462	122534197	-1	hamp	hepcidin 1	0	0	2	5									101946854				110070230		402837	102355928	100698871	101157971	101062687
NP_001090768.1	100037854	8	105319244	105339858	-1	tmem151b	transmembrane protein 151B	2	4	6	5		114810321	100929435	101793181	771422	100547109	100227695	100563580	101939406	109321564	113409992	102453678	110078993		101883822	102348180	100699592	101156292	101062605
NP_001090773.1	100037859	1	84219676	84225999	-1	rbp4l	retinol binding protein 4, like	3	4	6	5	100025494	100083559	100921632	101792315	396454	100543124	100221794	100554369	101945785	109323717	113415451	102456753	110086259	103187951	335651		100706915	101155944	101069511
NP_001090776.1	100037865	8	65187632	65190318	1	pou4f1.2	POU class 4 homeobox 1	1	3	4	6		100084310		101805050	395521		115495196		101942098	109313754	113416593	102453452		103177268	572084	102358675	100711063	101157964	101073570
NP_001090804.1	100037901	9	40907989	40910494	1	LOC100037901	hemoglobin subunit epsilon	2	0	0	3	100016060		100919393													102356551	100704059		101066693
NP_001090810.1	100037908	2	178925731	178945850	1	sfrpx	secreted frizzled-related protein	0	0	5	4								100566264	101949311	109306862		106732262	110078077		100538205	102359071	100706032	101171428
NP_001090837.1	100038235	6	115181883	115183876	1	sox17b.2	SRY (sex determining region Y)-box 17 beta, gene 2	0	0	0	2															116990				101064548
NP_001090880.1	100038306	2	33115061	33183846	-1	LOC100038306	uncharacterized loc100038306	2	0	0	6	100025691		116423660											103183370	556987	102361693	100709936	101154888	101062417
XP_002936883.1	100101663	3	47654716	47669666	1	emx1l	homeobox protein EMX1	2	0	0	1	100031974		100923211															101172307
XP_012808872.2	100101759	3	142351760	142363808	-1	ddx27	probable ATP-dependent RNA helicase DDX27	0	0	2	1											113425351		110086243					101158015
XP_017948434.1	100124771	1	21158758	21167205	-1	LOC100124771	novel C3HC4 type (RING finger) and B-box zinc finger protein with SPRY domain	0	0	0	1																		101173894
NP_001096230.1	100124784	4	62571986	62610707	-1	slc66a2.2	solute carrier family 66 member 2, gene 2	0	0	0	6														103175944	100003642	102365926	100711201	101175396	101074049
NP_001165046.1	100124803	7	35395226	35399579	-1	atp6v0e2	ATPase, H transporting V0 subunit e2	0	4	4	6				113843982	769770	104911986	100190507	100553963	101950666		113418787		110084058	103190289	553767	102365509	100691746	105354081	115253299
NP_001096251.1	100124812	4	104120814	104131001	-1	LOC100124812	uncharacterized loc100124812	0	4	4	4				101801995	429086	100541057	100220645	100564585	101936064			102461202	110076518		553564		100693336	101168360	101073785
NP_001096254.1	100124815	9	2152810	2164478	-1	sult1b1	sulfotransferase family 1B member 1	0	0	3	6								100555684			113418584		110078522	103184747	436872	102356330	100706339	100125513	101064076
NP_001096276.2	100124841	4	38307491	38317287	1	pmt100124841	phosphoethanolamine methyltransferase 100124841 [provisional]	0	0	2	5											113425423		110091757		767699	102349382	100710232	101161165	101075688
XP_031748316.1	100124842	9	68840631	68848883	-1	LOC100124842	uncharacterized loc100124842	0	2	5	6						104911715	100226506	100557709	101942616	109322583		102463949	110076901	103176390	378440	102353642	100699208	101157407	101068962
XP_031748317.1	100124851	9	49415294	49422844	1	cryga.3	crystallin gamma a gene 3	0	0	1	1													110075850			102357155
XP_031756761.1	100124853	4	86261045	86359190	1	frem1l	FRAS1-related extracellular matrix protein 1	0	0	3	6								100561497	101938957				110077136	103185296	557221	102352693	100693369	101162917	101072976
XP_004915948.1	100124855	7	37363731	37365908	-1	drd1c	D(1C) dopamine receptor	0	4	3	6				101799912	428961	100538789	100227653	100568121			113414016		110084122	103182621	563567	102347510	100705974	101168519	101064220
NP_001096303.1	100124881	6	52837193	52863821	-1	ttc30a	tetratricopeptide repeat domain 30a	0	0	0	3																	100700268	101171914	101075891
NP_001096337.1	100124923	8	93127238	93130619	-1	klhdc2	kelch domain containing 2	0	0	1	1								100563757							100037324
NP_001096345.1	100124934	5	45062136	45076537	1	opn6a	opsin 6, alpha	1	4	6	6		100076861		101798873	100858777	104909628	100231164	100557471	101936907	109319899	113413225	102447773	110083918	103175905	780836	102351842	100691069	101167896	101067510
XP_002931754.1	100124937	1	166774927	166779928	1	tmem17	transmembrane protein 17B	0	3	3	5				101795581	100858995	100547129		100555365	122172463				110081947	103184097	553704		100697282	101163086	101068042
NP_001096348.1	100124938	3	148409727	148415077	-1	dnajc18	DnaJ heat shock protein family (Hsp40) member C18	0	0	0	2																	100707186	101167891
NP_001096351.1	100124941	8	34645562	34656258	1	cav3.2	caveolin 3, gene 2	0	0	3	5								100552705			113417704		110078681	103176735		102354564	100693678	101171655	101073024
NP_001096373.1	100124967	5	148757046	148772810	-1	cyp2b6	cytochrome P450 family 2 subfamily B member 6	0	2	2	1					422046	100548279					113421894		110083239		449790
NP_001096388.1	100124988	8	34805514	34840942	-1	nt5dc2	5'-nucleotidase domain containing 2	2	0	3	2		100077163	100925560					100564769			113417686		110078622			102350904			101067535
NP_001096389.3	100124990	8	77159741	77176827	1	LOC100124990	uncharacterized LOC100124990	0	0	2	6								100563415					110075722	103190272	777623	102356564	100707224	101163019	101077494
NP_001096415.1	100125020	4	119430460	119435792	1	plpp6	phospholipid phosphatase 6	0	4	5	5				101804290	121111405	100539869	100226640	100554744	101943904		113421447	102462126	110089834	103180027	553687		100706895	101174581	101063532
NP_001096434.1	100125044	8	47288806	47314638	-1	LOC100125044	uncharacterized LOC100125044	2	4	6	6		100073372	100934823	101797872	422323	100548963	100221700	100564556	101940193	109313689	113423891	102449094	110074267	103179519	553542	102362853	100708198	101165595	105416840
XP_017952511.1	100125055	9	14282111	14297548	1	LOC100125055	uncharacterized loc100125055	0	3	4	5				101791078	431416	100539108			101946252		113420686	102445733	110087129	103186057	798737		100710389	101155603	101065417
NP_001096452.1	100125068	7	106241545	106278534	1	gsg1lr	GSG1-like related	1	0	5	3		114814554						100555025	101932135		113421796	106733023	110081876	103184656	572203	102352087
NP_001096463.1	100125081	3	37958566	37972033	-1	ccni2	cyclin I family, member 2	1	3	4	4		103170828			771567	100549996	105759573		112059957		113425474	102448581	110090131	103177332	100330479	106704865			105417462
NP_001096473.1	100125092	7	26631679	26728882	1	LOC100125092	uncharacterized loc100125092	0	4	6	5				101804190	423822	100541206	100217958	100560134	101935011	109324257	113414036	102460581	110079727	103180481		102352685	100693479	101174369	101065122
NP_001096526.1	100125166	3	2903816	2910877	-1	LOC100125166	uncharacterized loc100125166	0	0	0	4															563798	102361111	100711544		101065430
XP_031760630.1	100125201	7	124533776	124606497	-1	kcnj9	potassium inwardly rectifying channel subfamily J member 9	0	0	0	2															561782	102353803
XP_002936006.1	100125220	7	40395693	40400376	1	msmb.3	beta-microseminoprotein	1	1	3	1			116421182				116808547	107983761	101947085			102447164					100706361
NP_001096642.1	100125311	8	45803688	45808678	-1	acod1lb	aconitate decarboxylase 1 like gene b	0	4	3	5				101794721	422307	100546964	100226594		101937974	109313741			110080151		562007	102354684	100692168	101163093	101076857
NP_001096679.1	100125350	2	144274546	144319221	1	twist2	twist family bHLH transcription factor 2	0	4	6	6				101790674	426886	100550830	100221708	100556653	101930897	109324450	113416098	102463690	110071753	103186687	30395	102361293	100695546	101165973	105417871
NP_001123385.1	100125793	8	133295986	133314513	1	fkbp9	FKBP prolyl isomerase 9	0	0	0	4															445126		100699378	101157467	101072629
XP_004919462.1	100125794	3	147476767	147490048	1	zpy1	uncharacterized protein zpy1	0	0	4	4								100559021	101948275		113422781		110087657		798996	102359505	102077664	101162077
XP_012823192.2	100125796	1	84106555	84136985	-1	prc1.2	protein regulator of cytokinesis 1, gene 2	0	0	4	3								100561113	101946266		113415442		110086255	103187948	797431	102360277
XP_002934672.1	100126686	7	117636453	117639399	1	cdknx	cyclin-dependent kinase inhibitor 1B	1	3	1	4			116419912	113843791	101751545		115495483					102450212				102365218	100703282	101173627	105417264
NP_001106401.2	100127560	5	128129415	128141316	-1	vamp1	vesicle associated membrane protein 1	1	4	6	2		100074858		110354297	424827	100545895	100232098	100556505	101939765	109308318	113412934	112546281	110078709	103175161		102360318
NP_001106403.1	100127564	6	149092940	149121477	-1	LOC100127564	uncharacterized loc100127564	1	0	0	1			116419266													102348341
XP_012815966.1	100127575	4	137374986	137434658	-1	slc6a8l	solute carrier family 6 (neurotransmitter transporter), member 8 like	0	4	4	6				110354016	100861584	100544302	100229386	100562477		109311232	113421984		110079923	103176696	100150452	102358501	100697795	101159742	101073125
NP_001106419.2	100127585	4	24166252	24173661	-1	fut5	fucosyltransferase 5	0	0	0	1																102363888
XP_012825452.1	100127622	5	125127909	125140764	1	awat1	acyl-CoA wax alcohol acyltransferase 1	0	0	0	1																102360601
XP_031762730.1	100127628	8	78925888	78943739	-1	cyp2a6.2	cytochrome P450 family 2 subfamily a member 6 gene 2 [provisional]	0	0	0	1														103172208
XP_017950010.1	100127632	6	151022880	151027203	1	LOC100127632	uncharacterized LOC100127632	1	0	1	1			116419266					100552249								106707122
NP_001106456.1	100127637	8	1355911	1361811	-1	lrrn1-like	leucine rich repeat neuronal 1-like	0	1	3	4							100229379	100562669			113422947		110081201			102365177	100703434	101165638	101072684
NP_001106467.1	100127651	1	15873300	15885876	1	rnf145l	RING finger protein 145-like	0	1	1	6						100549803							110086607	103187262	100002825	102350570	100700992	101166429	101062733
NP_001106474.1	100127659	4	122493682	122519089	-1	LOC100127659	uncharacterized loc100127659	0	0	0	5															558198	102359858	102081167	101166169	105416569
NP_001188257.1	100127673	9	16971155	16998653	-1	tex2.1	testis expressed 2, gene 1	0	4	5	6				101797312	416541	104913489	115497184	100568124	101945813	109314632	113422578		110090447	103186883	100004729	102346651	102075556	101166832	101064081
NP_001106548.1	100127740	8	71569894	71578263	-1	btn1a1	butyrophilin subfamily 1 member A1	0	0	0	1																102366131
XP_017950442.1	100127750	6	85687274	85714425	1	LOC100127750	cytochrome c oxidase subunit 4 isoform 1, mitochondrial	0	0	0	1															402880
NP_001106563.1	100127766	8	76847187	76847704	-1	sycn	syncollin	0	0	0	2															108180718	106703474
XP_012811817.1	100127770	2	28558071	28559893	1	h2ac17	H2A clustered histone 17	0	0	0	2															449794		100701651
NP_001106575.1	100127786	1	158632656	158785102	1	tmem132d	transmembrane protein 132D	0	3	5	1				101793473	416806	100549845		100556127	101933984		113425103	102457197	110076607			102366568
NP_001106578.2	100127790	8	135483898	135500639	1	btnl8	butyrophilin like 8	0	0	0	2														121851167					105418192
NP_001106582.1	100127794	3	86846247	86889418	1	LOC100127794	uncharacterized LOC100127794	2	4	5	6		100079282	100916310	101804914	100859230	100543904	105758620	100559220	101943326	109316019		102448560	110070124	103176961	560283	102350197	100692957	101173935	101066577
XP_002936498.1	100127800	1	83737407	83742847	1	LOC100127800	putative nuclease HARBI1	0	0	0	1																		110014735
XP_002939768.2	100127803	7	47564786	47602277	1	mttp.2	microsomal triglyceride transfer protein	0	4	5	2				101805352	769580	100545586	105759397	100565626	101946433	109312557	113421038		110073674	103185869		102350159
XP_002937487.2	100127805	9	44187232	44298613	1	LOC100127805	putative methyltransferase DDB_G0268948 isoform X1	3	3	0	4	100025184	107546991	100924767	119717523	424014	100550906									555292		100699555	101157984	115252434
NP_001106592.1	100127810	3	125470756	125478482	1	npy4r	neuropeptide Y receptor Y4	0	0	4	6								100563561	101939027		113427360		110072141	103188996	30713	102347211	100700643	101167799	100125329
NP_001106621.1	100127848	7	103616291	103621744	1	sbk1l2	SH3 domain binding kinase 1 like 2	0	0	5	1								100564338	101937019		113423011	102445017	110086464	103181430
NP_001106622.1	100127850	8	117050436	117057033	-1	LOC100127850	uncharacterized LOC100127850	0	0	0	1																102355000
XP_031759053.1	100127852	6	153036438	153052300	1	cyp2c8l	cytochrome P450 family 2 subfamily C member 8 like	0	0	0	1																			101066452
XP_002940431.2	100127873	7	77746312	77805030	-1	LOC100127873	glucuronokinase 1	0	0	0	6														103190789	569254	102353254	100699255	101158375	101061577
NP_001106637.1	100127879	8	47196401	47214997	1	usp12b	ubiquitin specific peptidase 12b	1	4	5	6		100076243		101794906	422322	100548808	100190002	100564160	101939167	109313687		102448690	110074356	103191399	559878	102363119	100706784	101161758	101071205
NP_001107281.1	100135070	6	112051243	112067987	-1	LOC100135070	uncharacterized loc100135070	0	4	6	1				101793831	421099	100545318	101234096	100563474	101943515	109318342	113413778	102455279	110077660			102348662
XP_004916458.2	100135136	7	124178895	124183522	-1	LOC100135136	phospholipase A2 inhibitor subunit gamma B	0	0	0	1																	109195022
NP_001107326.1	100135138	2	52373360	52378181	-1	LOC100135138	uncharacterized loc100135138	1	0	3	5	100619736								101942851	109317525		102451906			335629	102358719	100697185	101170669	101075478
NP_001107331.1	100135146	5	37633598	37637630	1	LOC100135146	uncharacterized LOC100135146	0	0	0	2																	106097520		101078106
NP_001107334.1	100135154	6	64694662	64696186	1	ccr3	chemokine (C-C motif) receptor 3	0	0	0	6														121852915	563803	102363426	100708026	101155057	101069061
NP_001107349.1	100135173	5	38840107	38846947	-1	eif4a3.1	eukaryotic translation initiation factor 4A3, gene 1	0	4	6	6				101802807	416704	100541698	100190303	100560227	101949216	109319452	113423231	102445371	110079564	103179211	394053	102353141	100705199	101159793	101075694
XP_031751517.1	100135183	2	40986896	41046138	-1	slc51a-like.1	organic solute transporter subunit alpha	1	4	5	6		100082416		101796588	772218	100548941	115496804	100553704	101947155	109305962		102456751	110076753	103184836	447807	102366871	100690465	101162622	101063453
NP_001107360.1	100135185	2	179441996	179449845	1	LOC100135185	hypothetical protein LOC100135185	1	1	0	1	103098663						100223160										100698242
XP_017951629.1	100135188	8	127712135	127727605	1	LOC100135188	uncharacterized LOC100135188	0	0	0	1														103181913
XP_031748349.1	100135190	9	56243486	56258572	-1	adprh	ADP-ribosylarginine hydrolase	0	0	0	4														103176834		102354521		101175304	101076053
NP_001107366.1	100135191	9	59252180	59263251	1	ugt1a6	UDP glucuronosyltransferase 1 family, polypeptide A6	0	0	0	1																			101076537
NP_001107368.1	100135193	4	92213974	92240155	-1	izumo1r	IZUMO1 receptor, JUNO	1	4	6	2		100077475		101794114	396449	100547944	100225066	100560252	101949247	109307422	113410976	102455463	110073776	103182766		102354947
XP_012811854.1	100135216	2	141036310	141040179	-1	sp5l	Sp5 transcription factor-like	0	0	4	6								100566887	101946127		113416104		110070327	103189509	324261	102348691	100709614	101169109	101062078
NP_001107392.1	100135223	7	118656482	118682882	-1	c-answer	cold-blooded animal-specific wound epithelium receptor-binding protein	0	0	4	4									101936242	109314491	113421145		110090687		568891		100690208	101164588	101080006
XP_012819710.1	100135231	6	85640494	85652255	-1	LOC100135231	uncharacterized loc100135231	1	3	6	5	103097444			106017580	420903		105758978	100558228	101934700	109314868	113417138	102444749	110075434	103176213		102367624	100701771	101167443	101065028
XP_002931526.1	100135232	5	52817417	52824433	1	pigh	phosphatidylinositol N-acetylglucosaminyltransferase subunit H	0	0	0	4															436838		100693596	101168339	101070765
XP_017945116.2	100135349	1	140572307	140582662	-1	LOC100135349	Ig mu chain C region membrane-bound form	0	0	3	1								100553338	101940439	109319011						102348584
NP_001107504.1	100135358	8	2059243	2065415	1	glipr2	GLI pathogenesis-related 2	0	0	0	1																102354444
XP_031759070.1	100135367	6	89361643	89393202	1	LOC100135367	uncharacterized loc100135367	1	0	2	5		100091303							101934005			102448550		103185102	449822	102351783	100695384	101159952
NP_001107515.1	100135371	6	151207821	151220114	1	LOC100135371	uncharacterized loc100135371	0	0	1	1												106732561				102352854
NP_001107520.1	100135382	3	141890454	141907736	1	LOC100135382	uncharacterized loc100135382	2	0	5	5		100090109	111719176					100557280	101949714		113421537	102456134	110091305		559124	102349675	100690304	101166135	101077623
NP_001107547.1	100135415	3	109001475	109014876	1	gnrhr2	gonadotropin releasing hormone receptor 2 (pseudogene)	0	4	2	5				106015026	427517	100540394	115496728		101932446		113423345				100270671	102366752	100707068	100125529	101077044
XP_017947417.1	100135416	3	116455054	116472596	1	gnrhr2/nmi	type 2/nmI gonadotropin-releasing hormone receptor	0	4	5	1				110353809	395368	100542183	100221534	100552021	101953943	109309182		102447193	110089251			102363373
NP_001107730.1	100135729	2	78370916	78381533	-1	msra.2	methionine sulfoxide reductase A, gene 2	0	2	3	5					101749201	100548568			101938240		113417625	102454183		103179551	503993		100706411	101163534	101072312
XP_004916308.1	100135735	7	105631826	105659321	-1	myos	myocardin isoform X2	0	0	5	5								100554244	103306809		113421789	102450135	110081781		573741	102345990	102078953	101164182	115250531
NP_001107738.1	100135744	7	26863897	26866536	-1	ventx3.1	VENT homeobox 3, gene 1	0	0	0	2														103180473	368201
XP_002934337.1	100135754	1	144268155	144278852	1	zp3.2	zona pellucida sperm-binding protein 3	2	2	5	5	103100361	103169153			415314		121470533	103280524	101947420	109312909	113427919		110082904		100007955	102351197	100694904	100049333	101079936
XP_031750842.1	100136946	1	213633944	213636208	-1	LOC100136946	E3 ubiquitin-protein ligase TRIM7	0	0	0	1														103191267
XP_031758367.1	100141482	5	41818827	41844204	-1	pkr2	eukaryotic translation initiation factor 2-alpha kinase	0	2	0	1				110353866		104909671									503703
XP_031758368.1	100141483	5	41853890	41884521	-1	pkr3	interferon-induced, double-stranded RNA-activated protein kinase	2	0	2	3	103106286		100931721					100561872					110083920	103187174				110016550	100144316
XP_004912309.2	100142690	2	28265193	28272910	-1	zp4.2	zona pellucida sperm-binding protein 4 isoform X2	0	0	1	1												102462629				102363694
NP_001116946.1	100144722	5	101502212	101520153	1	alpi.2	alkaline phosphatase, intestinal, gene 2	0	3	5	5				101804710	424936	100540703		100566385	101938013	109308516		102450314	110090318		541539	102366786	100699936	101155917	101065157
XP_031753468.1	100144923	3	153788301	153808102	-1	lcmt2	leucine carboxyl methyltransferase 2	0	0	0	1																	100702397
XP_031750805.1	100144954	1	110946329	110969021	1	LOC100144954	uncharacterized LOC100144954	0	0	3	3									101935840	109312326		112547413		103182025		102361814	102080291
XP_031759076.1	100144955	6	148948363	148995461	-1	fucolectin	x-epilectin	0	0	2	3									122174773			112547121			799904	102361990			101067614
NP_001120004.1	100144966	4	139159809	139181639	-1	LOC100144966	serine/threonine-protein kinase SRPK1-like	0	4	4	5				101797129	770936	104913168	115496920	100553961	101941679		113422221		110087272	103176785	798392	102359357	100693975	101161885
XP_031746061.1	100144969	8	71287694	71307751	-1	LOC100144969	uncharacterized LOC100144969	1	0	3	2		114812081						100562778	101944410			112545216				102359056		101154766
NP_001120012.1	100144974	7	77595260	77622252	-1	LOC100144974	uncharacterized LOC100144974	0	0	5	1								100565395	101942922	109317984		102447702	110088812		83776
NP_001120019.1	100144981	4	67357107	67375625	-1	ces3.1	carboxylesterase 3, gene 1	2	0	0	4	100144614	100079382												103188056	560651		100691066		101077371
NP_001120024.1	100144987	8	80770378	80794115	1	LOC100144987	uncharacterized loc100144987	0	0	2	3									101949054			112544147				102366649	100691819		101072928
NP_001120033.1	100144999	1	150413976	150436690	-1	slc2a7	solute carrier family 2 member 7	0	4	5	6				119718548	416916	100543381	100227658		101932748	109312585	113423944	102461712	110083426	103189860	564970	102357848	100710522	101159023	101078871
XP_017952529.1	100145002	9	47661439	47711377	1	LOC100145002	uncharacterized loc100145002	0	0	0	6														103176527	678627	102346464	100710364	101162167	101078745
XP_002940116.1	100145005	8	134482435	134493611	-1	mr1	zinc-alpha-2-glycoprotein	0	0	0	1														103189724
XP_002932093.3	100145011	1	61068817	61084537	1	LOC100145011	malate synthase, glyoxysomal	3	0	0	6	103097953	100081596	100929768											103181301	564844	102350445	100711605	101173617	101075777
XP_012826980.1	100145025	7	94829928	94848330	1	utp3	UTP3, small subunit processome component	0	0	0	5														103190077	447856		100699931	101158349	101078036
XP_002938785.1	100145027	2	80636300	80639159	-1	LOC100145027	fatty acid-binding protein, liver	0	4	6	6				101793493	395345	100539684	100226705	100561857	101938207	109318386	113420652	102459501	110082496	103179440	171481	102348294	100698070	101159029	101068305
NP_001120051.1	100145035	4	86438138	86451519	1	LOC100145035	uncharacterized loc100145035	0	2	5	6				110353338		104912430		100562282		109307538	113411066	102455665	110077126	103185276	570411	102351868	100703951	101156315	101072950
XP_002938433.1	100145045	4	139369994	139396193	1	LOC100145045	mitogen-activated protein kinase 12	0	0	0	3														103176608	562552		100693447
NP_001120060.1	100145049	5	5407571	5461889	-1	MGC86483	uncharacterized protein MGC86483	0	4	6	6				101797709	421419	100545312	100218075	100562670	101944093	109319816	113421276	102444426	110078705	103189611	492696	102352696	100692977	101169158	105417866
XP_004915802.2	100145051	8	45846587	45849103	1	gatd3ala	glutamine amidotransferase like class 1 domain containing 3A-like gene a	1	4	4	6		100081056		101790845	422305	100545120	100230348	100563377	101935785	109313755			110080192	103177448	321177	102351570	100699742	101169045	115252460
XP_031758575.1	100145072	5	82341911	82374313	-1	gabrr4.1	gamma-aminobutyric acid receptor subunit rho-1	0	0	0	1																			101068952
NP_001120073.1	100145080	4	93780134	93794484	1	cyp4b1	cytochrome P450, family 4, subfamily B, polypeptide 1	0	0	0	1																102367035
XP_031762552.1	100145081	7	108590106	108622441	1	ceacam8	carcinoembryonic antigen-related cell adhesion molecule 16 isoform X2	2	0	3	2	100618225		100930612						101946791		113421202		110089445		100329806				105416740
NP_001120097.1	100145110	2	148506598	148512981	1	LOC100145110	uncharacterized loc100145110	0	0	2	5								100553362					110074375		564023	102351105	100690432	101156655	101069816
NP_001120099.1	100145115	8	43820383	43830059	-1	LOC100145115	uncharacterized LOC100145115	1	1	6	4		103167153		119717865				100552471	101947348	109310899	113416632	102451234	110086644		100001416	102353288	100706544	101168965
XP_012811172.1	100145119	1	161383387	161399484	1	gin1	gypsy retrotransposon integrase 1	2	0	0	4	103100038		100934415											121849573	503528			111948959	101070739
NP_001231928.1	100145137	3	83875719	83906114	-1	tmem110l	transmembrane protein 110, like	1	4	6	6		100085719		101794222	419112	100548072	100221871	100565900	101954000	109315821	113422830	102459502	110070651	103187924	393166	102347705	100692898	101172298	101069313
XP_002941787.1	100145144	4	36249527	36261811	-1	LOC100145144	rab9 effector protein with kelch motifs	1	0	0	4		100083323													323406		100708373	101172770	101070856
NP_001120124.1	100145149	2	34369255	34381791	-1	LOC100145149	uncharacterized loc100145149	0	4	3	6				110352854	100858814	104913967	115497712		101939737	109317249			110084291	103180666	100126024	102352017	100697759	101162942	101063142
XP_031750968.1	100145154	1	129047602	129053072	1	cbwd1.1	COBW domain containing 1, gene 1	0	0	0	1															561993
NP_001120129.1	100145155	8	4879969	4886278	1	LOC100145155	uncharacterized loc100145155	0	0	0	3																	102080805	101157581	101064963
XP_017951644.1	100145161	8	92733036	92743380	1	LOC100145161	uncharacterized loc100145161	0	0	2	5									101942669			112545402		103185351	100002065	102365394		105357549	105418840
XP_012811201.1	100145165	2	53343404	53356759	1	LOC100145165	uncharacterized loc100145165	2	4	2	6	103092651		105750448	119713997	419812	104914507	115498589			109317519		106732169		103183872	101883319	102358454	102080325	101169932	105417803
XP_031751543.1	100145256	2	69504176	69612584	-1	smpd2	sphingomyelin phosphodiesterase 2	1	4	6	6		107547245		110353450	770663	100545403	115498561	100552784	101935986	109317493	113418968	102447556	110079714	103189719	797914	102352082	100706581	101168943	101066148
XP_012822455.1	100145257	7	60068125	60242751	1	ftsj3	pre-rRNA 2'-O-ribose RNA methyltransferase FTSJ3 isoform X1	1	0	0	1	100026253															102358198
NP_001120217.2	100145266	3	45508181	45522173	-1	arl3l2	ADP-ribosylation factor-like 3, like 2	0	4	3	2				101798466	769546	100549687	115497161	100564639	101943972				110077974		393666	102360630
XP_031757373.1	100145284	5	92489741	92513737	1	asrgl1	asparaginase like 1	0	4	6	5				101795506	421868	100550485	100230667	100568030	101938512	109311787	113410591	102451126	110075030	103185597	541402		100701207	101169840	101067765
XP_031755709.1	100145323	4	119057528	119069311	-1	LOC100145323	uncharacterized loc100145323	0	0	1	1									101939092					103180620
NP_001120275.1	100145328	8	86204595	86230051	1	LOC100145328	cytochrome P450, family 46, subfamily A, polypeptide 1-like	0	0	0	4														103191174			102076821	101165274	101061882
NP_001120277.1	100145332	4	24795151	24822319	-1	LOC100145332	uncharacterized loc100145332	0	4	6	2				101802900	770492	100541297	121468017	100567043	101942096	109318182	113412495	102449708	110074167		325371	102360186
NP_001120289.1	100145345	5	125592355	125608269	-1	proc.2	protein C, inactivator of coagulation factors Va and VIIIa gene 2	0	3	5	4				101797199	424748	100549016			101933935	109315371	113422856	102463181	110075865	103186822	100004411	102348987	100694381
NP_001120352.1	100145419	8	1306348	1307832	1	LOC100145419	uncharacterized loc100145419	0	0	0	1																		101159037
XP_002934840.1	100145428	1	104501803	104519650	1	LOC100145428	tetraspanin-3	3	4	2	3	103103009	114806360	100923490	110352202	101748661	104915325	100218792		112059580		113415035				564334	102367381	102076783
NP_001120372.1	100145446	7	96619823	96691155	-1	LOC100145446	uncharacterized loc100145446	1	0	2	6			111719935								113427804		110082468	103184267	100037381	102345127	100704936	101168461	101066864
NP_001120409.1	100145486	9	5230977	5237404	1	LOC100145486	uncharacterized loc100145486	0	0	4	1								100562769			113421712	102460781	110081820					101172374
XP_031748369.1	100145496	9	85078095	85095051	-1	LOC100145496	uncharacterized loc100145496	0	0	0	2															327557	102345401
NP_001120418.1	100145502	7	110949336	110959014	-1	igf3	insulin-like growth factor 3	0	0	0	2														103190280		102347414
XP_031747391.1	100145515	8	143815744	143825707	1	LOC100145515	uncharacterized protein LOC100145515	0	0	0	3																	112842867	101174138	105418108
XP_012819753.1	100145516	6	30772437	30782652	1	steap4.2	STEAP4 metalloreductase, gene 2	0	0	1	4										109308531					550429		100694011	101165340	101074487
XP_004913910.2	100145531	9	5607034	5607812	1	LOC100145531	histone H1B	0	0	1	1													110081855	121852113
NP_001120445.1	100145536	1	22530101	22555193	1	cgl.1	egg cortical granule lectin gene 1	0	0	0	1																	100693983
NP_001120446.1	100145537	3	127488394	127519977	-1	adam28.2	ADAM metallopeptidase domain 28, gene 2	0	0	0	1																102360011
XP_031752321.1	100145553	2	7533284	7552851	1	nectin1l2.2	nectin-1 isoform X1	0	0	0	5														103177577	100141493		102079924	105358571	115250647
XP_002934602.3	100145576	3	90552313	90587261	-1	LOC100145576	uncharacterized protein LOC100145576	0	0	0	6														103188187	100034462	102349640	100709230	101156971	101077182
NP_001234912.2	100145601	NW_022279393.1	1	2856	1	abt1	activator of basal transcription 1	1	0	0	2		100092367													553568	102363385
NP_001120485.1	100145603	3	2591764	2599172	-1	endoul	endonuclease, poly(U) specific like	3	4	4	6	100017236	100079420	100925541	101791946	418221	100550526	100219177	100553914	101950612			102458775	110087156	103179895	561722	102363008	100711010	101164801	101079064
XP_002935306.3	100145627	3	37793789	37838832	1	shroom1	protein Shroom1	1	4	6	6		103165638		101797439	416335	100550302	100226810	100566288	101953450	109310069	113425494	102448980	110090136	103177393	559364	102355398	102078750	101169477	105417464
XP_002940356.2	100145668	7	55894261	56038846	1	clstn1	calsyntenin-1	0	0	0	1																	100699827
XP_012814058.2	100145681	3	15788729	15820101	1	sirt3.2	sirtuin (silent mating type information regulation 2 homolog) 3, gene 2	0	0	0	6														103179899	557125	102364335	100692411	101165477	101066119
XP_012823492.2	100145695	8	78958090	78987462	-1	cyp2a6.1	cytochrome P450 family 2 subfamily A member 6 gene 1	0	0	0	2														103172208				101156755
XP_012826388.2	100145766	9	84052025	84068568	1	lct.2	lactase-phlorizin hydrolase	0	0	0	1																	100703330
NP_001120618.1	100145782	3	143826721	143834061	1	LOC100145782	uncharacterized loc100145782	0	0	0	3																	106096671	101175017	101073016
NP_001120622.1	100145787	3	153811110	153841103	-1	aldh3b2	aldehyde dehydrogenase 3 family member B2	0	0	0	1																	100700559
XP_012819768.2	100145789	6	112930459	112960751	-1	LOC100145789	uncharacterized LOC100145789	3	4	3	1	100618354	100084563	111719032	101803407	100857837	100546243	115493875	100560665	101937664	109318472						102347500
NP_001120627.1	100145794	3	130271390	130299545	1	inpp5a.2	inositol polyphosphate-5-phosphatase, 40kDa, gene 2	0	0	0	6														103188986	641571	102366716	100700932	101171587	101070549
XP_031760693.1	100145795	7	118140854	118158501	1	gbp6	guanylate binding protein family member 6	0	0	0	1															570622
XP_002934165.2	100158601	6	111910159	111934523	-1	mcm3	maternal DNA replication licensing factor mcm3 isoform X2	0	0	0	1															100147915
NP_001123406.1	100170181	8	3286063	3291320	-1	pou5f3.2	POU class 5 homeobox 3, gene 2	3	4	4	3	100022539	114807791	100913730	106015462	427781	100544777	100228280	100559295	101950391	109314103		102457876		103183084				100049520	101074260
NP_001123668.1	100170416	8	78836984	78855959	-1	cyp2a6.6	cytochrome P450 family 2 subfamily A member 6 gene 6 [provisional]	0	0	0	1														103172208
NP_001123669.1	100170419	9	25695129	25699064	-1	ocm4.6	oncomodulin 4 gene 6	0	0	0	1														103178700
NP_001123677.1	100170429	6	151071912	151079447	1	LOC100170429	uncharacterized loc100170429	1	0	1	1			116419266										110084845			106705152
XP_002933738.2	100170431	2	142410083	142415881	-1	cela1.1	chymotrypsin-like elastase family member 1	0	0	0	1																	100711148
XP_031758000.1	100170432	5	68981212	69002214	1	LOC100170432	enoyl-[acyl-carrier-protein] reductase, mitochondrial isoform X1	0	0	0	2															101884755	102354084
XP_031748989.1	100170438	9	5110412	5113785	1	zg16	zymogen granule membrane protein 16	0	0	1	1									101946923										101078154
XP_012812382.1	100170442	1	94477557	94530350	-1	elp1	elongator complex protein 1	1	4	5	6		100075463		101790591	427375	100542924	100229335	100560669	101945051	109323484	113415468		110087357	103181576	561039	102346606	100691889	101168380	101063031
NP_001123706.1	100170456	2	53408575	53429067	-1	cry4	cryptochrome 4	0	4	3	3				101801596	395100	100551128	100231703	100555537				102460658	110073388		83775	102365364			101079934
NP_001123729.1	100170474	7	107735087	107741741	-1	cnfn.2	cornifelin, gene 2	2	2	1	3		114812089	116422671		770777	100544598		100554719								106704073	100700860	101172524
XP_031755756.1	100170549	4	137578743	137657121	-1	LOC100170549	uncharacterized loc100170549	3	3	4	6	100619627	103170249	111719421	113845089	101748153		115496947	100563069	101948213		113421963		110079958	103176693	553337	102357703	100706507	101158765	101075118
XP_031746109.1	100170576	8	59462624	59535037	-1	kiaa1210	KIAA1210	1	4	5	4		103168222		101791987	422374	104912215	105759148		101948407	109313599	113425584	102451066	110090257	103178270	321250	102348679	100707562
XP_031747717.1	100188925	8	144127107	144141581	1	smad4.2	mothers against decapentaplegic homolog 4	0	3	3	4				119713770	107055136		115498449		101944321	109324709			110088492		560317	102358988	100705094		101072080
XP_031753052.1	100190990	2	145920777	145939137	-1	hoxc3	homeobox protein Hox-D3a	0	0	1	1								100551789								102364615
XP_017948433.2	100216027	4	35276669	35280445	-1	LOC100216027	uncharacterized loc100216027	0	0	3	5											113429824	102449948	110083355		541358	102364057	100712401	101172196	101069709
XP_031749858.1	100216111	10	50254953	50270845	-1	myh7	myosin, heavy chain 7, cardiac muscle, beta	0	0	3	4								100555977	101943139				110075081	103175693			100706261	101163414	101079565
NP_001135582.2	100216132	8	96301376	96309508	1	pkdcc.1	protein kinase domain containing, cytoplasmic homolog, gene 1	1	4	6	6		100082037		101792124	423451	100546859	100219136	100552212	101937514	109320870	113420359	112545926	110090554	103175384	565254	102362376	100692556	101157987	101079806
XP_031750536.1	100216136	10	2178538	2187397	-1	deptorl	DEP domain-containing mTOR-interacting protein isoform X2	3	4	6	5	100025220	100074953	100916953	101802012	419242	100548925	100231559	100555207	101938612	109318841	113422459	102449711	110087581	103190484		102354048	100700548	111946295	101079541
NP_001135588.1	100216141	8	1583037	1596592	-1	LOC100216141	uncharacterized loc100216141	0	3	5	5				101805447	427775	104913710			101940467	109314108	113424726	102455749	110087450	103183010	436885		100702604	105358384	101069484
XP_031757429.1	100216148	5	41543067	41554662	-1	LOC100216148	uncharacterized loc100216148	0	0	0	3														121848559	566398	102354033
XP_012823568.1	100216173	8	114967594	114980160	1	LOC100216173	uncharacterized loc100216173	0	4	6	4				101801091	423008	100542686	100221958	100554054	101942869	109321194	113409986	102463330	110080108	103187497		102349707	100702922	101172859
NP_001135679.1	100216240	2	14017671	14039434	-1	patl2	protein associated with topoisomerase II homolog 2	0	0	0	3																	100712509	101174467	101075722
XP_031751618.1	100216297	2	129476574	129489395	-1	mettl18	methyltransferase like 18	0	0	0	1																		101163997
NP_001135721.1	100216302	5	101959968	101972666	-1	phr	CPD photolyase-like	2	4	6	4	554181	103167157		101799833	424919	100551374	100226900	100567162	101939088	109308533	113426751	102446163	110070088		394039		100705722	100049426	101075995
XP_002933895.2	100271766	7	99500282	99501971	-1	hes5.4	transcription factor HES-5	0	0	0	1																102346203
XP_031753606.1	100302369	3	1167221	1173681	-1	kiss2	kisspeptin 2	0	0	0	2															100216472	106704023
XP_017952211.1	100327237	8	34864542	34899018	-1	bicd2l	protein bicaudal D homolog 2 isoform X1	3	0	4	3	100029725	100077204	100924694					100564568	101938405		113417685		110078657	103188642	558638	102351176
XP_031754426.1	100327239	3	8088361	8100880	1	parp12	protein mono-ADP-ribosyltransferase PARP12	1	4	6	2	100022917			101796889	418108	100548121	116807725	100558209	101931489	109315931	113431014	102453191	110082681	121849203	567195
NP_001165007.1	100327256	9	5964750	5975079	-1	xnf7	Nuclear factor 7	0	0	2	3								100553653					110086380				102076832	101167374	101062997
XP_012817091.2	100329114	4	76400487	76429309	-1	anln	anillin isoform X4	0	0	0	6														103186672	559353	102346856	100704759	101174346	105418333
NP_001165295.1	100329184	1	134831086	134859205	-1	kissr1b	G protein-coupled receptor 54 isoform 1b	1	0	0	4		100084853												103188180	100002715		100711506	101172085
NP_001165296.1	100329185	4	90081749	90095736	-1	kissr2	G protein-coupled receptor 54	0	0	0	6														103182742	561898	102352758	100534519	101162001	101072505
NP_001165374.1	100335043	9	40448264	40449973	-1	hba-l4	alpha globin larval-4	1	2	0	1		100087459			416651	100551072										102354658
NP_001165493.1	100335085	9	11978177	11979121	1	t2r36	bitter taste receptor 36	1	0	1	1	664671								101947002						664690
XP_031759132.1	100337650	6	3122579	3129330	1	LOC100337650	zinc finger protein	0	0	0	1														121852234
NP_001165766.1	100337651	6	3014336	3016970	-1	LOC100337651	zinc finger protein	1	0	0	3			111719589											121852236	110439384	106703249
XP_004913416.1	100379842	4	15026111	15036121	-1	LOC100379842	guanylyl cyclase-activating protein 2 isoform X1	0	0	2	5								103279985					110073516	103175026	140431	102362011	100697009	101158834
XP_002941828.2	100379869	7	126147691	126152429	1	cyhr1	uncharacterized protein cyhr1	0	0	2	2								103281574					110090971					101162471	105416705
XP_031748866.1	100379873	9	4692264	4698260	-1	znf432	oocyte zinc finger protein XlCOF7.1 isoform X1	1	3	0	1		103169496		101800449	416664	104913359										102350274
XP_031760767.1	100379874	7	91580	139294	1	trpv5	transient receptor potential cation channel, subfamily V, member 5	1	1	1	1		100088427				104913080							110088899	103175667
XP_012824466.1	100379877	8	34943187	34955196	1	myh8	myosin-4	0	0	0	2															100008070			100125430
XP_002932289.1	100379934	3	107546319	107572663	-1	rasef	ras and EF-hand domain-containing protein	0	3	0	6				119718018	100858360	104912904								103187413	572256	102346868	100692867	101159669	101079668
XP_002932288.1	100379976	3	107608177	107644361	1	adamtsl5	ADAMTS-like protein 5 isoform X1	0	0	0	6														103188586	101886605	102347408	102081252	101166611	101061505
XP_002935845.1	100380030	2	98105587	98110488	1	thap2	THAP domain-containing protein 2	0	0	0	1																			115249529
XP_002936316.3	100380035	1	16758916	16786323	-1	alms1	uncharacterized protein alms1 isoform X2	3	3	5	1	103099926	103168298	100924273	101793134	422949	100542685		100555037	101944280	109322209		102444893	110086603				102077042
XP_004911703.1	100380073	2	46111863	46144051	-1	nagpa	N-acetylglucosamine-1-phosphodiester alpha-N-acetylglucosaminidase isoform X2	0	0	0	1															569719
XP_031758569.1	100380103	5	74764091	74778183	-1	gprc6a	G-protein coupled receptor family C group 6 member A	0	1	0	3						104914114										102353490	109195788		101077449
XP_017948884.1	100380106	4	32052763	32068150	1	plaat3	phospholipase A and acyltransferase 3	1	0	1	2	100013657											102459717		121852581				101157546
XP_017948442.2	100380116	4	62691179	62767909	-1	top1.2	DNA topoisomerase I, gene 2	0	0	0	3															334557		100710935	101159011
XP_004919394.3	100380117	1	111089280	111144646	-1	b3gnt3.1	acetylgalactosaminyl-O-glycosyl-glycoprotein beta-1,3-N-acetylglucosaminyltransferase	0	0	0	1																		101173646
XP_002933056.1	100380138	2	119506733	119519771	-1	nepro	nucleolus and neural progenitor protein	0	0	0	5														103177424	550343	102346808	100693956		101064224
XP_004916389.1	100380149	7	116685155	116698767	-1	axin2	axin-related protein isoform X2	0	0	0	1																102346005
XP_031746561.1	100380154	8	59418692	59425690	1	commd5	COMM domain-containing protein 5	1	4	5	6		103165145		101800119	422376	100546100	100218870		101943952	109313601	113425583	102457242	110090267	103178307	445159	102350990	100707301	101158778	101068168
XP_002935125.1	100380186	5	130400229	130405288	-1	irak1bp1	interleukin-1 receptor-associated kinase 1-binding protein 1	0	0	0	3															553809			101175363	101071399
XP_004916819.1	100380191	8	38644463	38653942	1	trmt12	tRNA wybutosine-synthesizing protein 2 homolog isoform X1	3	4	5	6	100023277	100087951	100926005	101799970	422259	100538997	100226909		101946914	109311027	113416723	102456684	110083587	103177199	564925	102350688	100692074	101163092	101061055
XP_002935046.1	100485009	7	114612068	114624289	-1	LOC100485009	neuronal pentraxin-1	1	0	4	4		100078843						100560873	101948940		113418520		110078471		569313	106704359	100691470		101078574
XP_012812993.1	100485014	2	98167517	98220720	1	LOC100485014	merlin isoform X1	3	4	5	6	100010877	100093617	100917518	101791895	417537	100549590	100230978		101935768	109317051	113414538	102457243	110084525	103188450	405887	102355265	100697642	101162621	101073618
XP_031760989.1	100485024	1	103269325	103348496	1	b4galt1l	beta-1,4-galactosyltransferase 1 isoform X3	0	0	0	1														103181973
XP_012809107.1	100485039	6	151503962	151527151	-1	nxpe3l.5	NXPE family member 3 isoform X1	0	0	0	2															100007333		100697088
XP_002942021.3	100485040	8	3166068	3191283	-1	LOC100485040	uncharacterized protein LOC100485040 isoform X2	0	0	2	2									112060571	109313775				103183109		102361873
XP_002938535.1	100485124	7	102778837	102800944	1	LOC100485124	zinc finger protein 569	0	0	0	1																			105417379
XP_031752844.1	100485153	2	102016231	102028279	1	LOC100485153	NF-kappa-B inhibitor zeta	0	2	3	4				101792607	418404			100562077			113409772		110074608		553749		100693614	101156911	101071083
XP_012811078.2	100485159	1	54405518	54469771	-1	LOC100485159	uncharacterized protein LOC100485159 isoform X1	3	4	6	5	103100221	114815562	100932208	101793952	100857197	100546750	101233224	103279026	101931777	109309691	113417444	102455426	110072797	103189379	553501	102362635	100692382	101171779
XP_031748020.1	100485160	8	54956565	54962565	1	LOC100485160	protocadherin-20	1	0	0	4			100919025											103179326	568796	102357400	102077653
XP_012822351.3	100485163	3	89874414	89908665	-1	golgb1	golgin subfamily B member 1 isoform X1	1	4	3	6		100086447		101794121	426868	100538713	100226519		101942599			102456121	110070274	103190182	566353	102350036	100700120	101162333	101076297
XP_002935389.2	100485167	8	109556577	109565084	1	LOC100485167	class I histocompatibility antigen, F10 alpha chain	0	0	0	1																		101170062
XP_002937227.1	100485176	7	35298101	35302867	1	nkx3-3	homeobox protein zampogna	0	0	0	6														103188917	503746	102346308	100705614	101160836	101079358
XP_031754378.1	100485192	3	5194153	5207633	1	LOC100485192	cystine/glutamate transporter	1	4	6	5		100082194		101796443	418109	100548731	100220148	100558604	101949927	109316536	113432832	102452940	110082709	103181811	568699		100705084	101160523	101077434
XP_017950429.2	100485194	6	151554146	151558143	-1	nxpe3l.4	NXPE family member 3	0	0	0	1															100006634
XP_004920451.1	100485201	8	141676201	141685630	1	LOC100485201	toll-like receptor 2	0	1	4	5				119715421					101939272		113424665	102445063	110069865		403133	102355189	100705953	101155381	101068527
XP_031746893.1	100485203	8	679480	693704	-1	LOC100485203	vacuolar fusion protein MON1 homolog B isoform X5	3	1	5	4	100018215	100092392	100916766				115492054	100565031	101946178		113422951	102450412	110081141		100149301	102353177	100698493		101075761
XP_002931744.3	100485207	4	77519131	77533982	1	vtga2	vitellogenin-A2	1	0	2	3		100083241						100558156				102459916		103174716			100534459		101072278
XP_017953332.1	100485254	10	19864850	19867884	1	LOC100485254	E3 ubiquitin-protein ligase RNF182	0	2	3	3					107054849		115497905	103281339	101937577		113427140				797048		100701052	101156244
XP_002933099.1	100485259	4	137957129	137979092	-1	LOC100485259	NUAK family SNF1-like kinase 1	1	0	0	4		114806439														102359632	100698859	101166457	101072164
XP_004911625.2	100485272	2	81370639	81399874	-1	LOC100485272	angiopoietin-2 isoform X2	0	0	6	6								100567617	101944747	109318449	113420656	102460867	110087298	103187308	114408	102354822	100709172	101154790	101061799
XP_002935048.2	100485322	7	114654086	114719335	1	LOC100485322	brain-specific angiogenesis inhibitor 1-associated protein 2	0	0	4	5								100560478	101944090		113418606		110078518		791177	102362244	100691738	101161003	101078804
XP_002938577.1	100485335	7	110478849	110508550	-1	LOC100485335	paired box protein Pax-6	1	0	4	6		114814558						100566883	101944324		113413357		110079161	103174317	100192208	102358203	100705912	101158143	101079804
XP_031750923.1	100485348	1	217149798	217174642	1	LOC100485348	boophilin-G2	0	0	2	2									101939857	109313292				103181000	322379
XP_031756620.1	100485356	4	27482977	27593124	-1	LOC100485356	mucin-2	0	0	2	2									101937878		113412611						102078430		115251085
XP_031748748.1	100485357	9	8271880	8301933	1	dpy19l1	probable C-mannosyltransferase DPY19L1	0	0	0	4															368327		100702466	101157321	101071507
XP_002942354.3	100485404	6	6228009	6232125	1	LOC100485404	uncharacterized protein LOC100485404	0	0	0	1															572443
XP_031747560.1	100485430	8	104765484	104787587	1	jmjd7-pla2g4b	cytosolic phospholipase A2 delta	1	4	6	2	100620032			101794764	423227	100542475	100218133	100561409	101934370	109321647	113409996	102452248	110079006		565386			101156151
XP_012811014.2	100485437	1	76581583	76633765	-1	LOC100485437	melanopsin-B isoform X2	0	4	6	5				101798268	395334	100303707	100220647	100553182	101944215	109322400	113415294	102450363	110081715	103184488	563080		100697453	101158465	101080046
XP_031759835.1	100485453	6	10612148	10614664	1	LOC100485453	uncharacterized protein LOC100485453	0	0	0	1																	112842580
XP_031761766.1	100485499	1	141792901	141797018	-1	LOC100485499	olfactory receptor 4Q2	0	0	0	1														121852071
XP_031760388.1	100485509	6	151582591	151600281	-1	nxpe3l.2	NXPE family member 3	0	0	0	1															100007333
XP_031747628.1	100485533	8	123933634	123940030	-1	LOC100485533	extracellular calcium-sensing receptor	0	0	1	1													110086494						115251438
XP_004918776.1	100485551	10	5388044	5399213	-1	LOC100485551	protein spire homolog 1 isoform X2	0	0	0	3														103172990	569174	102348880
XP_004911699.2	100485552	2	46021814	46047021	1	LOC100485552	uncharacterized protein LOC100485552 isoform X1	0	0	0	1														103180571
XP_031756655.1	100485576	4	64734376	64784103	-1	dusp22a	dual specificity protein phosphatase 22-A	1	4	6	6		100076782		106016036	768665	104913075	101234162	100551628	101947285	109310682	113427227	102456181	110087077	103175927	436787	102364397	100702083	101160226	101061126
XP_031747959.1	100485630	8	117008348	117017014	1	LOC100485630	lysozyme g isoform X2	0	0	0	1																			445926
XP_031762580.1	100485636	7	109540266	109548350	-1	LOC100485636	C-X-C chemokine receptor type 3	0	0	3	5								103281533	101934961				110089444		654692	102350639	109204161	101156279	101079665
XP_031755299.1	100485638	3	139682189	139704920	-1	LOC100485638	tetratricopeptide repeat protein 39A isoform X2	0	0	4	5								100567765	122172112		113419938		110078017		790939	102349441	100702182	101168217	101068908
XP_002939757.3	100485641	2	139127502	139130000	1	ccdc89	coiled-coil domain-containing protein 89	1	0	0	6	100026119													103176392	100136847	102354158	100698673	101157406	115249886
XP_017945804.2	100485658	8	141622764	141630507	1	LOC100485658	uncharacterized protein LOC100485658	0	0	0	4															436996		112842867	101165179	105418108
XP_002942581.2	100485706	3	42115679	42122247	-1	LOC100485706	toll-like receptor 13	0	0	5	2									101952684	109309994	113423730	102451718	110072303	103186972	403135
XP_002933789.3	100485723	8	103860296	103865627	-1	LOC100485723	5-hydroxytryptamine receptor 1B	0	0	0	1															101886918
XP_002934345.2	100485726	1	143351623	143352625	-1	LOC100485726	olfactory receptor 6F1	0	0	0	1														121852071
XP_004919404.1	100485752	8	143260676	143262513	-1	LOC100485752	E3 ubiquitin/ISG15 ligase TRIM25	0	0	0	4															100001589		112842867	101174138	105418108
XP_002934915.1	100485774	5	83573368	83576889	1	LOC100485774	cystatin-C	0	0	0	1															791878
XP_031750922.1	100485792	1	217174772	217238867	-1	LOC100485792	myosin-IIIb isoform X3	0	4	2	3				101800581	427419	100540465	105760853		101951954			102461674		103181001	556989	102362603
XP_031752107.1	100485793	2	176269394	176270927	-1	LOC100485793	olfactory receptor 52D1	0	0	0	4															100150027		100710542	101163798	115251550
XP_031754380.1	100485794	3	5334229	5349870	1	LOC100485794	pseudouridine-metabolizing bifunctional protein C1861.05	1	4	6	6		103167706		101794949	418114	100549193	100222446	100556121	101947688	109316531	113432839	102450984	110082704	103181812	678543	102365846	100707803	101173144	101068240
XP_004919305.1	100485797	6	151613604	151644480	-1	adgre2	neurogenic locus notch homolog protein 1 isoform X2	0	0	0	4														103179677	100034409	102354945	100690390
XP_002934263.1	100485819	4	123028607	123066017	-1	cyth4	cytohesin-4 isoform X1	1	3	5	1	100017558			101790586	418043		100217633	100561440	101933815	109316639		102449753	110075951			102367615
XP_002938088.1	100485833	2	132317528	132326521	1	LOC100485833	uncharacterized protein LOC100485833	0	0	1	3												102449690		121848905			106098708	105356758
XP_002938897.3	100485840	7	92585683	92595623	1	LOC100485840	uncharacterized protein LOC100485840	3	0	5	2	103095850	114812010	111719642						101947937	109314407	113421244	102451115	110073297	103187427		106704278
XP_002942247.1	100485856	3	15717155	15773744	1	LOC100485856	carbohydrate sulfotransferase 1	0	0	0	6														103179901	100002270	102346083	100698759	101165141	101077034
XP_031762420.1	100485858	7	121130836	121144925	1	LOC100485858	sialic acid-binding Ig-like lectin 5	1	0	3	2			116422673					103279950				102446180	110086521			102355624		105355910
XP_031754001.1	100485884	3	122843731	122850978	-1	gkn1.2	gastrokine-1 isoform X1	0	4	1	1				119713479	419515	104914222	115498205						110072219			102346423
XP_002937688.2	100485897	4	24131853	24143615	-1	LOC100485897	alpha-(1,3)-fucosyltransferase 6	0	0	1	1													110072711			102363620
XP_004912214.1	100485900	2	15964986	15966169	1	cldn8.1	claudin-8	1	0	0	4		114817733													445278	102352776	100705343		101073605
XP_017948158.2	100485970	3	125133253	125159955	-1	LOC100485970	STE20-like serine/threonine-protein kinase	3	1	2	2	100033185	103168229	100925055	119714837					101944933			102452579		121851005		102363928
XP_002932938.2	100485974	10	42879268	42943249	1	LOC100485974	rho GTPase-activating protein 39 isoform X1	0	4	6	6				113841953	419132	100539630	100217539	100559261	101941845	109320598	113423699	102457791	110073359	103188636	492329	102350663	100701626	101156731	105417874
XP_002937272.2	100485989	8	32333352	32339408	1	LOC100485989	blue-sensitive opsin	1	1	4	5		100048939					751973	100553628	101936489			102462067	110078668		30435	102357108	100695018	101158189	101070147
XP_002938898.1	100485996	7	92329059	92379641	1	LOC100485996	Golgi integral membrane protein 4 isoform X1	2	4	5	2		103165183	100935211	101797871	419409	100540302	105758753		101949571	109314399	113421261	102450495	110073301	103187420		102360696
XP_004917148.2	100486002	8	78882002	78897239	-1	cyp2a6.4	cytochrome P450 2A6	0	0	0	1														103172208
XP_002940021.2	100486003	10	44786594	44805118	1	LOC100486003	uncharacterized protein LOC100486003 isoform X1	0	3	6	4				101799537	417372	104913779		103277829	101942284	109315083	113412080	102446731	110085175	103175640		102353477	100691503		105418641
XP_004919104.1	100486008	6	5205958	5206418	1	LOC100486008	histone H2A type 1	2	0	0	1	100013915		100932528												100000783
XP_002933747.2	100486030	2	141369408	141371840	1	LOC100486030	glycoprotein-N-acetylgalactosamine 3-beta-galactosyltransferase 1	0	0	3	6								100554192	101945118				110070539	103173764	557675	102354637	100700985	101170759	101071001
XP_002934006.1	100486032	9	82892261	82906012	-1	LOC100486032	motor neuron and pancreas homeobox protein 1-like	0	4	3	6				113844202	395769	100546840	100230362	100567438			113410667		110078172	103189652	406205	102345934	100694496	101175206	101063334
XP_017950993.2	100486035	1	39293403	39329337	-1	LOC100486035	uncharacterized protein LOC100486035 isoform X1	0	0	1	1									112058949							102347453
XP_002936047.1	100486037	4	62012869	62049384	-1	hnf4b	hepatocyte nuclear factor 4-beta isoform X1	3	4	6	3	100023660	100079085	100922348	101797468	415820	100540396	100227703	100567028	101951058	109310671	113422883	102453378	110083471	103175936	324010		100690724
XP_017948889.1	100486053	4	39144984	39154310	1	prokr1	prokineticin receptor 1	0	0	0	1																102347683
NP_001272393.1	100486054	1	136584886	136593736	-1	tdgf1.2	teratocarcinoma-derived growth factor 1, member 2	2	2	6	4	103099228		105749735	101799976			100220866	100560626	101952523	109323305	113414610	102449702	110084179		30304	102363679		101163834	101079587
XP_002940791.2	100486055	2	175903931	175905037	1	LOC100486055	olfactory receptor 1	1	0	0	2	100012424													121852072			109204957
XP_004919341.1	100486056	6	4189033	4202828	-1	LOC100486056	P2X purinoceptor 7 isoform X4	0	0	0	2															103910653			111948674
XP_012809776.1	100486065	3	17189878	17214634	1	LOC100486065	melatonin receptor type 1A	0	0	4	1								100553233	101936633			102445396	110087969	103184134
XP_031750711.1	100486088	10	19020743	19038841	1	tgm3l.1	protein-glutamine gamma-glutamyltransferase 5	1	0	0	2		100087057															100709756	101169687
XP_004918484.1	100486089	10	46242490	46257541	-1	uts2rl	urotensin-2 receptor	1	4	6	5			100923754	101802295	427799	100548360	100222682	100558396	101934140	109315225	113411947	102447863	110075055		110440145	102349113	100696849	101164218	101074607
XP_031755302.1	100486093	3	140204834	140217754	1	LOC100486093	uncharacterized protein LOC100486093	0	1	4	5				101798707				103277635	112061234		113421553		110081765		335737	102356697	100693993	101161642	101077433
XP_002941610.2	100486100	2	176095015	176096001	1	LOC100486100	olfactory receptor 688	1	0	0	4	100012424													121852072	554779			101157074	101078698
XP_002935636.1	100486127	1	129061195	129068486	-1	LOC100486127	cytochrome P450 2J6	0	0	0	1																			101066452
XP_031758147.1	100486129	5	94900087	94967910	-1	LOC100486129	isoaspartyl peptidase/L-asparaginase	0	0	2	5									101949232			102461237		103179020	570552		100709044	101156114	101073439
XP_004917638.1	100486133	8	137327892	137333859	1	LOC100486133	cortexin-3-like	2	0	2	3	100618032		100924078							109324721	113424330				100536175		100695432		101076282
XP_031761728.1	100486142	7	92040444	92087256	-1	LOC100486142	uncharacterized protein LOC100486142	3	3	4	5	103097840	103170872	116422641		419404	100550667	115497985		101952142	109314259		102460811	110073308	103187665		102367621	100699063	101169411	101068812
XP_004914872.1	100486157	5	6565908	6568568	-1	LOC100486157	ankyrin repeat domain-containing protein 9	1	4	6	6		100086001		101800374	421298	100543508	100224854	100565809	101949385	109319803	113420127	102443650	110078687	103180782	550384	102367456	100690140	101157907	101077899
XP_031754120.1	100486158	3	145292861	145303061	-1	LOC100486158	uncharacterized protein LOC100486158	0	0	0	4															368781		102082732	101164541	115252404
XP_002940792.2	100486201	2	175894547	175895491	-1	LOC100486201	olfactory receptor 1	0	0	0	1														121852072
XP_031746804.1	100486204	8	74362972	74388853	-1	rgs3	regulator of G-protein signaling 3	0	1	3	2							100230129	100560903			113424588		110069890			102357656	100697820
XP_004911434.3	100486213	1	143175520	143176380	1	LOC100486213	olfactory receptor 6B1-like	0	0	1	1													110091531			102346336
XP_031750714.1	100486230	10	18801800	18826713	-1	tgm7	protein-glutamine gamma-glutamyltransferase E-like isoform X1	0	0	1	1								103281466											101062070
XP_031751116.1	100486231	1	14050184	14080544	1	htr7l	5-hydroxytryptamine receptor 7	0	4	5	4				101791695	422942	109367490	752003	100560142	101936987	109322378		102463063	110090918	103188111		102347262		101155704	101065316
XP_017944959.2	100486243	2	176087411	176089021	1	LOC100486243	olfactory receptor 56A1	1	0	0	1	100012424													121852072
XP_002935352.5	100486271	3	122234422	122310176	1	qrfprl2.2	pyroglutamylated RF-amide peptide receptor	0	0	5	2								100553797	101939408	109317425		102459149	110075179		100331807	102352180
XP_031746550.1	100486294	8	80748341	80770244	-1	capn12	calpain-9 isoform X2	0	0	0	4															405875		100708001	101158872	101063143
XP_017947371.2	100486323	2	141422891	141436783	1	LOC100486323	glycoprotein-N-acetylgalactosamine 3-beta-galactosyltransferase 1	0	0	2	2									101931210	109324423				103183841	337131
XP_031747476.1	100486333	8	40033284	40043840	1	LOC100486333	serine/threonine-protein kinase Nek6	1	0	4	5		114812788						103281236			113423079	102446217	110080184	103177024	548344	102345120	106096426		101074507
XP_031762540.1	100486337	7	36247214	36260363	1	LOC100486337	interferon-induced protein with tetratricopeptide repeats 5-like	0	0	0	1														103180776
XP_002931826.4	100486361	8	50663626	50717900	-1	LOC100486361	synaptotagmin-like protein 2	1	4	6	2		100078345		101800056	422353	100541464	100231283	100553651	101953796	109313724	113416622	102458959	110074318	103179192		102366694
XP_002938584.1	100486384	7	110384140	110412699	-1	LOC100486384	zinc finger BED domain-containing protein 1 isoform X1	2	0	5	4	100014976		116419014					103279277	101941832		113413376	102463756	110086948	103173739	108180016	102357945	109196590
XP_031752106.1	100486392	2	176066339	176067330	1	LOC100486392	olfactory receptor 6B1	0	0	0	1														121852072
XP_002936735.3	100486422	1	107199226	107230786	-1	parp14.3	protein mono-ADP-ribosyltransferase PARP14	0	0	0	2															101885359				101068877
XP_002940403.3	100486438	8	80794317	80803759	-1	ccer2	coiled-coil domain-containing glutamate-rich protein 2	0	0	4	2								103281555	101940370		113425827		110075607	121851523		102354996
XP_017950318.1	100486462	6	40014362	40023113	-1	LOC100486462	solute carrier family 40 member 1	3	0	2	5	100619253	100083237	100930201						101951863			102464049			100151035	102364201	100705261	101158134	101064473
XP_031747385.1	100486469	8	58774096	58888726	-1	nrk	nik-related protein kinase isoform X3	1	4	6	5		100082425		101792182	422380	100546562	100217889	100558186	101950793	109313605	113416698	102454556	110090310	103178316	561669	102354674	100703189	101156098
XP_012817756.2	100486474	4	65268960	65296775	-1	LOC100486474	meckelin	0	0	5	1									101942456	109310690	113427301	102459691	110090762	103175920
XP_031753326.1	100486498	2	7591996	7610412	-1	LOC100486498	nectin-1-like	0	0	0	1															100141493
XP_002944417.2	100486511	5	103285337	103286859	-1	LOC100486511	somatostatin-1	0	0	1	4										109308295					326018		100693797	101157910	101062625
XP_017950255.1	100486516	6	14296401	14329378	1	c6h9orf152	uncharacterized protein C9orf152 homolog isoform X2	0	4	5	1				113842620	101750288	104911343	105758964	103279074	101948786	109306700		102452134	110071924	103190767
XP_012824445.1	100486520	8	87773566	87775789	-1	gon7	EKC/KEOPS complex subunit GON7	0	0	6	1								103278938	101948831	109321708	113419682	102452433	110083636			102352525
XP_002935638.2	100486530	1	130626707	130665584	1	tmc2	transmembrane channel-like protein 2-A	0	0	0	6														103182386	567304	102349571	100699635	101167136	446002
XP_031751113.1	100486532	1	13868862	13879343	-1	LOC100486532	kyphoscoliosis peptidase-like	0	3	5	4				119716893	121110568	104910887		103280064	101935258	109321915		102444197	110069783			102345940	102082823	101165522	105418394
XP_031749187.1	100486538	9	4484607	4495522	-1	znf182	oocyte zinc finger protein XlCOF7.1-like	1	0	0	1		103169496														102349749
XP_002941211.1	100486541	2	172544148	172545227	-1	gpr25	probable G-protein coupled receptor 25	0	1	0	2							100219854										100711996	101161394
XP_004917095.2	100486595	8	80936245	80954874	1	nccrp1	MAP7 domain-containing protein 2 isoform X2	0	0	0	1															30078
XP_002936839.2	100486629	8	40570258	40618728	1	LOC100486629	rho GTPase-activating protein 20	1	4	6	1		103167849		119717941	422171	100549832	115495222	103280657	101952254	109310869	113427939	102461852	110074339		100002649
XP_002937113.2	100486632	3	54737236	54806848	-1	LOC100486632	solute carrier family 23 member 1 isoform X2	0	0	0	4															798958		100696193	101175057	101070059
XP_002937848.3	100486640	7	20193069	20215307	-1	LOC100486640	disintegrin and metalloproteinase domain-containing protein 9 isoform X2	0	4	6	3				101795287	423946	100541825	100220484	100560442	101942413	109324250	113413149	102450996	110087231			102346394	100699997	101173664
XP_002937939.3	100486641	3	96509481	96570123	-1	LOC100486641	proprotein convertase subtilisin/kexin type 5	0	0	0	5															100330575	102364760	102081637	101155027	105416924
XP_002933107.1	100486672	4	135657630	135658519	-1	LOC100486672	histone H2A type 2-B	1	3	5	2	100017398				101751709	100542665	115496993	100566861	101935518		113418833	102451285	110081409			102354228			101077111
XP_002941614.1	100486700	2	176040460	176041490	1	LOC100486700	olfactory receptor 6B1	1	0	0	1	100012424													121852072
XP_031759780.1	100486705	6	12592832	12604435	1	cnbd2	cyclic nucleotide-binding domain-containing protein 2 isoform X1	0	0	0	1																106705736
XP_004912618.1	100486722	3	125828925	125864884	-1	psd4	PH and SEC7 domain-containing protein 4	3	0	4	3	100618831	100092692	100923916						101943034	109317367	113423365		110072244	103187803	100151196	102349512
XP_031747819.1	100486737	8	138515193	138654118	1	LOC100486737	NACHT, LRR and PYD domains-containing protein 4 isoform X2	2	0	0	2		103170142	105750187												110438425		109196268
XP_002938187.1	100486741	4	52723105	52739021	-1	LOC100486741	uncharacterized protein LOC100486741	0	0	0	3																	102079122	101165802	105416891
XP_017947711.2	100486794	3	48315184	48346004	-1	ccdc87	coiled-coil domain-containing protein 87 isoform X2	1	0	0	2		114810325												103187972		102354222
XP_012809163.2	100486813	7	7294615	7309208	-1	casp2	caspase-2	1	4	3	4	100011923			101794734	395857	100544010	100221143		101938497	109318987		102463164			373118		100703280	101171774	101072588
XP_031757038.1	100486832	4	135532033	135549225	1	LOC100486832	fibroleukin	0	0	2	6								100558990					110081403	103176799	101884863	102358665	100697231	101171157	101067576
XP_002941162.1	100486858	1	99355866	99372605	1	LOC100486858	CTD small phosphatase-like protein 3 isoform X1	2	2	2	5	103101284		111719231	119714192			115490917		101943031	109312400				103181963	571337		100693172	101165797	101068091
XP_002941615.1	100486862	2	176015419	176016693	1	LOC100486862	olfactory receptor 56A5-like	1	0	0	1	100012424													121852072
XP_031761961.1	100486867	7	2204336	2226496	-1	LOC100486867	EF-hand calcium-binding domain-containing protein 6 isoform X2	0	0	0	2														103186578		102351409
XP_031747567.1	100486896	8	120351111	120368780	1	LOC100486896	vomeronasal type-2 receptor 26	1	0	0	2			105749460												794788		109205010
XP_004913595.1	100486900	4	52784005	52786086	-1	LOC100486900	protein phosphatase 1 regulatory subunit 3D	0	3	3	5				113844956	121111712		105758635	103279341	101941755		113414934				101883751	102365265	102079963	101160970	101061580
XP_002938297.1	100486901	2	30401042	30527735	1	LOC100486901	transmembrane protein 211-like	3	3	4	6	103101477	103171314	111720220	113845587	101749175		115497801	103280435	101942556	109317200			110087410	103183310	100004180	106706372	102076382	101167817	105418249
XP_002938492.1	100486904	2	16077799	16078494	1	cldn17.3	claudin-8	0	0	0	1																	100693661
XP_031759967.1	100486918	6	2251062	2301591	-1	LOC100486918	uncharacterized protein LOC100486918	0	0	1	3								100560804							100137122		102080283		101063769
XP_017947323.1	100486929	2	103702696	103713251	-1	sh2d1b	SH2 domain-containing protein 1B	0	3	6	4				101803185	418411		100229574	100560639	101952363	109305613	113409783	102457346	110085860		100000923		100689879	101167248	101071277
XP_004911873.1	100486952	2	115036492	115045735	1	LOC100486952	uncharacterized protein LOC100486952	0	0	0	5														121848899	100535090		100692635	101166591	105416900
XP_031750236.1	100486979	10	260991	275867	1	c10h20orf96	uncharacterized protein C20orf96 homolog isoform X4	1	0	4	2	103095293							100563879	101952700			102450237	110090836	103188630	562567
XP_002941977.1	100487019	4	128848255	128853887	1	borcs6	BLOC-1-related complex subunit 6	0	0	0	6														103176729	562545	102363075	100706468	101158852	101070186
XP_002942479.3	100487022	8	142488952	142493601	-1	LOC100487022	ras-related and estrogen-regulated growth inhibitor-like protein	0	0	2	5									101939729				110069860	103173813	100124619	102352289	100693096	101164589
XP_002943436.3	100487072	10	1650610	1653189	-1	LOC100487072	E3 ubiquitin/ISG15 ligase TRIM25	0	0	0	2														103191267		102359353
XP_002932332.2	100487082	2	103619056	103658085	-1	myh15	myosin-15	0	3	5	1				101802274	395534		100220019		101951458	109305615	113409780	102457095	110085852	103180134
XP_031751289.1	100487093	1	44623982	44673976	1	LOC100487093	EF-hand calcium-binding domain-containing protein 6 isoform X1	1	0	3	3		103166822							101951371	109309796		102445674		103178236	553519	102357748
XP_002941616.3	100487169	2	175995993	175997111	1	LOC100487169	olfactory receptor 1	0	0	0	2														121852072				101167170
XP_031756259.1	100487171	4	6159714	6166862	-1	LOC100487171	uncharacterized protein LOC100487171	0	0	2	1									101950180	109321639					100000098
XP_002941978.4	100487172	4	128587162	128626200	-1	itih4	inter-alpha-trypsin inhibitor heavy chain H3	0	0	0	2																102348217	106098933
XP_031755485.1	100487225	3	152123784	152157881	1	clcnkb	chloride channel protein ClC-Kb isoform X1	0	0	1	1													110082320			102361100
XP_002932473.2	100487239	9	20735158	20812687	1	LOC100487239	glucagon receptor isoform X1	0	4	6	5				101794077	772096	104913473	100228308	100562512	101950270	109313435	113420680	102456517	110070480	103178856		102363678	100694654	101165511	101070036
XP_031755207.1	100487251	3	133879738	133900115	-1	asgr1	hepatic lectin isoform X2	0	0	0	1																		101164960
XP_031757757.1	100487252	5	66877552	66896801	1	LOC100487252	myosin-11 isoform X1	0	0	5	1								103280535	101933998		113411114	102454699	110079215			106702563
XP_012811268.2	100487264	1	6083767	6089488	1	LOC100487264	vomeronasal type-2 receptor 26	1	0	0	1			116420952															101170608
XP_002942083.5	100487275	2	177786511	177787510	1	LOC100487275	olfactory receptor 52K1	0	0	0	1														121852072
XP_002942412.2	100487277	2	177883362	177884051	1	LOC100487277	putative olfactory receptor 52P1	0	0	0	1														121852072
XP_031751036.1	100487329	1	4801874	4809245	1	LOC100487329	vomeronasal type-2 receptor 26	1	0	0	1			116420952															101170608
XP_002940029.2	100487365	10	44590242	44595539	1	avd.2	avidin	0	0	0	1														103175658
XP_002934356.1	100487398	1	143206575	143207531	1	LOC100487398	olfactory receptor 6B1-like	0	0	0	1														121852071
XP_002941350.1	100487424	8	9844789	9849568	-1	LOC100487424	sulfotransferase 1C2	0	0	0	1															323424
XP_002941504.1	100487425	4	36533643	36542416	1	LOC100487425	protein RD3	0	0	0	5															100149591	102363452	100705221	101171255	101074358
XP_031749455.1	100487430	9	89864063	89881329	1	tgfbr2.2	TGF-beta receptor type-2-like	0	4	6	6				101801641	424261	100549829	100224677	100556560	101930851	109322762	113410743	102457599	110090113	103188937	560446	102356233	106098551	101174785	101061688
XP_004913049.1	100487454	3	70185251	70226266	-1	LOC100487454	V-type proton ATPase subunit S1	1	4	6	1		100076268		101798729	427854	100541182	100225098	100552267	101936037	109315644	113413001	102456381	110084063			102358523
XP_002935049.1	100487455	7	80655812	80656409	1	h2ax	histone H2AX	0	0	0	2														103188720	394048
XP_002940500.3	100487470	7	75718776	75720560	-1	LOC100487470	piggyBac transposable element-derived protein 4	0	0	0	2																	106098917		105417260
XP_031748914.1	100487471	9	3529707	3531253	-1	LOC100487471	oocyte zinc finger protein XlCOF7.1-like	0	3	0	1				101800449	416664	104913359												101161378
XP_002934274.1	100487499	4	124193447	124195414	-1	LOC100487499	uncharacterized protein LOC100487499	0	1	0	4					112533358										792924	106703688	100705861	101155499
XP_012824256.2	100487510	8	120597076	120610520	1	LOC100487510	vomeronasal type-2 receptor 26	0	0	0	1																102354119
XP_031759270.1	100487613	1	84350203	84508494	-1	dnah6	dynein heavy chain 6, axonemal isoform X1	1	0	6	4		100077245						100563240	101938483	109323577	113415456	102454921	110083162	103177705	100148193			100125477	101070841
XP_017945003.1	100487632	9	2997379	2998536	1	LOC100487632	histone H2A type 1	1	0	0	2			100929929												100001004				101067696
XP_002941926.2	100487637	6	100263092	100271617	-1	LOC100487637	uncharacterized protein LOC100487637	0	0	0	6														103175372	569866	106702621	100709130	101165601	101071165
XP_031758488.1	100487726	5	91661916	91709192	-1	LOC100487726	CD109 antigen isoform X2	0	0	0	1																	100698222
XP_031756415.1	100487727	4	24067951	24093669	1	LOC100487727	protein phosphatase 1 regulatory subunit 12A isoform X1	0	0	0	5															571837	102353430	100691168	101168365	101061865
XP_031759840.1	100487730	6	7366733	7385094	-1	cry-dash	LOW QUALITY PROTEIN: cryptochrome DASH-like	0	2	4	4				101797805			100226561	100561963	101943853			102449437	110085830		402986		100700256	101168329	101077564
XP_002939397.1	100487738	4	143630197	143644081	1	LOC100487738	uncharacterized protein LOC100487738	0	0	0	1														103176683
XP_031749460.1	100487746	9	6044251	6056085	1	LOC100487746	up-regulator of cell proliferation	0	0	1	1										109312069								105354627
XP_031752580.1	100487773	2	41916829	41921139	-1	LOC100487773	fibrinogen-like protein 1-like protein isoform X2	0	4	3	2				101798434	395773	100546575	115497726		101931597	109317467		106731733		103180498		102357661
XP_031759268.1	100487782	1	84277202	84346474	1	LOC100487782	neuronal acetylcholine receptor subunit alpha-7 isoform X1	0	4	6	4				101793841	396120	100542043	100221863	100562246	101936924	109323690	113415457	102454664	110083158	103177743			100699483	101167346	446024
XP_031750965.1	100487784	1	129226621	129228326	1	LOC100487784	acrosin	0	0	0	2														121848042	554107
XP_002937159.1	100487789	9	49448553	49452550	-1	cryga.7	gamma-crystallin-3	0	0	1	1													110075850			102357155
XP_031752215.1	100487852	2	75185474	75203952	1	LOC100487852	tetraspanin-18	0	4	3	2				106019325	428541	104914464	115498541	103278750			113420795		110073319	103179051		102346078
XP_031756417.1	100487884	4	24114677	24128471	1	LOC100487884	PRKC apoptosis WT1 regulator protein	0	0	0	1																102353843
XP_031761722.1	100487889	7	122381339	122397993	-1	LOC100487889	carcinoembryonic antigen-related cell adhesion molecule 1	0	0	1	1											113423255								115250337
XP_031756502.1	100487899	4	35260673	35322921	1	LOC100487899	sodium/calcium exchanger 1 isoform X1	0	0	3	5								100567949	101941418				110083339		568512	102367281	100706765	101171284	101072884
XP_031755238.1	100487901	3	136154957	136180326	1	dsn1	kinetochore-associated protein DSN1 homolog	0	4	6	6				101789844	426088	100545918	115491573	100565581	101952203	109324671	113416107	102444354	110071615	103189186	100002916	102364009	100696166	101159673	105416465
XP_012825030.1	100487902	8	77362596	77383199	-1	zfyve1l	zinc finger FYVE domain-containing protein 1 isoform X1	1	0	0	5		100081199												121851521	563140	102357932	100694251		101071812
XP_017948932.2	100487906	4	36822758	36835268	1	LOC100487906	putative nuclease HARBI1	0	2	3	4				119715086	101751955				101949462	109318242		102462417			560936	102363573		110013880	115252142
XP_031753265.1	100487911	2	177920729	177929984	1	or52p1l100487911	olfactory receptor 52Z1	0	0	0	4														121852072	797584		100704852	101163303
XP_002941169.3	100487964	1	99112656	99125639	1	cwf19l1	CWF19-like protein 1	0	0	1	3											113414157						100690613	101156375	101066374
XP_002932011.2	100487982	9	22545564	22559955	-1	LOC100487982	major facilitator superfamily domain-containing protein 1 isoform X1	0	0	5	5									101946313	109313384	113421853	102460612	110089815		100003326	102346630	100697574	101162558	101066857
XP_002935901.2	100488000	9	15926399	15928508	1	LOC100488000	E3 ubiquitin/ISG15 ligase TRIM25	1	0	0	2			100930451												338307	102359353
XP_002941353.1	100488020	8	9564916	9637421	1	LOC100488020	carboxyl-terminal PDZ ligand of neuronal nitric oxide synthase protein	3	3	5	5	100016457	100083973	100935348	101799268	417113		115497553		101949331	109314046	113424244	102450481	110078806		558083	102349484	100704536	101157471	101075447
XP_002931791.3	100488029	5	30537971	30607179	-1	LOC100488029	uncharacterized protein LOC100488029	0	0	0	3														103177898		106705203	102078762
XP_012823021.1	100488052	7	119951307	119964630	-1	hspa1a	heat shock cognate 71 kDa protein	0	0	3	5								100554364			113421207		110089618		393586	102353228	100707311	111947723	101073999
XP_012810106.2	100488056	7	123170219	123187909	1	LOC100488056	B-cell receptor CD22	0	0	2	2								100564538					110070229				109204066		101077497
NP_001072895.2	100488060	8	25700727	25709690	-1	sephs3	selenophosphate synthetase 3	2	1	5	4		100073651	100927299				115492083	100567311	101940129		113417665	102444856	110089206		352933	102350406	100703932	101162447
XP_002940655.2	100488066	8	77328383	77357852	-1	hhipl1l	HHIP-like protein 1	0	0	1	4									101953544						559014	102363557	100696784		101066304
XP_002943225.1	100488074	9	2724118	2724585	1	LOC100488074	histone H2A type 1	1	0	0	4			100929929											103172042	560527			101160784	101067696
XP_012817051.1	100488078	4	93836929	93852684	1	LOC100488078	cytochrome P450 4B1	2	0	0	2		100073492	100924766											103189824				101170499
XP_002934278.1	100488097	4	121792137	121798981	1	LOC100488097	chondroadherin	0	0	5	3								100557171	101936552	109316722		102452389	110076032	103189238	563949	102359163
XP_031759371.1	100488102	6	76225324	76492528	1	LOC100488102	dynein heavy chain 5, axonemal isoform X1	1	4	3	2		100083401		101801689	428510	100549719	100232083		101939103	109313479		102447295		103181243	335340
XP_002939502.1	100488117	8	74999093	75008330	-1	ctgfl	CCN family member 2	0	1	0	2					776271											102350164			115249245
XP_031750820.1	100488123	1	212717544	212750758	1	vwa5a	von Willebrand factor A domain-containing protein 5A	0	0	0	2															103909810			105355516
XP_031748765.1	100488143	9	311098	335470	1	cdkl4	cyclin-dependent kinase-like 4 isoform X1	0	4	3	1				101798785	429642	100539881	100223671		101932248	109315090	113412088								101074054
XP_031759900.1	100488183	6	149131494	149149059	1	LOC100488183	ubiquitin carboxyl-terminal hydrolase CYLD	0	4	5	5				110354256	420294	100541966	101232977	103281743	101931384	109322601		102458553	110070158		561108	102352532	100701947	101168449	115247195
XP_031752834.1	100488188	2	100027463	100264950	-1	LOC100488188	dynein beta chain, flagellar outer arm isoform X2	0	0	0	1																102355347
XP_002938941.3	100488209	4	21522915	21531402	1	LOC100488209	mucin-5B	0	0	0	1															110439905
XP_004911025.1	100488212	1	105125050	105126616	1	crygdl.30	gamma-crystallin-1	0	0	0	1														103182916
XP_002933911.1	100488246	5	42777111	42795013	-1	riox1	ribosomal oxygenase 1	0	4	2	5				101796505	423249	100545882	100219109		101944414		113414275			103181758		102352369	100712195	101163704	101069081
XP_017944840.1	100488256	10	18337945	18346239	1	LOC100488256	insulin-like growth factor-binding protein complex acid labile subunit	0	0	5	6								100556322	112058847		113413387	102444282	110079130	103183853	557635	102353191	102077598	101168993	105419254
XP_012825123.1	100488267	8	75115878	75127898	1	npdc1.2	neural proliferation differentiation and control protein 1 isoform X1	0	0	2	1											113423883		110091279			102346302
XP_012808247.1	100488276	10	6652441	6725705	1	LOC100488276	inactive phospholipase C-like protein 2 isoform X2	0	4	6	6				101790397	420029	100549446	100228479	100555613	101951416	109320363	113413516	102462232	110074905	103173264	327464	102366536	100703696	101171670	101071575
XP_002944247.2	100488285	2	176460810	176461745	1	LOC100488285	olfactory receptor 52B6	0	2	0	1				101791312		100549877									100151039
XP_012826893.1	100488329	9	7158667	7162058	-1	mfap4.2	microfibril-associated glycoprotein 4	0	0	0	3															100126122		100698950	101161869
XP_002934362.1	100488351	1	143146979	143147962	1	LOC100488351	olfactory receptor 5V1	0	1	1	1				101791312								102446911		121852071
XP_002936886.2	100488353	3	48680914	48697150	-1	LOC100488353	sodium-coupled monocarboxylate transporter 1	0	0	1	2								100564651									102082349	101159150
XP_002938051.2	100488360	6	7386202	7475109	1	map3k22	mitogen-activated protein kinase kinase kinase 3 isoform X1	1	4	6	6		100083301		101795869	420419	100542691	100226503	100562159	101948589	109306583	113419489	102454880	110085837	103189852	100126011	102350357	100711264	101156127	101061953
XP_012825111.1	100488364	8	77986378	78011781	1	esrrgr	estrogen-related receptor gamma isoform X2	0	0	0	1																102363019
XP_002939769.2	100488368	7	47630263	47642399	-1	LOC100488368	protein NDNF	0	4	5	6				101802962	423605	100546809	100219300	100553857	101948997	109324352	113416362		110083648	103181164	100148595	102365606	102076914	101163105	101065345
XP_004917193.1	100488374	8	73891473	73913592	1	LOC100488374	uncharacterized protein LOC100488374 isoform X1	0	0	3	5								103278055			113425452		110070973	103190616	565630		102080428	101157564	105416618
XP_002942085.3	100488377	9	29702119	29708977	-1	LOC100488377	homeobox protein unc-4 homolog	0	0	3	6									112059063	109314736		102458324		103186643	407678	102367588	100709590	101175569	101066107
XP_002943169.1	100488382	7	57001185	57024368	-1	LOC100488382	uncharacterized protein LOC100488382	0	0	0	4															569198		100705085	101168094	105419061
XP_002931495.3	100488386	4	93880769	93899007	1	LOC100488386	cytochrome P450 4B1 isoform X1	2	0	3	1		100092213	100924239					100565447			113410995		110086555				100694213
XP_031752105.1	100488390	2	176060526	176061556	1	LOC100488390	olfactory receptor 56A5-like	0	0	0	1														121852072
XP_031760439.1	100488408	6	75829822	75956226	1	LOC100488408	band 4.1-like protein 4B	0	1	0	2				110353724										103181212		102367171
XP_002935504.1	100488409	8	127129160	127151195	1	onecut1.2	hepatocyte nuclear factor 6	0	0	4	4								100561530	101937837		113425704	102461102				102355130	100705161	101165421	101068977
XP_002931794.1	100488442	5	26449292	26450590	1	LOC100488442	ankyrin repeat domain-containing protein 63	0	0	0	3																102346491	112842449		115253077
XP_031757043.1	100488455	4	137766849	137781860	1	LOC100488455	uncharacterized protein LOC100488455 isoform X1	3	4	4	6	103093609	100682013	111719419	113845030	416055	100547383	100218845	103281301	122172580		113421988		110079907	103188762	100001663	102360059	102081165	105354325	105419218
XP_002934187.2	100488459	4	106124786	106269711	1	LOC100488459	uncharacterized protein LOC100488459	0	0	4	5								103278655	101947507			102444672	110079457	103174681		106705958	100711646	105353880	105417892
XP_031761608.1	100488469	7	96109023	96206513	-1	LOC100488469	uncharacterized protein LOC100488469	0	0	4	5									101941448		113427576	102452580	110086815	103181410	556929		100692795	101174996	101066183
XP_031762270.1	100488472	7	123194150	123210875	1	LOC100488472	B-cell receptor CD22	0	0	0	2															569162				115250564
XP_031751207.1	100488482	1	28987091	29114124	1	LOC100488482	uncharacterized protein LOC100488482 isoform X1	0	0	0	1																102349802
XP_012826223.1	100488486	9	7153804	7156020	-1	LOC100488486	microfibril-associated glycoprotein 4-like	0	0	0	3															103909555		100705158	101165534
XP_002934363.3	100488505	1	143129878	143132398	1	LOC100488505	olfactory receptor 2G3-like	1	1	0	1		107547808		119717080										121852071
XP_002940449.2	100488527	8	37761044	37766205	-1	mars2	methionine--tRNA ligase, mitochondrial	1	4	5	5		103168673		101802561	428689	100542327	100224580	100562381	101942879		113416709	102453237	110084942	103176995		102362044	100710663	101155608	101073979
XP_031749411.1	100488530	9	6291616	6304650	-1	urgcp	up-regulator of cell proliferation isoform X2	0	0	1	1										109312069								105354627
XP_004913862.2	100488538	9	2963694	2964458	1	h1-6	histone H1B	1	0	1	1	100012082												110081855	121852113
XP_002943496.2	100488540	10	50540826	50551733	1	LOC100488540	actin-related protein 2/3 complex subunit 1A-B	0	0	0	6														103175520	415190	102366678	100704563	101158771	101079431
XP_002932748.1	100488554	3	129925279	129936474	1	LOC100488554	uncharacterized protein C8orf58 isoform X1	0	1	2	1				119713485				103280613	101941721							102364603
XP_017950289.1	100488559	6	29926718	30149768	1	LOC100488559	probable assembly chaperone of rpl4 isoform X1	0	0	0	6														103187064	572246	102354876	100691480	101165000	101074705
XP_002935591.3	100488563	10	18130265	18141654	1	LOC100488563	all-trans-retinol 13,14-reductase	1	3	3	6		100088936		119714042	101751434		115490742	100554362	101937097				110079156	103183764	777751	102360472	100707878	101155933	101078075
XP_031747178.1	100488567	8	63250812	63527134	-1	LOC100488567	connector enhancer of kinase suppressor of ras 2	3	4	6	5	103106019	120638467	100929018	101797884	101749809	104912176	100218233	100566500	101942787	109310850	113416601	102456352	110088228	103177700		102366616	102080056	101174439	101069450
XP_002939820.1	100488574	1	105059975	105061389	-1	crygdl.24	gamma-crystallin-1	0	0	0	1														103182916
XP_002940226.3	100488577	1	157769667	157778366	-1	LOC100488577	uncharacterized protein LOC100488577	0	0	0	1															100002197
XP_002931839.1	100488596	8	47167123	47192280	-1	LOC100488596	ras-like protein family member 11A-like isoform X2	3	4	6	6	100026853	100682184	100913555	101795245	422321	100545893	100228496	100563962	101938722	109313686	113427284	102448452	110074273	103178795	550538	102363400	100707231	101169318	101071435
XP_002933369.2	100488610	1	50606132	50620124	-1	LOC100488610	uncharacterized protein LOC100488610	1	4	4	1		100681448		101789404	422426	100538779	101233484	100552012		109309601	113419471	102448131		103177348
XP_031747812.1	100488631	8	129827710	129874821	1	LOC100488631	SLAM family member 5 isoform X1	0	0	0	1																	106096819
XP_031751343.1	100488648	1	56323183	56333939	1	LOC100488648	transmembrane protein 131-like	0	0	0	1																	102080942
NP_001243219.1	100488690	7	31836809	31895633	-1	LOC100488690	prominin 3	1	4	5	6		103171467		101798815	423849	100546355	100218935	103279682	101944711	109323831	113414726		110077598	103186574	556596	102357147	100709319	101162549	100653420
XP_031749484.1	100488691	9	6208102	6213864	-1	LOC100488691	LOW QUALITY PROTEIN: up-regulator of cell proliferation-like	0	0	1	1										109312069								105354627
XP_004913930.1	100488698	9	2728362	2729131	-1	LOC100488698	histone H1B-like	0	0	1	1													110081855	121852113
XP_002943551.3	100488701	9	14758563	14768576	1	LOC100488701	uncharacterized protein LOC100488701	0	0	0	1																102355862
XP_004913942.1	100488718	4	122659307	122660649	1	uts2rl2	urotensin-2 receptor	0	4	5	4				101798852	771154	100539852	115493368	100562427	101952439	109316645		102450698	110075921		100334958		100709917	101155401	101074514
XP_031751050.1	100488739	1	6243162	6268831	1	LOC100488739	vomeronasal type-2 receptor 26	1	0	0	1			100914170															101170608
XP_031748657.1	100488748	9	1297850	1308569	-1	LOC100488748	tyrosine-protein phosphatase non-receptor type substrate 1	0	0	4	2								100554508	112061013		113418500		110078495		100150385		100710179
XP_031757042.1	100488772	4	137169425	137333079	-1	gpr22l	G-protein coupled receptor 22	3	0	4	6	100027455	114806489	116422352					100562276	101946858		113422006		110079960	103176698	100332423	102355043	100703794	101163485	101066286
XP_031747823.1	100488807	8	138589714	138601383	1	LOC100488807	NACHT, LRR and PYD domains-containing protein 14-like	0	0	0	1																	112843925
XP_031754386.1	100488813	3	5483506	5499822	-1	hars2	histidine--tRNA ligase, cytoplasmic	0	0	0	1														103184109
XP_002942860.1	100488861	8	143765610	143767404	-1	LOC100488861	E3 ubiquitin-protein ligase Midline-1	0	0	0	2																	100705001	101165262
XP_002933269.2	100488881	8	86714116	86721751	-1	LOC100488881	epithelial cell adhesion molecule	0	0	0	1																102353450
XP_004913875.1	100488903	9	4266927	4267394	1	LOC100488903	histone H2A type 1	1	0	0	1			100929929														100691926
XP_002941776.2	100488911	1	6235866	6236405	-1	LOC100488911	vomeronasal type-2 receptor 26	1	0	0	1			116420952															101170608
XP_004915353.2	100488932	6	89235976	89278639	1	LOC100488932	collagen alpha-1(XXII) chain	0	0	2	6									101940961	109312773				103185078	541546	102351633	102080294	101164823	101069019
XP_002939356.1	100488959	6	9601700	9615249	1	LOC100488959	meiosis-specific coiled-coil domain-containing protein MEIOC isoform X1	3	4	6	3	103106895	114816142	100915924	101798325	769510	104911318	115493600	103279072	101949626	109306095	113422193	102454842	110085112	103188296		102353567			105416487
XP_031751034.1	100488963	1	4533105	4552243	-1	LOC100488963	vomeronasal type-2 receptor 26	1	0	0	1			116420952															101170608
XP_002934366.4	100488993	1	143094301	143095260	1	LOC100488993	olfactory receptor 6B1-like	0	0	1	1								100554505						121852071
XP_002941310.2	100489016	8	73670441	73679494	1	psmb7.2	proteasome subunit beta type-7	0	0	0	6														103174266	64280	102366713	100697564	111948194	101077756
XP_012811467.2	100489054	1	15820370	15821563	1	LOC100489054	G-protein coupled receptor 151	0	0	0	4														103187263	101885188		102082380	110017553
NP_001265680.1	100489056	7	27688841	27708781	-1	LOC100489056	opsin-VA-like	0	4	6	5				101789661	423974	100547373	100225918	100552581	101941962	109323877	113413997	102446969	110079722	103180444	58109		100695085	100192342	101075804
XP_017952766.1	100489057	9	49338593	49341001	1	cryga.2	gamma-crystallin 1	0	0	1	1													110075850			102357155
XP_002940137.1	100489067	10	28754900	28763288	-1	LOC100489067	uncharacterized protein LOC100489067	0	3	0	4				119713179	123575613		115497622								107988040		102076996	101172412	105416874
XP_031762674.1	100489068	1	213897855	213919993	1	LOC100489068	E3 ubiquitin-protein ligase TRIM7	0	0	0	1														103191267
XP_031751049.1	100489075	1	6213982	6214898	-1	LOC100489075	vomeronasal type-2 receptor 26	1	0	0	1			116420952															101170608
XP_002933209.2	100489103	10	38168381	38172527	-1	rdh20	retinol dehydrogenase 10	0	0	4	5								100565110	101943136			102460287	110071826	103172782	555864		100703897	101170667	101068771
XP_031747409.1	100489116	8	107179671	107220519	1	desi2l	deubiquitinase DESI2	3	4	6	6	103093231	100680674	105750359	101799748	430724	100538525	100221884	103280160	101953652	109321142	113414289	102459020	110076385	103178489	794838	102355775	100707081	101161844	101076023
XP_031751177.1	100489121	1	24339679	24354988	1	LOC100489121	uncharacterized protein LOC100489121	2	3	3	2	103098741		111721527	101803964		104910825	115494917		101951980	109322412		102462366		103181322				101156774
XP_031759056.1	100489122	1	78614130	78699047	1	LOC100489122	ovochymase-2	0	0	0	4															555481	102355247	100690214		101077657
XP_031761935.1	100489128	1	106024154	106045575	1	LOC100489128	kelch-like ECH-associated protein 1A	0	0	0	6														103182030	321837	102358487	100710656	101159396	101063192
XP_031759652.1	100489129	6	64782853	64794443	1	LOC100489129	thread biopolymer filament subunit gamma	0	0	0	2															563946	102360162
XP_004912067.1	100489130	7	109292986	109296557	1	apoc1	apolipoprotein C-I	1	0	1	3		114812011							112058633						570638		100712028	101162068
XP_031754812.1	100489151	3	63336652	63341090	-1	LOC100489151	G-protein coupled receptor 61	0	0	0	3														103185245	561988	102348738
XP_017953149.1	100489188	9	60755881	60757421	1	LOC100489188	pancreas transcription factor 1 subunit alpha-like	0	3	1	4					112532818	109368663	115495898			109322466					110440056		112844070	110017401	105417563
XP_002934285.2	100489197	4	123845585	123854300	-1	wasll	neural Wiskott-Aldrich syndrome protein	0	0	2	1								103277938					110080639			102346266
XP_002935509.1	100489200	1	84516946	84558891	1	ptpn9l	tyrosine-protein phosphatase non-receptor type 9 isoform X1	0	0	0	4															562170		100712301	101164280	101071176
XP_002940138.3	100489217	10	28124490	28151961	-1	abo2	alpha-N-acetylgalactosaminide alpha-2,6-sialyltransferase 2 isoform X1	0	3	2	5				119713184	422075	100550511			101942154	109314908				103175572		102352533	100690385	100049382	445974
XP_002941417.2	100489221	6	91912807	91920576	-1	LOC100489221	regulator of G-protein signaling 9-binding protein B	0	0	0	6														103185505	562687	102361150	102080962	101170717	105418355
XP_031753240.1	100489234	2	174111700	174148992	-1	LOC100489234	TRPM8 channel-associated factor homolog isoform X2	0	1	0	4							100223188								323315		100696368	101159605	101064480
XP_002937509.1	100489267	7	96791436	96794437	1	LOC100489267	UDP-GlcNAc:betaGal beta-1,3-N-acetylglucosaminyltransferase 7	2	0	0	5	100025995		100919502											103181372	407623	102365358	100706587	101170895
XP_002934368.2	100489307	1	142688601	142704679	1	LOC100489307	ubiquitin carboxyl-terminal hydrolase CYLD isoform X1	0	0	4	5									101935998		113425497	102452236	110091688		100333117	102365523	100693654	101167576	115250596
XP_031752280.1	100489320	2	1673992	1691365	1	LOC100489320	butyrophilin-like protein 10	0	0	0	1																102365733
XP_002934507.2	100489350	5	45268219	45280381	1	c1orf198	uncharacterized protein C1orf198 homolog	2	1	2	4	100022380		100933057	101800765								102443659	110083070		568408		100702939	105358749	115253064
XP_002941129.2	100489375	8	105821012	105830242	-1	LOC100489375	photoreceptor outer segment membrane glycoprotein 2	2	4	6	6	100010706		100919197	101791108	395898	100546647	100222897	100558643	101934464	109321626	113414267	102452444	110088086	103178470	100331800	102361323	100706677	101158810	101073279
XP_031751046.1	100489380	1	6112031	6121230	1	LOC100489380	vomeronasal type-2 receptor 26	1	0	0	1			116420952															101170608
XP_031753300.1	100489385	2	179326357	179339776	1	rsph1	radial spoke head 1 homolog	0	1	0	1							100219325							103185178
XP_002931843.2	100489393	8	46444015	46445828	1	shisa1.2	protein shisa-1	0	0	1	1										109313756				103178657
XP_002945391.2	100489400	1	105277705	105280122	1	crygdl.43	gamma-crystallin-1	0	0	0	1														103182916
XP_031746798.1	100489421	8	121060586	121063941	1	LOC100489421	vomeronasal type-2 receptor 26	1	0	1	1			105749460					100559601							794788
XP_002939826.1	100489433	1	105065280	105067161	1	crygdl.25	gamma-crystallin-1-like	0	0	0	1														103182916
XP_002935827.4	100489469	2	55087418	55102956	1	sirt2	NAD-dependent protein deacetylase sirtuin-2 isoform X1	1	0	2	5		103166548							101948487				110075685		322309	102353165	100690476	101155450	101073832
XP_031749221.1	100489487	9	6816719	6826094	-1	LOC100489487	perforin-1	0	0	1	1												102459672					109202515
XP_031746858.1	100489493	8	1189339	1190387	-1	LOC100489493	olfactory receptor 1G1-like	2	0	0	1	100017044	103170948																110016439
XP_002933676.1	100489510	2	38940063	38945699	1	LOC100489510	P2Y purinoceptor 8	1	0	6	2		114817042						100556702	101938601	109306128	113411742	112543526	110070986	103177216		102350888
XP_002935402.2	100489516	4	40921737	40925008	-1	LOC100489516	chymotrypsin B	0	0	0	1														103176191
XP_031749714.1	100489523	9	49434723	49436609	1	LOC100489523	gamma-crystallin 1-like	0	0	1	1													110075850			102357155
XP_031762703.1	100489535	1	215343481	215356800	-1	LOC100489535	E3 ubiquitin/ISG15 ligase TRIM25	0	0	0	1														103191267
XP_031754078.1	100489553	3	115785880	115790748	-1	LOC100489553	uncharacterized protein LOC100489553	0	0	0	1																		111947642
XP_004915811.1	100489554	8	46430276	46433457	-1	shisa1.1	protein shisa-1	0	0	2	2									112060222				110074355		561042	102347172
XP_002939827.2	100489597	1	105143971	105145394	1	crygdl.31	gamma-crystallin-1	0	0	0	1														103182916
XP_002942204.2	100489603	3	144495083	144501113	1	LOC100489603	erythroid membrane-associated protein isoform X3	2	0	1	1	100016506		100917055						101952794								102078145
XP_002935598.3	100489678	10	17528887	17556440	-1	mylkl	myosin light chain kinase, smooth muscle	0	4	2	6				101800032	428278	100538449	115490676		101945225	109323201				103187745	100003770	102360561	100690170	101171917	101070888
XP_031752100.1	100489685	2	172192294	172201668	-1	LOC100489685	NACHT and WD repeat domain-containing protein 2	0	0	0	5														103177233	101885341		102080956	101161570	105418511
XP_002940232.3	100489697	1	214117968	214119872	1	LOC100489697	E3 ubiquitin/ISG15 ligase TRIM25	0	0	0	1														103191267
XP_012823086.2	100489717	8	46378876	46392773	-1	c8orf48	uncharacterized protein C8orf48 homolog	3	4	6	3	103102447	114812812	105751132	101793071	119765002	104912197	105759154	100553398	101942759	109313672	113419274	102463865	110074347	103178649		102367239	100701004
XP_031756276.1	100489718	4	6637536	6659601	1	LOC100489718	alpha-1,3-mannosyl-glycoprotein 4-beta-N-acetylglucosaminyltransferase C	0	0	6	2								100562892	101937266	109320931	113410198	102460254	110080923	103175065		102346343
XP_031756648.1	100489732	4	59173084	59188851	1	LOC100489732	uncharacterized protein LOC100489732 isoform X1	3	0	2	6	100618057	100681638	100918431					103281771					110076291	103175963	560780	102363937	100704487	101155349	101067466
XP_031749510.1	100489744	9	68855255	68888161	1	LOC100489744	bile salt export pump	0	0	0	3																	100699480	101157171	101069422
XP_002939180.1	100489755	7	118377977	118379472	1	LOC100489755	adenosine receptor A2b-like	0	0	1	1										109314489						106703882
XP_004918564.1	100489773	10	42612059	42671041	-1	LOC100489773	arf-GAP with SH3 domain, ANK repeat and PH domain-containing protein 2 isoform X2	0	3	4	4				101802747	769389	100540406		100558474	101933973			102448900	110073326	103189040	561879	102358273	100698490
XP_017950608.1	100489788	6	115690012	115713272	-1	LOC100489788	kinesin-like protein KIF20A	0	4	6	6				101791638	430761	100550690	100218250	100557041	101950037	109318796	113426505	102446292	110089712	103177048	406257	102365658	100711338	101170474	101069011
XP_002935403.2	100489791	4	41213216	41240539	1	LOC100489791	capping protein, Arp2/3 and myosin-I linker protein 2 isoform X1	0	0	1	3								103280038									102081892	101157523	105417303
XP_004916346.1	100489802	7	113190530	113205674	-1	LOC100489802	protein phosphatase 1 regulatory subunit 15A isoform X2	2	0	5	4		100087159	105750111					103280318	101949125	109320807	113418539		110078485	103173137		102359668	100696563	101162120
XP_031754427.1	100489821	3	8105167	8117258	1	LOC100489821	LOW QUALITY PROTEIN: protein mono-ADP-ribosyltransferase PARP12	0	0	1	1													110074963	103176926
XP_017949106.2	100489839	4	103836894	103901679	1	LOC100489839	putative ferric-chelate reductase 1	0	1	0	1					424473												109204262
XP_002935198.2	100489842	5	100091365	100100607	-1	LOC100489842	matrix metalloproteinase-23 isoform X1	0	0	3	5								100565520		109308280			110090058	103187978	550589	102363311	100696228		101061123
XP_031758294.1	100489859	5	33763894	33775400	1	LOC100489859	J domain-containing protein DDB_G0295729	0	0	2	2								100556345					110069814	103178015		106705830
XP_002940087.2	100489862	1	92714620	92732598	-1	LOC100489862	kelch-like protein 23	0	4	3	5				106015769	428319	104914634	100223254		101946073		113426261		110079260		101884662	102362564	102082558	101168447	101062126
XP_002940233.3	100489864	1	214373545	214375660	-1	LOC100489864	E3 ubiquitin-protein ligase TRIM7-like	0	0	0	1														103191267
XP_031753314.1	100489883	2	180283631	180318919	-1	LOC100489883	FH2 domain-containing protein 1	1	2	3	5		103168553		119717197	107052456			103281637	112061078		113426082			103190950	777608		102076741	101171101	101077198
XP_012823082.2	100489887	8	45887699	45894379	1	satpa	uncharacterized protein satpa	1	4	4	6		100084527		101790642	428714	100546811	100232337	100563185	101938246	109313740			110080153	103179323	335392	102354411	100691633	101163339	115252491
XP_031762376.1	100489917	7	96083762	96108740	1	LOC100489917	uncharacterized threonine-rich GPI-anchored glycoprotein PJ4664.02	0	0	0	1																102366953
XP_004911310.1	100489920	1	24417608	24426675	-1	adpgkl	ADP-dependent glucokinase isoform X3	0	0	0	1																		101160066
XP_002940511.2	100489930	2	8104980	8109231	-1	LOC100489930	aquaporin-3	1	0	0	1		100091878																	101078397
XP_002932869.2	100489955	3	65523977	65531714	1	avpr2.2	arg8-vasotocin receptor	0	4	4	2				101796234	427860	100548266	100232797		101945660	109315591		102460028	110082143		100004053			101156883
XP_017946286.2	100490018	1	187444264	187467915	1	LOC100490018	oncostatin-M-specific receptor subunit beta-like	0	4	5	5				101798654	101749460	104914934	115491052	103277600	101951711	109307684	113413868	102450321			100535993	102360721	100695669	105355216	105418757
XP_002935199.3	100490020	5	100053512	100062099	1	LOC100490020	uncharacterized protein LOC100490020	0	3	6	4				119717691	112533016		121470408	103279721	101942159	109308501	113427015	102457510	110091595	103191470		102362495	102077075	105358398
XP_031750854.1	100490037	1	214161156	214208703	-1	LOC100490037	CMRF35-like molecule 5 isoform X2	0	4	5	2				106014292	769812	100539476	121470882	103277835	101950127	109315037	113412039	102456325		121850437		102367448
XP_002942758.1	100490052	2	177614675	177633112	-1	LOC100490052	sodium-dependent proline transporter	0	3	3	5				101795541	100859837	100545254		100562583	101953418				110078099	103171897	562050		100709013	101168229	101069620
XP_002931846.1	100490060	8	45926669	45931569	1	acod1la	cis-aconitate decarboxylase	1	3	0	3		100084560		101794721		100546964	100226594							103177413				101163093	101076857
XP_031762101.1	100490066	7	36277181	36282824	1	ifit1b	interferon-induced protein with tetratricopeptide repeats 5	1	0	0	2		100075203												103180776	567384
XP_031754009.1	100490072	3	130805838	130807748	-1	LOC100490072	nodal homolog 2-A-like	1	4	1	3		103167928		101798108	395205	100546430	115498224	100554187							799352	102357009			101080119
XP_002933728.2	100490079	4	59305302	59309040	-1	LOC100490079	blastomere cadherin	0	0	0	2																		111948795	115249662
XP_002935462.1	100490082	3	134096783	134102131	-1	lrrc8e.2	volume-regulated anion channel subunit LRRC8D	0	0	1	3									101931206					103189101		106704656		101162605
XP_002936803.2	100490088	9	68628992	68667958	-1	LOC100490088	collagen alpha-1(XXVIII) chain	2	4	6	6	103102797		100925948	101804634	424167	100543473	100220720	100558893	101943187	109323187	113423583	102444776	110076902	103176444	100294690	102349732	100698406	101157899	101068515
XP_031754649.1	100490096	3	33437202	33561298	1	LOC100490096	rho GTPase-activating protein 7 isoform X1	3	4	6	5	100030871	100078308	100920600	101800452	416169	100540450	100229617	100557661	101935180	109309958	113426258	102454521	110072299	103184148	566257	102367661	100692827		101078327
XP_017953146.2	100490157	9	11060846	11072394	-1	LOC100490157	interferon-induced very large GTPase 1	1	0	1	1		100075609								109312069								105354627
XP_017944859.2	100490165	5	158043999	158055666	1	LOC100490165	vomeronasal type-2 receptor 26	0	0	0	1																		101170608
XP_002931505.1	100490175	4	97329977	97331553	-1	LOC100490175	paramyosin-like	0	0	0	6														103174114	503529	102359065	100692446	101170913	101065247
XP_002933977.1	100490189	1	180286404	180288644	1	LOC100490189	tubulin monoglycylase TTLL3	0	0	0	1																			101078948
XP_031758259.1	100490193	5	100000814	100039388	-1	ccdc150	coiled-coil domain-containing protein 150 isoform X3	0	0	0	3														103175756	100534986	102367321
XP_002937078.2	100490200	7	95466435	95486674	1	LOC100490200	membrane-spanning 4-domains subfamily A member 4A	3	0	2	3	103095684	100682005	100931615					103279889			113423726					102356676	100710866	101172358
XP_017945229.2	100490214	2	178732756	178749229	-1	LOC100490214	vomeronasal type-2 receptor 26	0	0	0	1																		101170608
XP_031750931.1	100490217	1	5311409	5311906	-1	LOC100490217	vomeronasal type-2 receptor 26	1	0	0	1			116420952															101170608
XP_031750776.1	100490228	NW_022279387.1	3649	12610	-1	LOC100490228	uncharacterized protein LOC100490228	0	4	6	6				101792439	424241	100546146	100223706	100560498	101945758	109323168	113410657	102443795	110085671	103189035	555224	102355595	100693730	101160446	101063336
XP_002931847.2	100490235	8	45858982	45862244	-1	phyhdla.3	uncharacterized protein phyhdla.3	0	0	0	4														103177431	565650		100691362		101062294
XP_002938910.3	100490271	8	82817088	82829451	-1	LOC100490271	tip elongation aberrant protein 1 isoform X1	0	4	5	6				101796284	772017	104911205	100221985	100555045	101947954		113409961	102463600	110079358	103173894	100038766	102357299	100705176	101165609	101069658
XP_002940621.2	100490277	1	81376424	81381151	-1	cxcl10	C-X-C motif chemokine 10	2	0	0	1	103101025		105750855														109204854
XP_012808849.2	100490281	3	144323912	144329800	-1	LOC100490281	flavin-containing monooxygenase FMO GS-OX-like 4 isoform X2	0	0	3	5									101946749		113414637	102460357			378987	102358281	100697834	101161078	101067736
XP_002932292.1	100490291	3	106946472	106948226	1	LOC100490291	cocaine- and amphetamine-regulated transcript protein	0	0	0	5														103188401	100329270	106702461	102079351		105417253
XP_012815398.1	100490298	3	66680176	66711523	-1	LOC100490298	kinesin-like protein KIN-14R	0	0	0	3																102356132	109194553		101063731
XP_017947082.1	100490302	2	91571889	91693717	1	LOC100490302	uncharacterized protein LOC100490302	0	0	2	1									101953725	109317163						106703128
XP_031758597.1	100490322	5	119874443	119886097	-1	LOC100490322	flotillin-2	0	0	0	1																	100710678
XP_031750996.1	100490328	1	214045018	214046796	1	LOC100490328	E3 ubiquitin/ISG15 ligase TRIM25	0	0	0	1														103191267
XP_031754732.1	100490346	3	50961373	51483857	1	LOC100490346	dynein heavy chain 3, axonemal	0	0	0	2														103188906		102364796
XP_017950432.2	100490368	1	16510139	16512385	-1	mid1l2	probable E3 ubiquitin-protein ligase MID2	0	0	0	2																	100695106	111949314
XP_002937327.2	100490372	1	18108283	18172883	-1	LOC100490372	octopamine receptor	0	4	4	2				106018247	422929	100538367	115494816	103279197	101947012	109322171		102447960		103177306		102359017
XP_002942760.3	100490390	2	177700736	177701686	1	or52k1	putative olfactory receptor 52P1	0	0	0	1														121852072
XP_002932207.2	100490404	5	82010430	82024259	-1	des.2	vimentin A2	0	0	0	6														103178301	564165	102364128	100706803	101157660	101070536
XP_031749192.1	100490407	9	22134842	22337366	-1	ankfn1l	ankyrin repeat and fibronectin type-III domain-containing protein 1 isoform X2	1	4	6	5		103168370		101801820	416752	100550253	100219675	103281463	101934605	109313402	113420704	112544255	110086925	103178853	100535772		100698913	101159862	101074910
XP_031747904.1	100490426	8	23862978	23891719	1	wnt7c	protein Wnt-7b	1	0	0	1		100088910														102359317
XP_031746792.1	100490432	8	121219423	121222287	-1	LOC100490432	uncharacterized protein LOC100490432	0	0	0	1															101883013
XP_017946618.1	100490436	2	109862313	109943713	-1	tmtops2	tmtops2	3	3	4	5	100019224	100080566	100932953	101798236	771085	100544946		100562810	101950447			102452866	110074125	103173129	100331536		100693281	105356768	101074685
XP_002939183.3	100490440	7	118756938	118764701	-1	LOC100490440	uncharacterized protein LOC100490440	0	0	5	2									101941539	109314205	113421147	102449006	110090688				100696243		101070105
XP_002937243.1	100490490	8	118633815	118639239	1	fgl1l	fibrinogen-like protein 1-like protein	0	4	5	5				101805244	112532477	104911167	116808484	100564693	101953263	109321602		102452591	110080113		571819	102361891	100706024	101171791	101061327
XP_002931982.2	100490530	2	126276599	126280593	1	LOC100490530	glutamine amidotransferase-like class 1 domain-containing protein 3A, mitochondrial	3	4	4	4	100012638	100082227	100930609	101794770	418811	100547098	100222462	100561299	101939976			102456110	110073857		569993		100698877	101161680	101063493
XP_031753023.1	100490538	2	137338258	137347785	-1	LOC100490538	protein LBH-like	0	0	2	2									101950001			106731638		121851423		102357746
XP_031758387.1	100490540	5	99906758	99911758	1	mul1a	LOW QUALITY PROTEIN: mitochondrial ubiquitin ligase activator of nfkb 1-A	0	4	4	6				113844454	770265	100543320	105759524	100561581	101940590			102452720	110091602	103182720	402879	102367048	100690502	101161999	101070473
XP_012809146.1	100490558	2	178638221	178655375	1	LOC100490558	vomeronasal type-2 receptor 26	0	0	0	1																		101170608
XP_031753290.1	100490565	2	179142109	179154171	1	LOC100490565	ankyrin repeat domain-containing protein 50-like isoform X1	1	0	2	4		103166957							101952480				110078101		449857	102358359	100695071	101161928
XP_004918067.1	100490582	9	21735663	21740694	-1	LOC100490582	uncharacterized protein LOC100490582 isoform X2	3	2	3	5	103104852	103167941	100927487	113845254			115497205		101951066	109313392			110089816		100333416	102354012	102078928	101174749	105416451
XP_012814850.1	100490587	3	131662544	131667996	-1	LOC100490587	endonuclease domain-containing 1 protein	0	0	1	2								100567459										101164931	101066472
XP_017944956.1	100490626	3	144261706	144269283	1	LOC100490626	lysophosphatidic acid receptor 4	0	0	3	4									101947482		113414556	102460605		103173431	110437788	102358640	100695710
XP_012819256.1	100490646	5	41891544	41912442	1	LOC100490646	alpha-tectorin	0	0	5	5								100552900	112060820	109320142		112545606	110088699	103179314	100001360		106096456	105357721	105418865
XP_004911975.2	100490651	2	144438499	144443283	-1	LOC100490651	uncharacterized protein LOC100490651	0	0	0	1																106704110
XP_031761644.1	100490653	7	40403813	40421935	1	LOC100490653	beta-microseminoprotein isoform X3	2	2	2	1	103092017		116421039	101795539		104911958				109324338		102462416					100690942
XP_031747622.1	100490654	8	123770067	123773384	-1	LOC100490654	vomeronasal type-2 receptor 26	1	0	1	1			105749460					100566969							794788
XP_031761320.1	100490670	1	105187590	105194627	1	crygdl.35	gamma-crystallin-1 isoform X3	0	0	0	1														103182959
XP_002939900.5	100490671	9	10996938	11010814	-1	LOC100490671	uncharacterized protein LOC100490671	0	0	1	1										109312069								105354627
XP_031749380.1	100490680	9	7445387	7452605	1	tpsb2	serine protease 33	0	0	0	1															768292
XP_031762346.1	100490720	7	27509585	27530999	-1	LOC100490720	LOW QUALITY PROTEIN: gamma-aminobutyric acid receptor subunit pi-like	0	4	4	5				101803823	428967	100544139	100230461	100552978	101942495			102462261	110079719		562831	102354165	100694824	101156601	101064234
XP_031748015.1	100490728	8	133826875	133836392	-1	LOC100490728	major histocompatibility complex class I-related gene protein-like	0	0	0	1														103189724
XP_012811639.2	100490735	1	5206806	5207510	-1	LOC100490735	vomeronasal type-2 receptor 26	1	0	0	1			116420952															101170608
XP_002941994.2	100490738	3	147930448	147931395	-1	LOC100490738	olfactory receptor 11A1-like	0	2	2	2						100550096	100228855		101934650	109319009							100695439	110016439
XP_002942762.2	100490741	2	177661430	177664981	1	trim21	E3 ubiquitin-protein ligase TRIM21	0	1	0	3							100217673								492515		109199365		101074420
XP_002935544.2	100490770	8	24090257	24268368	-1	col27a1	collagen alpha-1(XXVII) chain isoform X2	3	4	4	6	100009886	100078516	100915207	101790986	417231	100542760	100218644		101953340	109313864		102461853	110078844	103183104	560145	102360638	100698351	101159452	101072322
XP_002940713.2	100490786	3	148382441	148387949	1	LOC100490786	uncharacterized protein LOC100490786	0	0	0	1																			105417944
XP_002934670.1	100490816	7	117072452	117077319	1	LOC100490816	ADM	0	0	3	2								100560660		109320836	113413356					102346515			445920
XP_031747624.1	100490822	8	123822533	123827431	-1	LOC100490822	vomeronasal type-2 receptor 26	1	0	1	1			105749460					100566969							100149406
XP_002938356.1	100490832	6	54542642	54547362	1	prlh	prolactin-releasing peptide	0	3	0	4					420716	100543673	100226474							103180829	110437754	102350401			105419769
XP_031751027.1	100490840	1	3706698	3707330	-1	LOC100490840	vomeronasal type-2 receptor 26	0	0	0	1																		101170608
XP_031749295.1	100490846	9	88018507	88022012	-1	LOC100490846	fibrinogen-like protein 1-like protein	0	0	3	2								100563903		109322517			110085702	103180431		102361398
XP_002942096.3	100490847	9	7014542	7019442	-1	LOC100490847	up-regulator of cell proliferation	0	0	1	1										109312069								105354627
XP_012817270.2	100490878	4	15361234	15366512	1	gh2	somatotropin-B	0	0	0	1															572522
XP_004912662.1	100490887	3	104357725	104424929	-1	LOC100490887	NAD(P) transhydrogenase, mitochondrial	0	0	6	6								100559952	101942574	109309051	113418289	102453110	110077267	103186933	108179934	102354703	100699966	101171813	101061426
XP_012809954.2	100490900	2	178540485	178563853	-1	LOC100490900	vomeronasal type-2 receptor 26	0	0	0	1																		101170608
XP_031750930.1	100490903	1	5190096	5198875	1	LOC100490903	vomeronasal type-2 receptor 26	1	0	0	1			116420952															101170608
XP_002931851.1	100490918	8	45833943	45836837	1	phyhdlb	uncharacterized protein phyhdlb	0	0	0	1																		101169464
XP_012814849.1	100490929	3	131805278	131813207	-1	LOC100490929	gamma-glutamyl hydrolase	0	0	0	5															553228	102347400	100710498	101161409	101071237
XP_002933418.2	100490931	5	127729944	127802867	-1	tmtops.2	parapinopsin	0	1	3	5							121470441	100558074	101936399				110088936	103176296	100334480		100702425	101172366	445939
XP_002939283.3	100490953	7	113558113	113584528	-1	kif18b	kinesin-like protein KIF18B	0	0	0	1																102359591
XP_012826757.2	100490989	1	142182977	142207903	-1	LOC100490989	Fc receptor-like A isoform X2	0	0	0	2															100320788		112846236
XP_017952485.2	100491005	8	131153873	131173554	1	LOC100491005	T-lymphocyte surface antigen Ly-9	0	0	0	2															103909535		106096819
XP_031747217.1	100491015	8	143357396	143403953	1	LOC100491015	uncharacterized protein LOC100491015	0	0	0	3																	112842867	101174138	105418108
XP_017945505.2	100491016	9	88026233	88030507	-1	LOC100491016	fibrinogen-like protein 1-like protein	0	0	3	1								100563705		109323214			110085653			102360198
XP_031746731.1	100491025	8	143147129	143182621	-1	LOC100491025	uncharacterized protein LOC100491025	0	0	0	3																	112842867	101174138	105418108
XP_002937559.1	100491113	4	32839899	32871483	-1	LOC100491113	inositol-trisphosphate 3-kinase B	0	0	4	5									101942324		113424194	102452199	110071116	121851417	100333120	102359280	102079965	105354871
XP_031749209.1	100491137	9	6091614	6105228	1	LOC100491137	up-regulator of cell proliferation-like	0	0	1	2										109312069								105354627	115249946
XP_017953092.1	100491162	9	76310402	76322611	-1	LOC100491162	protein mono-ADP-ribosyltransferase PARP15	0	0	0	2														103180450	101885419
XP_004917373.2	100491165	8	118586077	118594581	-1	znf883l	zinc finger protein 436	1	1	0	1		100080800			107049095												112844452
XP_031749225.1	100491186	9	7076926	7086216	1	LOC100491186	interferon-induced very large GTPase 1	0	0	1	1										109312069								105354627
XP_031759895.1	100491211	6	149039095	149079613	1	fucolectinloc100491211	uncharacterized protein fucolectinloc100491211 isoform X1	0	0	0	1																	100699110
XP_031747191.1	100491227	8	81852401	81866469	1	LOC100491227	synaptosomal-associated protein 25	1	0	4	5		100076473							101937509		113429648	102462455	110075767		447892	102351536	100706663	101165744	101077991
XP_002940141.1	100491233	5	37614272	37616620	1	LOC100491233	uncharacterized protein LOC100491233	0	0	0	4														103181675		106702920		101167016	115253335
XP_002940985.2	100491236	10	10471021	10475338	-1	dkkx	dickkopf-related protein 3	0	3	5	4					100858629	100539632	115490627	100557105	101933535		113413385	112546303	110079127			102362414	102077794	101171950	101074102
XP_012809394.2	100491243	3	153232609	153234297	1	LOC100491243	E3 ubiquitin/ISG15 ligase TRIM25	0	0	1	2										109320510				103183522				101173894
XP_031746772.1	100491283	8	121550480	121563895	1	astl3b.4	embryonic protein UVS.2 isoform X1	0	0	0	1																			777973
XP_031757084.1	100491288	4	143239141	143267584	-1	LOC100491288	monocarboxylate transporter 2	0	4	6	4				101797576	416086	100550455	100228408	100555397	101950129	109311193	113417990	102446585	110089505		641419	102356601	100699719		101064839
XP_004916357.2	100491292	7	113295725	113332387	-1	LOC100491292	circularly permutated Ras protein 1 isoform X5	0	0	0	5														103190142		102353442	100692503	101167492	105416436
XP_004915200.1	100491326	6	128081415	128085546	-1	frat1	GSK-3-binding protein FRAT2	0	3	3	6				113842553	107052763		115493953		101938552		113428225		110074800	103174308	30719	102367067	100693301	111948976	101073270
XP_031751021.1	100491345	1	3116381	3116914	-1	LOC100491345	vomeronasal type-2 receptor 26	0	0	0	1																		101170608
XP_031746869.1	100491349	8	143304312	143329181	1	LOC100491349	uncharacterized protein LOC100491349	0	0	0	3																	109196796	101174138	105418108
XP_031749284.1	100491360	9	42018423	42025784	-1	LOC100491360	uncharacterized protein LOC100491360	0	0	0	2															108191338			110017460
XP_031754255.1	100491417	3	153239658	153243219	-1	LOC100491417	olfactory receptor 1468-like	0	0	2	1									101935781	109317312								101165936
XP_002932765.1	100491437	3	131977675	131995867	-1	LOC100491437	uncharacterized protein LOC100491437 isoform X2	0	2	1	3					121107413		115498225					106731316			565641		106098714	101174196
XP_002933421.1	100491440	5	127278766	127364135	-1	gpc5	glypican-5 isoform X2	1	4	6	6		114814718		101803486	429143	100543530	100218614	100558465	101935126	109315373	113412923	102447587	110075313	103188800	100006305	102367149	100695765	101170581	101067728
XP_002933619.1	100491441	5	148738347	148750940	1	LOC100491441	cytochrome P450 2K1	0	3	0	1					107049058	100548433	100224630								393484
XP_012824646.1	100491451	8	121568764	121587766	-1	astl3c	embryonic protein UVS.2 isoform X4	0	0	0	1																			777973
XP_002938868.2	100491456	1	98216907	98251959	-1	rorb.2	nuclear receptor ROR-beta	2	4	5	6	100018507		100917048	101791228	431047	100548218	100221315		101943709	109324911	113420945	102458141	110072446	103189683	559245	102346373	100699176	101170052	101076680
XP_002939600.1	100491460	7	63284937	63295841	-1	LOC100491460	growth-regulated alpha protein	0	0	2	3									101942719			106731635		103182137				101168980	101070421
XP_002939724.1	100491461	9	7599592	7617780	1	LOC100491461	serine protease 27	0	0	0	1															768292
XP_031762548.1	100491504	7	120378214	120383375	1	LOC100491504	chemokine-like receptor 1	1	0	4	4		100083486						100566059	101939798		113423274		110086530		568153	102356748		101173005	101071508
XP_031749449.1	100491511	9	10919980	10939277	-1	LOC100491511	interferon-induced very large GTPase 1	1	0	0	1		100075609																105354627
XP_031753264.1	100491521	2	1335047	1337659	1	LOC100491521	E3 ubiquitin-protein ligase TRIM39-like	0	0	0	1																		101174138
XP_017947954.1	100491594	3	109124268	109134727	-1	rergl	ras-related and estrogen-regulated growth inhibitor-like protein	3	3	5	4	100015806	100076086	100930649	101796528		100545125	100220690		101948886	109309106	113418324	102456025	110072952		555379		100691785	101171826	101061347
XP_004917858.1	100491602	5	127115863	127136813	1	cldn15.2	claudin-19 isoform X1	1	4	5	6		103171455		101799421	424768	100544298	100219596	100563006	101932086	109315308		102448096	110084052	103174645	81591	102349252	100700852	101168738	101075935
XP_031752583.1	100491605	2	42514725	42529152	-1	casp1	caspase-1-A isoform X2	0	2	6	5				101789899	395764			100554079	101951713	109317659	113414673	102444759	110084544		57933	102363742	100708386	101174762	101062626
XP_002940091.3	100491629	3	141959561	141961950	1	LOC100491629	uncharacterized protein LOC100491629	2	0	1	1	103102366	103171352							101952373						103909543
XP_012820588.1	100491633	6	151237685	151248298	-1	LOC100491633	protein brambleberry isoform X2	0	1	5	5							115493583	103280807	103305879	109318677	113425536	102461822		103179683		102365381	102079664	101159812	101061897
XP_002944439.2	100491706	8	138679482	138694379	1	LOC100491706	NACHT, LRR and PYD domains-containing protein 14 isoform X1	0	0	0	1																		101159635
XP_031760285.1	100491712	6	89292536	89342156	1	LOC100491712	collagen alpha-1(XXI) chain isoform X1	0	0	0	5														103185105	792513	102353403	100696929		105419729
XP_002933224.2	100491715	10	37863036	37864530	-1	LOC100491715	P2Y purinoceptor 1	0	3	1	5					121106457	100550971	115497917					102453094		103172808	100537284		112843310	101166131	115248695
XP_017950357.1	100491716	6	58690632	58712443	1	LOC100491716	C-C chemokine receptor type 3	0	0	0	1																	100691975
XP_031758108.1	100491723	5	55613087	55636174	1	mocs3	adenylyltransferase and sulfurtransferase MOCS3	0	0	0	6														103181783	393095	102363844	100708796	101157580	101077468
XP_031760764.1	100491733	1	101169238	101179571	1	LOC100491733	LOW QUALITY PROTEIN: immunoglobulin lambda-1 light chain	0	0	0	1																102361582
XP_031747427.1	100491749	8	5560593	5576971	1	LOC100491749	uncharacterized protein LOC100491749	0	0	0	1															568129
XP_002938264.1	100491786	2	33067971	33072767	1	cryba1.2	beta-crystallin B1	0	0	0	6														103183346	566891	102360034	100694113	101171182	101076422
NP_001265673.1	100491788	1	98929077	98951145	1	LOC100491788	metalloproteinase ADAM10-like	3	0	3	6	100024929	114806495	100925760						101953463	109320461			110079237	103183500	560975	102349523	100707598	101159183	101068415
XP_004919152.1	100491797	3	142488961	142490863	-1	LOC100491797	P2Y purinoceptor 4	0	0	0	4															100002719		100698100	101161327	101067509
XP_031749458.1	100491804	9	88142164	88149539	-1	LOC100491804	kelch repeat-containing protein 2	1	4	6	4		103170739		101789531	100859020	104911795	105759403	100563510	101939473	109323059	113410770	102448459	110085420	103180482	555952		102082010		101074022
XP_002941943.4	100491859	3	10065708	10094064	1	slc6a1	sodium- and chloride-dependent GABA transporter 1	0	4	4	6				101794982	121107291	100543038	100222137	100551673		109316474		102449895	110076676	103186241	568985	102357144	100708075	101175450	101061665
XP_002934115.1	100491886	4	14127650	14138253	1	astl2g	embryonic protein UVS.2	0	1	2	3						104911127				109321547		106732110			407971	102359537			101079794
XP_031750483.1	100491920	10	2050552	2052451	-1	LOC100491920	E3 ubiquitin/ISG15 ligase TRIM25	0	0	0	2														103191267	570050
XP_031759966.1	100491922	6	2289069	2305686	1	xbg100491922	uncharacterized protein xbg100491922	2	0	2	1	103094626		105750728					100561202					110082574				100704906
XP_012814997.2	100491930	3	108742730	108812963	-1	LOC100491930	cell surface hyaluronidase isoform X2	0	4	4	2				101804475	415478	100544508	115496556		101938579	109308772		102463456	110077283	103187600		102355176
XP_017947980.2	100491937	3	118223770	118236667	-1	LOC100491937	stereocilin	0	0	0	5														103186310	101886410		102081891	105356814	115251999
XP_031756879.1	100491943	4	108659467	108682348	1	LOC100491943	putative ferric-chelate reductase 1 isoform X1	0	0	0	2																102359506		101174739
XP_002934730.3	100491945	5	14990623	14996713	1	mrpl57	ribosomal protein 63, mitochondrial	0	0	0	6														103178012	393748	102353385	100707587	101158299	101064014
NP_001269420.1	100491951	1	113191921	113238299	-1	trabd2a	TraB domain containing 2A	1	4	6	4			100929489	101791537	427288	104915200	100225636	100563042	101937216	109323267	113415454	102457649	110083157		564021	102353050	100703334	101154964
XP_004917398.1	100491959	8	128679836	128697631	-1	nr2f5	nuclear receptor subfamily 2 group F member 5 isoform X2	0	2	4	5				119713892	777082				101942277	109324172		102455595	110081518		30427	102367296	100702441	101174296	101075520
XP_012808159.2	100491979	10	1832217	1834227	1	LOC100491979	E3 ubiquitin-protein ligase TRIM7	0	0	0	2														103191267		102359353
XP_002934677.1	100492000	7	118089949	118100903	1	LOC100492000	fish-egg lectin-like	0	0	0	1																	100690816
XP_012824273.2	100492004	8	122291845	122304886	1	LOC100492004	vomeronasal type-2 receptor 26	1	0	0	1		114807790														102354119
XP_002937252.3	100492008	8	119975482	119982191	-1	LOC100492008	galectin-related protein-like	0	4	6	6				101802015	423277	100550133	101233692	103279873	101950921	109321433	113414321	102447043	110082367	103175211	567812	102367390	100699565	101164358	101071400
XP_012824453.1	100492010	1	161851107	161852907	1	LOC100492010	hydroxycarboxylic acid receptor 2	0	0	0	5															570755	102350234	100690406	101164419	101063797
XP_002934422.3	100492058	1	112193069	112204116	-1	LOC100492058	tetraspanin-33	3	0	5	5	103104669	100080694	105749435						101951353	109312370	113414108	102450161	110072717		541424	102351025	100696822	101175144	101068337
XP_002937518.2	100492069	6	104909044	104935587	1	acss2.2	acetyl-coenzyme A synthetase, cytoplasmic	0	0	0	6														103181051	560020	102353049	100697261	101172107	101065473
XP_002939653.2	100492075	3	13429448	13470314	1	LOC100492075	matrix metalloproteinase-21	0	0	0	2														103177386		102348367
XP_002940185.1	100492076	2	165659800	165682531	-1	LOC100492076	high affinity choline transporter 1	0	4	5	2				113845037	428094	100548429	100223483	100558930	122174261	109306769	113420133	102449402		103184234			100691998
XP_031746924.1	100492080	8	10717036	10718528	1	LOC100492080	uncharacterized protein LOC100492080	0	1	0	1				119717909										103189486
XP_031756907.1	100492100	4	112272573	112293605	-1	LOC100492100	coagulation factor XIII B chain	1	0	3	4		100680584							101933818			102460940	110086298	121849223	492777		109195166	101157887
XP_002932503.3	100492104	9	20831978	20910155	1	c16orf71	uncharacterized protein c16orf71	0	4	3	3				101792521	100858336	100543947	115497182		101951205	109313431		102457005		103178746	101882899		102075575
XP_002941523.3	100492139	9	6427502	6436421	1	LOC100492139	up-regulator of cell proliferation	0	0	1	1										109312069								105354627
XP_031758899.1	100492165	5	148961122	148968638	-1	LOC100492165	putative inactive cytochrome P450 2G1	0	0	0	2															799957				101078362
XP_002934073.3	100492167	2	154349940	154351499	-1	LOC100492167	general transcription factor II-I repeat domain-containing protein 2A-like	0	0	0	1																			115253360
XP_002940575.2	100492190	7	127301267	127307518	-1	LOC100492190	phospholipase A2 inhibitor subunit gamma B	0	0	0	1															100334152
XP_002942711.3	100492198	8	124343958	124366452	1	LOC100492198	vomeronasal type-2 receptor 26	0	0	0	1															100148278
XP_017953081.2	100492237	9	56286650	56507286	1	LOC100492237	potassium voltage-gated channel subfamily H member 8	0	0	0	5														103182949	100006614		100706322	101162654	101068201
XP_002932417.2	100492263	3	150879448	150880383	1	or8a1	olfactory receptor 1019-like	0	2	2	1					428818	100549877			101950779				110085647					101165936
XP_031752721.1	100492268	2	70798701	70833101	1	LOC100492268	uncharacterized protein LOC100492268 isoform X3	0	2	3	2				101794319		104909359			101952808	109317778		102444769					100695980	101168782
XP_017950392.2	100492274	6	126206210	126229691	1	LOC100492274	Y amino acid transporter 2 isoform X1	1	4	6	5	100619754			101800982	420216	100541400	100220197	100557356	101934902	109320198	113428537	102461694	110090236		566469	102354981	100704654	101165841	101074216
XP_031757175.1	100492329	4	29755497	29874670	-1	LOC100492329	mucin-2	0	0	1	1										109320742						102346024
XP_002932689.2	100492368	8	71375743	71381570	1	LOC100492368	uncharacterized protein LOC100492368	0	0	0	2														103181728				110013925
XP_031748202.1	100492375	8	4957089	4982651	1	LOC100492375	beta-1,4-galactosyltransferase galt-1	0	2	4	1						100540713	100228858	100553936		109314093	113426848		110082931			102349208
XP_031758509.1	100492379	5	131338835	131355555	1	LOC100492379	alpha-1,4-N-acetylglucosaminyltransferase	0	0	0	2														103190151		102365494
XP_002940422.2	100492396	10	9940958	9949957	-1	LOC100492396	melanoregulin	0	0	5	6								103279234	101932988	109320280	113420014		110082060	103183792	431714	102366418	100711910	101159745	101075143
XP_031749200.1	100492409	9	47825401	47853686	1	LOC100492409	solute carrier family 40 member 1	0	0	0	1														103176453
XP_031756904.1	100492420	4	112151605	112194555	1	LOC100492420	uncharacterized protein LOC100492420 isoform X1	0	0	0	4															100319971		106098134	101174950	115247967
XP_012825970.1	100492428	2	71369799	71387149	1	LOC100492428	uncharacterized protein LOC100492428	0	0	2	1									101938453			102444823		121850440
XP_002935022.3	100492437	1	133890789	134037067	-1	LOC100492437	uncharacterized protein LOC100492437 isoform X2	3	0	6	3	103101858	114807885	116420465					103277653	101945119	109323749	113416787	106732012	110089640	103187373		102365017	100694865
XP_031749479.1	100492460	9	14513516	14565581	1	LOC100492460	syntaxin-binding protein 4 isoform X2	0	4	5	6				119718450	100857632	104913468	101233507	103279848	103305755	109313350		102446363	110087124	103186063	563388	102350562	100703485	105358029	105416408
XP_031749216.1	100492462	9	6477477	6485719	-1	LOC100492462	up-regulator of cell proliferation	0	0	2	2										109312069			110086419					105354627	105417056
XP_002931935.2	100492479	1	153502964	153519264	-1	LOC100492479	somatomedin-B and thrombospondin type-1 domain-containing protein	0	3	5	6					416923	104913563	101234247	103279962	101951553	109312801		102456995	110090731	103183999	100535682	102351203	102077224	101155034	105418050
XP_002935794.3	100492496	2	149206077	149216666	1	LOC100492496	PHD finger protein 6 isoform X1	0	0	0	2															569187	102357138
XP_031760482.1	100492529	6	71897271	71901525	1	LOC100492529	P2X purinoceptor 7-like isoform X1	0	0	0	1																102349191
XP_002935916.2	100492550	1	110974618	110979168	1	LOC100492550	cocaine- and amphetamine-regulated transcript protein	0	1	2	4					100859819				101945477	109312404						102362424	100701394	100533501	101065188
XP_031762367.1	100492554	7	85825919	85828784	1	LOC100492554	5-hydroxytryptamine receptor 3A	0	0	0	1																	109204736
XP_012824168.2	100492567	8	10469533	10504549	1	ccdc180	coiled-coil domain-containing protein 180 isoform X1	3	3	5	5	100017878	100680554	100924095	101791450	112529956	100540036			101944907	109313977	113424835	102457170	110079593	103184729		102360723	102079079	101156417	105418990
XP_031750721.1	100492573	10	43325231	43371360	-1	mtss1.2	protein MTSS 2 isoform X4	0	0	0	6														103189054	560131	102360258	100690117	101168203	101063169
XP_002931626.2	100492579	4	90419648	90438460	-1	LOC100492579	uncharacterized protein LOC100492579 isoform X1	0	3	4	6				101803839	771811		100224218	103278688	112059307		113410961		110073758	103182822	101886095	102353381	100691130	101160475	115247968
XP_002935554.1	100492611	8	23011732	23031937	1	dnase1	deoxyribonuclease-1 isoform X1	0	0	0	1																102346828
XP_031754129.1	100492627	3	145818420	145824350	1	LOC100492627	extracellular calcium-sensing receptor	1	0	0	2	100015038														571081			101173081
XP_031749513.1	100492630	9	6502519	6511580	1	LOC100492630	up-regulator of cell proliferation	0	0	2	2								100556006		109312069					101887072			105354627
XP_004920244.1	100492635	8	145270815	145284391	1	smad6.2	mothers against decapentaplegic homolog 6 isoform X2	0	4	3	1				119713790	112530287	104916278	105758838		101951996	109324773			110081056			102357278
XP_012825182.2	100492667	8	83753466	83768953	-1	LOC100492667	phospholipase B1, membrane-associated	0	0	0	6														103187376	101886068	106702515	102081001	105357244	115252901
XP_004916335.1	100492679	7	110769710	110774704	-1	kcnj11	ATP-sensitive inward rectifier potassium channel 11	0	0	0	2															497647	102359288
XP_031747638.1	100492689	8	124424074	124443771	-1	LOC100492689	vomeronasal type-2 receptor 26	2	0	1	1		100087804	105749460					100566969							794788
XP_031750532.1	100492690	10	3587972	3616097	1	LOC100492690	cadherin-like protein 26 isoform X1	0	0	0	3															101882238		102082139	101155270
XP_031762253.1	100492691	7	55036428	55060372	1	LOC100492691	dual specificity phosphatase DUPD1	0	0	6	4								100552998	103306501	109323940	113416353	102451438	110080337		563986		100706097	105356560	115251302
XP_017945715.2	100492758	1	153473643	153502809	1	LOC100492758	thyroid adenoma-associated protein homolog	2	4	6	6	103095536		105749791	106017603	416924	104913570	100223798	103279961	101952977	109312802	113424809	102458487	110090736	103189637	561626	102350606	100704632	105354731	105418034
XP_002932306.2	100492768	3	107516003	107534008	1	LOC100492768	peptidyl-prolyl cis-trans isomerase FKBP8	0	2	4	6				119718020			115496557	103281377	101952771			112543646	110077300	103189408	497400	102346600	100692597	105354225	101079897
XP_002933012.2	100492776	3	118609620	118650621	-1	adra1a	alpha-1A adrenergic receptor	1	4	2	5		100680572		119713527	428203	100551391	100227070		101931917		113414433			103191393	557259		100708890	101157705	101079659
XP_031755346.1	100492804	3	141928728	141951471	1	LOC100492804	E3 ubiquitin-protein ligase Rnf220	1	0	1	1		103165915							112060514							102351269
XP_031757073.1	100492806	4	141487110	141496726	1	LOC100492806	uncharacterized protein LOC100492806	0	4	4	3				101799904	427594	100539368	100223651	100554413	101935311			102457108	110077699		100000365		100690451	101165482
XP_031760270.1	100492885	6	147048121	147104574	-1	LOC100492885	serine/threonine-protein phosphatase 6 regulatory ankyrin repeat subunit B-like	0	0	2	3										109318515		102455565		103174373	368273	102365890
XP_017951170.2	100492899	7	85862878	85886540	1	LOC100492899	G protein-activated inward rectifier potassium channel 4	0	4	6	4				101802711	428244	100541121	100222418	107983335	101940098	109324527	113420894	102445763	110079406	103188714		102349783	100697005		101069911
XP_017948277.1	100492908	3	10433802	10474464	-1	LOC100492908	potassium voltage-gated channel subfamily KQT member 1 isoform X3	0	2	6	6				101792090			100227875	100564878	101933868	109315906	113419700	102453877	110074991	103179338	796289	102355956	100709152	101166715	101062402
XP_002932508.2	100492934	9	20300213	20379622	1	coro7	coronin-7	3	3	5	3	100015171	100091485	100930850	101790762	416670	100543018		100555827	101937674	109313537		102447944	110089132	103178750	569563	102362599
XP_012815667.1	100492943	3	28321446	28325574	1	LOC100492943	proteinase-activated receptor 3 isoform X1	0	4	2	1				101796765	416197	104913232	115497097		101946429	109309922					793315
XP_002936811.2	100492954	1	21096467	21118214	-1	LOC100492954	tumor necrosis factor receptor superfamily member 9	0	4	3	6				101793086	771569	104910853	101233650		101949915	109322108		102463770		103183114	571530	102363870	102076160	101161203	105418291
XP_002936995.4	100492955	3	46483034	46498710	-1	LOC100492955	hexokinase-2	0	0	0	2																	100690676	101165960
XP_017953365.1	100492956	10	50305907	50322188	-1	myh13	myosin-4	0	0	1	1												102446383				102355626
XP_031762320.1	100492957	7	94701785	94718009	1	LOC100492957	claudin-16 isoform X2	3	4	5	2	103103995	120638405	100914556	101793937	769267	100547855	100230866	100562193	101935588	109314504		102450833	110086804	103181435		102362450
XP_012815733.1	100492970	3	145835788	145840975	1	LOC100492970	extracellular calcium-sensing receptor	0	0	1	5													110091071	103176408	793365		100698432	101170861	101078246
XP_004918173.2	100492971	9	14181573	14183189	-1	LOC100492971	myeloid-associated differentiation marker homolog	0	4	5	6				101798415	100857467	104913348	100232233		101947158	109313358	113420673	102445500	110087128	103188263	393832	102350832	100698775	101167793	101064623
XP_031759993.1	100492972	6	12325265	12340651	-1	tubz1	tubulin delta chain isoform X2	2	0	2	2	100024810		100931380							109306461			110069990	103172389		102357592
XP_031749217.1	100492973	9	6716847	6721270	1	LOC100492973	perforin-1	0	0	5	5								100555021	101939360		113422494	102459189	110086393		100000903	102365546	100692421	111946272	101064467
XP_004912861.1	100492986	3	19271008	19275410	-1	kcna6	potassium voltage-gated channel subfamily A member 2	0	4	4	4				101802284	100858067	100550527	105758604		101936762	109315903		102462814	110087494			102354483	100707533	101167693	101078669
XP_002935751.2	100492996	10	13368921	13478849	1	LOC100492996	vasoactive intestinal polypeptide receptor	0	4	3	3				101791362	771308	100541174	100227464		101949099	109323191		102458121		103187755	100002189			101159138
XP_031747639.1	100493023	8	124494782	124507602	1	LOC100493023	vomeronasal type-2 receptor 26-like	1	0	0	1			105749460												100148278
XP_031749608.1	100493026	9	1396781	1404463	-1	LOC100493026	uncharacterized protein LOC100493026	0	0	0	1														103171992
XP_012822440.1	100493061	7	74736175	74785784	-1	LOC100493061	high affinity cGMP-specific 3',5'-cyclic phosphodiesterase 9A	0	0	0	6														103180270	571737	102360622	100698601	101169304	101077492
XP_012826819.2	100493066	9	56935291	57037865	1	LOC100493066	uncharacterized protein LOC100493066	0	0	3	1								100558787	122174618				110072428	103182940
XP_004919232.1	100493077	4	36271265	36282857	1	dusp10.2	dual specificity protein phosphatase 5	0	0	5	5								100566776	101950054		113427054	102460830	110084982		100007304	102367007	100697704	101166327	101075320
XP_017945347.2	100493093	3	135378241	135379565	1	LOC100493093	histone H1B	0	0	0	1																			101075208
XP_004919217.1	100493102	8	135063838	135086585	1	LOC100493102	transmembrane protein 272	0	0	0	1																			115251674
XP_002933685.2	100493106	3	28312659	28315165	-1	LOC100493106	protocadherin gamma-B5	1	2	0	4		120638102			121111759	104913214									100536800		112842434	111948002	115252445
XP_002941097.1	100493137	9	14123169	14169679	-1	LOC100493137	cytoplasmic phosphatidylinositol transfer protein 1	0	4	5	2				106020158	427652	100544881	105760369		101947445	109313359	113420671	102444753	110087134	103188273		102349499
XP_031750848.1	100493150	1	213932962	213972151	1	LOC100493150	E3 ubiquitin/ISG15 ligase TRIM25	0	0	0	1														103191267
XP_012825361.1	100493151	8	140664186	140722112	1	LOC100493151	myelin-oligodendrocyte glycoprotein-like	0	0	0	2																	112844103		115252142
XP_012825008.2	100493164	8	44431689	44445976	-1	LOC100493164	uncharacterized protein LOC100493164 isoform X1	0	0	0	1															564674
XP_017953147.2	100493204	9	32771339	32786047	-1	LOC100493204	palmitoleoyl-protein carboxylesterase notum2	0	0	2	5									101945774	109314563					566040	102351795	100690761	101157515	101061589
XP_002945604.1	100493210	8	40101639	40102574	1	LOC100493210	cyclin-O protein B	0	0	0	1																	100692470
XP_017949959.2	100493218	5	131236773	131262833	1	LOC100493218	alpha-1,4-N-acetylglucosaminyltransferase	0	0	0	1																102365494
XP_031758574.1	100493262	5	82226335	82299100	-1	LOC100493262	gamma-aminobutyric acid receptor subunit rho-1	0	0	0	1																			101068952
XP_002932510.3	100493268	9	20155560	20192019	-1	LOC100493268	mucin-12	1	3	4	5		114808844		110352552	101750925		115497297	103281551	101950751	109314596			110085023		567378	102350191	102078220	105354428	105417679
XP_002933014.2	100493271	3	118889376	118941508	1	LOC100493271	prolactin-releasing peptide receptor	0	3	5	6				101801882	431251	100550104		100553400	101934575		113414446	102460780	110075185	103190796	792590	102362329	100702751	101164576	101064403
XP_002936019.3	100493285	7	39989333	40000729	1	LOC100493285	caltractin	0	0	0	1																102354198
XP_002941283.1	100493299	3	143799876	143820502	1	LOC100493299	transmembrane 4 L6 family member 5	0	0	4	4								100557210	101931473			102461172	110077417	103191178	563398	102345100		101175044
XP_002937913.2	100493338	2	112255271	112262807	1	LOC100493338	transcription factor 15	0	0	0	1																	100708977
XP_017948848.2	100493356	4	71589645	71636795	-1	LOC100493356	ninjurin-2	0	0	1	1										109310563				121850131
XP_002934429.3	100493382	4	69468742	69545126	1	LOC100493382	neural-cadherin	0	4	5	6				101794490	427547	109369702	100232129	100556134	101947377	109310585		102450325	110082029	103176168	556807	102362065	106098375	105354303	101062914
XP_002940007.1	100493403	7	106289474	106295156	-1	atg12	ubiquitin-like protein ATG12	0	0	0	4															570965		100693893	101166739	101075521
XP_004919757.2	100493420	4	36975066	36982459	1	LOC100493420	uncharacterized protein LOC100493420 isoform X1	0	0	0	1																	100696809
XP_031752208.1	100493429	2	26533311	26548966	1	LOC100493429	erythrocyte band 7 integral membrane protein-like	0	0	0	3															550260	102362440	100698362
XP_002936020.4	100493453	7	39957125	39983985	-1	LOC100493453	uncharacterized protein LOC100493453 isoform X1	0	0	0	1														103182372
XP_002936998.2	100493455	3	46113161	46156254	1	LOC100493455	lateral signaling target protein 2 homolog isoform X1	3	4	5	1	100031900	100084149	100920345	113845153	427629	100551379	101233052	100554542	101931050	109309883	113415819		110077479			102348815
XP_002938556.2	100493461	3	59129126	59138560	1	LOC100493461	cathepsin E	1	4	6	6		100081153		101804173	417848	100548118	100218931	100557309	101941871	109315502	113412256	102461548	110075149	103185314	114367	102354975	100700379	101159061	777958
XP_031762682.1	100493468	1	214451880	214454437	-1	LOC100493468	E3 ubiquitin/ISG15 ligase TRIM25	0	0	0	1														103191267
XP_002934835.1	100493486	1	104710050	104711994	1	crygdl.4	gamma-crystallin-1	0	0	0	1														103182916
XP_002935921.1	100493491	1	109147912	109154902	-1	LOC100493491	THAP domain-containing protein 1	1	0	0	2		100083404																101167150	105418914
XP_002940338.2	100493511	1	72109100	72111499	1	LOC100493511	tubulin monoglycylase TTLL3	0	0	0	1															767687
XP_031748767.1	100493526	1	166591676	166641007	1	LOC100493526	trichohyalin isoform X1	0	0	3	5									101946607		113425753		110082892	103188462	100002014	102357587	100703011		105418038
XP_002938217.3	100493556	5	159512827	159517232	1	LOC100493556	zinc finger protein 135-like	2	1	0	2	100616778		116422909	101800449											108179808				101072179
XP_002941041.1	100493567	2	28083297	28092943	-1	LOC100493567	uncharacterized protein LOC100493567 isoform X1	1	0	2	1		103165561							101934082			102443686				102359369
XP_031758880.1	100493595	5	148226985	148245653	1	opn8	opsin-5	0	4	4	5				101790401	422050	100549202	100217864	100555971	101949465			102455469	110083236	103185011	100002138		100700541	101174635	101076212
XP_002933688.2	100493596	3	28286546	28289316	-1	LOC100493596	protocadherin gamma-B5	1	2	2	1			100925561		107050560		121470700		101936388			106731828						101162500
XP_031758878.1	100493599	5	13385845	13473653	1	LOC100493599	spermatogenesis-associated protein 7 homolog isoform X1	1	0	3	2		114805656						103283034		109319725	113420441			103186167		102352771
XP_031749640.1	100493614	9	85221870	85232679	1	krt18.3	keratin, type I cytoskeletal 18	0	0	5	2								100554207	101945870		113410788	102452790	110085108		445086	102347292
XP_004912240.1	100493669	2	11495142	11519520	-1	b3galt5.3	beta-1,3-galactosyltransferase 5	0	0	1	2												102453545		103179993		102353659
XP_017945878.1	100493692	5	162443492	162451134	1	zfp1	oocyte zinc finger protein XlCOF7.1-like	1	1	0	1		100076585		101800449															101072179
XP_017947171.2	100493708	2	137230678	137243401	1	LOC100493708	inactive dipeptidyl peptidase 10-like	0	0	2	4								103277779					110074641		101886435		100690975	101157536	101070272
XP_002940009.2	100493724	7	105716687	105768840	-1	LOC100493724	C-Jun-amino-terminal kinase-interacting protein 4	0	0	5	5								103279918	101950086		113421824	102447153	110081782		796618	102352636	100700298	101166248	105416724
XP_002937381.3	100493771	5	122286532	122307886	-1	LOC100493771	uncharacterized protein LOC100493771 isoform X2	0	0	5	3								100561816	101935437	109308329	113410337		110073029				100705018	101171819	101066382
XP_031755031.1	100493773	3	99468576	99505219	-1	LOC100493773	tetratricopeptide repeat protein 24	0	0	1	1									101943069							106704007
XP_002939963.1	100493779	5	132732033	132734600	-1	LOC100493779	C-C motif chemokine 4	0	0	0	4														103174787	100141478		100702962	105357410
XP_017951481.2	100493805	7	83675784	83713155	1	LOC100493805	uncharacterized protein LOC100493805	0	0	1	1									101953740							106704565
XP_002934837.1	100493812	1	104702935	104704425	1	crygdl.2	gamma-crystallin-1	0	0	0	1																102356908
XP_004913614.2	100493819	4	67152661	67171243	-1	LOC100493819	pyrethroid hydrolase Ces2e isoform X2	0	1	0	2						104912916											100699358	105353536
XP_031752876.1	100493828	2	112771067	112818986	-1	abcc12	multidrug resistance-associated protein 5 isoform X2	0	0	0	3																	100701509	101165544	101076737
XP_004917199.1	100493841	8	92635547	92661617	-1	LOC100493841	heme-binding protein 2	1	4	4	6		120638796		101804844	395567	100544340	100225532	100562696	101938759	109324580		102446921		103185352	751688	102366508	102083261	101164857	105418510
XP_002943577.2	100493854	5	2818122	2822583	1	LOC100493854	alpha-1,6-mannosyl-glycoprotein 2-beta-N-acetylglucosaminyltransferase	0	0	0	2														103177928		102345092
XP_002932171.2	100493862	5	73879497	73891563	-1	LOC100493862	uncharacterized protein LOC100493862	0	0	0	1															555399
XP_002935118.2	100493872	5	131502093	131512329	1	LOC100493872	alpha-1,4-N-acetylglucosaminyltransferase	0	0	0	1																102365494
XP_002935655.1	100493875	4	128410726	128415645	-1	bglap2	osteocalcin	0	4	6	1				101805222	417943	100543749	100231110	100566807	101954035	109316823	113432294	102443906	110091370	121851279
XP_031757735.1	100493885	5	159525170	159531133	-1	LOC100493885	fucolectin	2	0	0	1		103170811	116419265											103179675
XP_031750963.1	100493912	1	538354	557876	1	LOC100493912	matrix metalloproteinase-21	0	0	0	2														103188550		102355778
XP_004912925.1	100493940	3	45703188	45705712	1	LOC100493940	alpha-2Db adrenergic receptor	0	4	4	6				113845158	427631	100550610	101232953	100555911	101952800		113415807		110077980	103177286	266755	102353707	100708556	101160174	101069073
XP_031750506.1	100493941	10	49396635	49410084	-1	tbc1d24.2	TBC1 domain family member 24 isoform X1	0	4	6	5				101796952	769242	100546519	116809100	100553899	101935828	109315171	113418236	102443923	110084018	103175726		102357677	102078242	101155661	101063004
XP_002939698.2	100493950	2	3443487	3444880	-1	LOC100493950	cystatin-A	0	1	0	2						100547866								103188649			100708320
XP_017945523.2	100493962	1	214396459	214398591	-1	LOC100493962	E3 ubiquitin/ISG15 ligase TRIM25-like	0	0	0	1														103191267
XP_002938608.1	100494007	1	101193705	101199554	-1	LOC100494007	potassium voltage-gated channel subfamily V member 2	1	4	5	6		100075307		101796710	107055327	100538454	100228103		101950347	109320566	113427848	102454224	110072489	103190430	563472	102364332	100694731	101160021	101062359
XP_002942613.1	100494026	7	124242028	124259157	1	LOC100494026	phospholipase A2 inhibitor and Ly6/PLAUR domain-containing protein	0	0	0	1																			101075590
XP_031749564.1	100494067	9	11929263	11937072	1	LOC100494067	uncharacterized protein LOC100494067	0	0	0	1														103189732
XP_002941854.1	100494072	9	28084002	28094737	-1	LOC100494072	uncharacterized protein LOC100494072	0	0	0	1																			105416444
XP_002942278.2	100494075	3	153185678	153186649	1	LOC100494075	olfactory receptor 11L1-like	0	0	3	1									101935226	109317312	113426286							101165936
XP_017953003.1	100494095	9	19414273	19447515	1	hexdl	hexosaminidase D isoform X1	3	4	5	3	103103546	100682127	100919394	101799820	770994	100550711	100229864	103281480	101932119	109314611	113427046		110085047	103178676	541364	102345129
XP_002932904.2	100494099	10	41780826	41789307	1	LOC100494099	interleukin-17D	0	0	2	1									101954010	109313224				103188612
XP_002933048.2	100494101	2	73390362	73398817	-1	klf15.2	Krueppel-like factor 15	0	3	6	5					121107619	104914496	115498601	100566502	101954126	109317670	113418118	102456189	110081134	103182463	556200	102365374		101171326	101071465
XP_002940290.3	100494131	7	110908210	110913109	-1	ascl2	achaete-scute homolog 1	0	2	0	2				110352753			100231547									102358740	109196941
XP_031747369.1	100494132	8	139091707	139114294	-1	LOC100494132	Fc receptor-like protein 6	0	0	0	1																	100693199
XP_002933800.1	100494164	4	118685891	118690819	-1	LOC100494164	14 kDa phosphohistidine phosphatase	0	4	5	5				101795226	424401	100548654	100189978	100557188		109306952	113421677	102447649	110090928		558617	102349364	100707253	101156809	101075763
XP_002936621.3	100494176	8	97413577	97425029	-1	LOC100494176	uncharacterized protein LOC100494176	2	3	2	1	103099300	103170611			121110861	104911241	115495606	100556457					110078926			106704523
XP_031759629.1	100494183	6	138099718	138128502	1	trpv4l.4	transient receptor potential cation channel subfamily V member 4	0	0	0	1															100000322
XP_002938609.3	100494186	1	101212203	101250323	-1	ugt2b4	CD320 antigen	0	2	0	2				110352716		100550280								103190431		102364589
XP_012811505.1	100494197	1	7305790	7317053	1	LOC100494197	vomeronasal type-2 receptor 26	0	0	0	1																		101170608
XP_002932118.1	100494211	1	148695942	148701441	-1	LOC100494211	uncharacterized protein LOC100494211	0	0	0	4															571755		102083281	101170276	105418022
XP_002934567.2	100494223	2	136968508	136978145	1	LOC100494223	protein S100-B isoform X3	0	2	1	5					424038		100190071			109322977				103189985	436825		109202220	101155023	101068034
XP_031758978.1	100494225	5	131471600	131474524	1	LOC100494225	alpha-1,4-N-acetylglucosaminyltransferase	0	0	0	1																102365494
XP_002935657.2	100494227	4	128332418	128336970	1	LOC100494227	pentraxin fusion protein	0	0	0	4														103172127	327615		100702436		101078132
XP_017948087.1	100494231	3	22157772	22178001	1	slc7a2.2	LOW QUALITY PROTEIN: cationic amino acid transporter 2	1	3	2	5		100089051			770309	100547801	100221377	100554609		109309865				103184174		102350594	100690829	101159936	101079981
XP_031757174.1	100494280	4	29669914	29748463	1	LOC100494280	mucin-5AC-like	0	1	1	1						116216653					113412613				100536949
XP_002939739.1	100494289	9	7525491	7533596	1	prss8l100494289	serine protease 27 isoform X1	0	0	1	5									101934131						436869	102365895	112841775	101156497	101071414
XP_017952444.2	100494293	8	133905417	133941779	-1	LOC100494293	major histocompatibility complex class I-related gene protein-like	0	0	0	1															796419
XP_002940527.5	100494295	8	139077999	139088729	1	LOC100494295	cholinesterase	0	0	0	2																	100692786	100529181
XP_002941375.5	100494300	1	214384231	214385484	-1	LOC100494300	E3 ubiquitin-protein ligase TRIM39-like	0	0	0	2														103191267	101884874
XP_002933182.2	100494322	6	26500630	26504433	1	LOC100494322	uncharacterized protein C17orf98	2	0	0	2	103101403		100927702											103190204		106704286
XP_002934601.2	100494327	3	90667071	90674947	1	nmb	neuromedin-B isoform X1	0	0	1	6										109308803				103188184	569893	102354858	100701055	101165716	115252012
XP_031760465.1	100494341	6	138059959	138092543	1	trpv4l.3	transient receptor potential cation channel subfamily V member 4	0	0	0	1															100000322
XP_031757720.1	100494352	5	117767803	117769168	-1	LOC100494352	LOW QUALITY PROTEIN: succinate receptor 1	1	0	0	1	100019307																100700041
XP_031756432.1	100494358	4	24614252	24658454	-1	LOC100494358	SITS-binding protein	0	4	6	5				101803082	428824	100541451	100228623	100566849	101941269	109318183	113412496	102449468	110074193		797251	102359920	100702967	105357953	101066799
XP_002936484.3	100494386	7	33357203	33613349	1	zmat4	zinc finger matrin-type protein 4	0	1	2	6				101804593						109317405			110072238	103190302	796610	102346023	100692468	101159377	101077773
XP_017948709.2	100494387	4	126164531	126168151	1	tlr9	toll-like receptor 7	3	0	2	5	100031018	100074558	100932593						101940183			102444127		103176640	403128	102364663	100696189	101160555
XP_002937300.1	100494390	3	22902224	22903035	1	anapc13.2	anaphase-promoting complex subunit 13	0	0	0	2																	100695928		101074048
XP_002938270.2	100494394	4	132960641	132975728	-1	LOC100494394	netrin-4	3	4	6	5	100026375	100090531	100920534	101795858	416036	100541214	105759937	100561357	101947474	109311255	113419059	102461575	110088153	103176802	560497	102357170	100703250		101066449
XP_012810607.1	100494408	1	93006401	93044121	1	gramd2a	GRAM domain-containing protein 2B isoform X2	1	4	5	5		100083984		113845669	101748203	104914647	115490792		101947202	109320480	113414229	102454107	110079332	103173228	327483		100702107	101174904	101066519
XP_002943949.2	100494419	5	87987085	88012185	-1	cyp3a4.2	cytochrome P450 3A9	2	0	3	2	100010783	100091970						100558240				102447293	110083730					101155293	101075886
XP_004911911.2	100494438	2	136592743	136632028	-1	LOC100494438	putative nuclease HARBI1 isoform X1	0	0	0	1																			115252142
XP_002939967.1	100494455	5	132618240	132622740	-1	LOC100494455	C-C motif chemokine 20	0	0	0	1															563152
XP_012824906.1	100494460	8	140344106	140375409	-1	LOC100494460	Fc receptor-like protein 2	0	0	0	1																	109196517
XP_002941376.3	100494464	1	215574590	215576898	-1	LOC100494464	E3 ubiquitin/ISG15 ligase TRIM25	0	0	0	1														103191267
XP_031750896.1	100494473	1	215672732	215701353	-1	LOC100494473	long-chain-fatty-acid--CoA ligase ACSBG2	0	0	0	1														103181008
XP_017950652.1	100494476	6	130524295	130525302	-1	LOC100494476	rhodopsin, GQ-coupled	0	0	0	6														103175363	101885642	102356066	102080397	101172928	101069935
XP_002933581.3	100494487	2	50872264	50927581	1	LOC100494487	putative helicase MOV-10	0	0	0	1																		101175667
XP_012820642.2	100494502	6	138021793	138050127	1	trpv4l.2	transient receptor potential cation channel subfamily V member 4	0	0	0	1															100000322
XP_002938964.2	100494508	8	42057242	42195004	-1	LOC100494508	relaxin receptor 2	1	3	5	3			100931707	119717855	428695	100550910		100553533	101952781	109310881		102459568	110074361		558546	102365720	109203800
XP_002941240.1	100494515	9	40992114	41015815	-1	gby	cytoglobin	1	2	5	2		114806036				100549708	100232117	103282340	101943973		113422342	102453596	110089114	103188413		102356093
XP_031759642.1	100494523	6	154085015	154201132	1	nuggc	nuclear GTPase SLIP-GC isoform X3	0	0	3	1									101942721		113425142		110084817			102351762
XP_002935122.3	100494545	5	131418609	131423605	1	LOC100494545	alpha-1,4-N-acetylglucosaminyltransferase	0	0	0	1																102365494
XP_031752624.1	100494546	2	46745792	46776959	-1	LOC100494546	3 beta-hydroxysteroid dehydrogenase type 7	0	3	3	1				101794290	417505	100542495			101940872	109317014		102456594				102356171
XP_002935659.1	100494547	4	128280472	128288555	1	wfdc2	WAP four-disulfide core domain protein 2	1	0	0	2	100030606																112841738	101171080
XP_031752039.1	100494550	2	10329712	10338804	-1	tmprss2.11	transmembrane protease serine 2	1	0	1	1		100084731								109324513						102358926
XP_031762069.1	100494562	7	106299514	106325623	-1	LOC100494562	sacsin-like	0	1	1	1							121470139	103279913										101160383
XP_002940385.1	100494563	5	40603599	40618899	1	LOC100494563	myelin and lymphocyte protein	0	0	0	3															768299		100706613		115249585
XP_002941435.1	100494570	1	93244121	93251058	1	LOC100494570	complexin-4	0	4	1	5				110352788	769223	100541793	105758928			109320564				103188134	100004361	102345585	100705335	101169487
XP_012815261.1	100494580	3	44146686	44154624	1	slc26a2.2	sulfate transporter	0	3	4	1					100859549	100544098	100228109	100558922		109309846	113423736		110072305			102348770
XP_031760118.1	100494585	6	4127691	4130080	-1	LOC100494585	E3 ubiquitin/ISG15 ligase TRIM25-like	1	1	2	1			100930451				100217673			109305749		102446900			566988
XP_002935079.2	100494601	5	135899504	135904186	1	LOC100494601	uncharacterized protein K02A2.6-like	0	0	0	3																	112842350	105357560	115251928
XP_002939791.2	100494614	7	62484409	62488906	-1	admp2	bone morphogenetic protein 2	1	4	3	3		114810112		106017909	112532694	104911967	100226673		101935968	109323853		102445218				102358352	100693128		101074463
XP_031747640.1	100494629	8	124542569	124557851	-1	LOC100494629	vomeronasal type-2 receptor 26	1	0	0	1			105749460												100148278
XP_004913968.3	100494633	4	77584500	77602738	1	LOC100494633	vitellogenin-A2	1	4	6	5			100915865	101793408	424533	100548146	751977	100553583	101945288	109306979	113419171	102457264	110079758	103174801	559931	102361871		100049227	101072500
XP_004917803.2	100494659	9	50596813	50616268	-1	zdbf2	DBF4-type zinc finger-containing protein 2 isoform X1	3	3	6	6	103102355	103170110	100918464	101789956	424100		101233665	100552141	101936213	109322940	113415682	106732420	110072406	103182946	563160	102362643	102080205	101156800	101064763
XP_017950397.2	100494662	6	137991087	138019100	1	trpv4l.1	transient receptor potential cation channel subfamily V member 4	0	0	0	1															100000322
XP_012820489.2	100494665	6	69636585	69695487	1	znfx1.2	NFX1-type zinc finger-containing protein 1 isoform X1	0	0	0	2														103176239		102350798
XP_017948242.1	100494672	3	146851636	146854318	1	LOC100494672	uncharacterized protein LOC100494672	0	0	0	1															100006223
XP_031761694.1	100494676	7	133101474	133146467	1	ano7	anoctamin-7	2	0	6	6	100026508		100925864					100566138	101936876	109314330	113423165	102447234	110073153	103187641	100007289	102360131	100702573	101170148	101070878
XP_031754531.1	100494722	3	12207682	12252410	1	LOC100494722	LON peptidase N-terminal domain and RING finger protein 1 isoform X2	0	4	6	5				119718370	416263	104913298	100225213	100561187	101936274	109310192	113424230	102458106	110080775		560773	102346243	100704611	101171754	101071600
XP_017952551.1	100494736	9	18384020	18407080	-1	mchr1.1	melanin concentrating hormone receptor 1	1	0	3	4		100076680							101947740	109314647		102443639				102355121	100695139	101156145	101061659
XP_017950348.2	100494740	6	39003152	39040175	1	LOC100494740	multidrug resistance protein 2	0	4	4	1				101793099	420606	100547526	100229243	100566687		109309630	113418906		110073074		798527
XP_002933804.3	100494742	4	120564747	120589165	-1	LOC100494742	extracellular serine/threonine protein kinase FAM20C	1	4	6	6		100090261		113842652	418020	100542306	100229115	100554428	101953827	109316685	113432721	102452627	110075916	103191038	100007251	102355169	112841764	110015368	101071173
XP_002939290.1	100494762	8	79677233	79706145	1	LOC100494762	gap junction delta-2 protein isoform X1	1	2	4	6		100073496			107049826		115493145	100567172	112060564			102444743	110075610	103173305	572372	102366134	100693448	101175254	101063263
XP_031752487.1	100494768	2	28277364	28289750	-1	LOC100494768	zona pellucida sperm-binding protein 4 isoform X3	0	0	1	2									101954032					103183312		102356445
XP_012822132.1	100494780	1	214323837	214325723	-1	LOC100494780	E3 ubiquitin/ISG15 ligase TRIM25-like	0	0	0	1														103191267
XP_031756298.1	100494782	4	11563035	11572584	1	LOC100494782	uncharacterized protein LOC100494782 isoform X1	0	0	0	5															100148657	102360602	100691126	101162337	101064418
XP_031757902.1	100494783	5	2109169	2150717	1	LOC100494783	uncharacterized protein LOC100494783	0	4	6	4				101804927	421441	104909644	105759083	100551915	101953621	109319854	113420029	102448657	110074663		100149084		100697858	101171105	115249504
XP_002942723.1	100494786	8	144045592	144048162	1	LOC100494786	protein S100-G	0	0	0	1																		101164839
XP_031746557.1	100494793	8	47092336	47136281	-1	LOC100494793	ligand of Numb protein X 2 isoform X3	2	4	5	6		100088461	100934304	101795745	422320	100548653	100230322		101938455	109313682	113427283	102448049	110074297	103178787	564464	102364024	100707889	101170936	101071677
XP_017950396.2	100494817	6	137959524	137974805	1	LOC100494817	transient receptor potential cation channel subfamily V member 4	0	0	0	1															100000322
XP_002938072.1	100494818	10	11613157	11621823	-1	LOC100494818	uncharacterized protein LOC100494818	2	0	2	1	103101315		100917957						101935747	109318894						102361767
XP_017948724.2	100494823	4	34681355	34685840	1	LOC100494823	LRRN4 C-terminal-like protein	0	0	1	2									101943279					103173664					105417492
XP_002940872.3	100494827	3	146867387	146884214	-1	LOC100494827	protein mono-ADP-ribosyltransferase TIPARP	0	0	2	1									101935004			102451806						105356435
XP_031760226.1	100494837	6	6502401	6516810	-1	LOC100494837	uncharacterized protein LOC100494837	0	0	0	1																102360679
XP_031761379.1	100494861	7	34736510	34812372	-1	ttc31	tetratricopeptide repeat protein 31 isoform X3	1	0	0	6		103169568												103191146	641500	102359964	100706146	101160343	101078680
XP_031755240.1	100494903	3	137310427	137330935	1	LOC100494903	intercellular adhesion molecule 5	3	0	3	2	103094024	103165083	100933283						101952515		113426533		110081726		100005895			111947787
XP_031758756.1	100494905	5	14352900	14366725	-1	LOC100494905	putative deoxyribonuclease tatdn3-A isoform X2	0	0	1	3									101941041						553592	102365701	100700472
XP_031750588.1	100494912	10	50417587	50445488	1	efcab8	WD repeat-containing protein on Y chromosome isoform X2	3	0	2	5	100029142	103168766	100932963						101949875	109314947					103911894	102366158	100711354	101172029	101077687
XP_004917824.1	100494929	5	132809255	132954940	1	LOC100494929	ephrin type-A receptor 3 isoform X1	0	0	0	6														103174715	30311	102356668	100711975	101168573	101070937
XP_004918997.1	100494930	8	134119325	134128889	-1	LOC100494930	zinc-alpha-2-glycoprotein	0	0	0	1														103189724
XP_012808852.3	100494937	3	143934224	143941502	-1	gal3st4.2	galactose-3-O-sulfotransferase 4 isoform X2	0	0	0	3																	100695446	101162323	101069286
XP_012817472.1	100494948	9	2842444	2848438	1	znf585a	gastrula zinc finger protein XlCGF48.2-like	0	1	0	1					416664											102350274
XP_031759339.1	100494953	6	130734600	130780540	1	LOC100494953	neural-cadherin isoform X1	1	4	5	6		100075702		101793684	414835	100545676	100227924	100561036	101945548	109320516		102445849	110074761	103175367	100149950	102345333	100692296	101172191	101071084
XP_017951840.1	100494977	8	44756508	44762769	1	LOC100494977	serine protease 23	0	3	0	4				101793647	101748744	100544344								103190487	563933	102354780			101078320
XP_031761867.1	100494984	7	104318501	104359307	1	LOC100494984	sacsin	0	0	2	1									101947265				110081843	103191535
XP_031755411.1	100494987	3	146883813	146890693	1	LOC100494987	protein mono-ADP-ribosyltransferase TIPARP	0	0	0	2																102361350		105356435
XP_002934694.3	100495013	7	118075456	118080864	1	LOC100495013	fish-egg lectin	0	0	0	1															386720
XP_031759836.1	100495020	6	123668495	123722080	-1	LOC100495020	trichohyalin	0	0	5	1								103278500	101940943		113428838	102445697	110075881			102353540
XP_002937304.1	100495023	3	21990963	22005142	-1	ndnfl1.1	protein NDNF-like	0	0	0	1																102366055
XP_002939247.1	100495028	8	39295156	39303396	1	LOC100495028	regulator of cell cycle RGCC	3	4	6	1	103097893	100680878	111721627	101799932	422284	100541155	105759153	103281021	101938853	109313670	113423061	102449434	110080176	103176988
XP_031760478.1	100495047	6	152973926	153015557	1	LOC100495047	microtubule-actin cross-linking factor 1	3	2	3	5	103105863	103165878	111719160	101791612	121109863			103281665	101950303				110084799	103179735	567481	102348511	100704065		101078602
XP_002932356.4	100495051	3	150716629	150730174	1	LOC100495051	zona pellucida sperm-binding protein 3	1	3	2	4		100076407		101797788	378906	100545280			101943997			102458137		103189453		102352095	109194254		105416883
XP_002938122.2	100495069	3	49791780	49807428	-1	eral1	GTPase Era, mitochondrial	0	0	0	2																		101167892	101067194
XP_017944913.1	100495085	7	128920523	128925605	-1	LOC100495085	G protein-activated inward rectifier potassium channel 3	0	0	0	4															562001	102356212	100700677	101175431
XP_031755370.1	100495090	3	143748431	143771871	-1	LOC100495090	calpain-5-like isoform X1	0	0	0	1																102353252
XP_031747274.1	100495094	8	4935760	4942122	1	LOC100495094	beta-1,4-galactosyltransferase galt-1	1	0	2	1			116421733							109314143	113426849							101158318
XP_031749628.1	100495096	9	84807703	84850467	-1	myo10.2	unconventional myosin-X	0	4	6	6				101801872	429030	100548805	100221738	100560499	101952950	109322963	113410701	102447238	110078205	103189658	566674	102355555	100708085	101172290	101080179
XP_031756701.1	100495107	4	76616978	76640618	-1	clca2	calcium-activated chloride channel regulator 1	0	1	2	1				113844367					101943666				110079745			102363514
XP_017952305.2	100495109	8	46866178	47003073	1	kdrl	vascular endothelial growth factor receptor kdr-like isoform X1	3	4	5	6	100017469	100090796	111721579	101797327	422316	100548043	100229347		101936531	109313679	113419295	102446651	110074293	103178759	796537	102365485	100707615	100049480	101071220
XP_031755232.1	100495117	3	135804323	135811039	1	chchd5	coiled-coil-helix-coiled-coil-helix domain-containing protein 5 isoform X1	3	4	4	5	100013933	114807366	100914439	110352461	770886	104914112	121468304			109324670	113416131	102444808	110071590	103189189	100000646	106702785	100708874		115249918
XP_031750577.1	100495138	10	14962850	14996367	1	itga2b.2	integrin alpha-IIb isoform X1	0	0	1	1													110081352				100704409
XP_017946983.2	100495163	2	48464808	48487303	-1	LOC100495163	tapasin-related protein isoform X1	3	2	3	6	103103481	103167815	116423467		417677	104913956			101932527	109317090		102462330		103183314	559844	106704450	100710180	101166570	101064032
XP_017950843.2	100495171	1	35759160	35766278	1	tlr1	toll-like receptor 1	2	0	0	1	100617911		100923370											103175891
XP_017953150.2	100495179	9	12152909	12175437	1	LOC100495179	uncharacterized protein LOC100495179 isoform X1	0	0	0	1																			105417599
XP_002932844.2	100495198	2	56166765	56222353	-1	LOC100495198	amine oxidase [flavin-containing] A	0	0	1	1													110074057					101161073
XP_031750436.1	100495212	10	50282652	50299506	-1	LOC100495212	myosin-4-like	0	0	1	2												102446383		103175693		102355626
XP_031746637.1	100495215	8	135016242	135047355	-1	LOC100495215	uncharacterized protein LOC100495215 isoform X10	1	0	0	1	103100637													121851167
XP_002938559.2	100495217	7	112394773	112401028	1	LOC100495217	uncharacterized protein LOC100495217 isoform X1	0	0	2	2										109320815			110078569	103190149		106703594
XP_012824473.1	100495220	8	80265295	80282570	1	arhgap11a.2	rho GTPase-activating protein 11A isoform X1	0	0	3	2									122174760		113426112		110075639		566129	102346162
XP_002942726.2	100495238	9	84800967	84805084	-1	LOC100495238	uncharacterized protein LOC100495238	0	0	2	1								100563548	101934969						103911589
XP_002931722.2	100495245	4	76592332	76610797	1	ano10l	anoctamin-10	0	0	0	6														103187892	565195	102354830	100712256	101160554	101069287
XP_004913419.2	100495258	4	14957635	15017924	-1	LOC100495258	golgin subfamily B member 1	1	4	6	6		100076072		101803508	415641	100541605	100218173	100565193	101940673	109321050	113410250	102451127	110073534	103175025	797650	106705849	100691664	101158337	105417249
XP_002938329.1	100495271	7	104027364	104034705	1	LOC100495271	transmembrane protein 11, mitochondrial	0	0	0	1																102356610
XP_017945664.1	100495290	8	4456022	4580585	1	LOC100495290	collagen alpha-1(I) chain isoform X1	0	4	3	5				101796328	101747382	104913712	105760944		101947461	109313841		102452610		103180422	100004431		109194272	105355325	105416525
XP_002931949.2	100495295	1	155533330	155566788	1	LOC100495295	uncharacterized protein LOC100495295	0	4	6	6				101801322	771494	104913525	100231426	103280347	101932741	109312752	113423504	102456507	110087916	103183985	567743	102367109	102079631	101162848	105418009
XP_002933855.2	100495307	2	108491124	108519494	-1	LOC100495307	uncharacterized protein LOC100495307	0	0	3	2								103278344	101945954				110077679	103186410		106703278
XP_031746477.1	100495325	8	1792455	1794998	-1	LOC100495325	P2Y purinoceptor 4	1	1	5	4	100011857			101794893				103281114	101947727	109314114		102456599	110087426	103180407	100534861	102346943	100694895
XP_017950848.2	100495326	1	35787056	35792199	-1	LOC100495326	toll-like receptor 1	0	0	0	1														103175891
XP_017952449.1	100495369	8	65366853	65371350	-1	polr1d.2	DNA-directed RNA polymerases I and III subunit RPAC2 isoform X1	1	4	6	6		100084369		101794354	428713	100546203	100189957	100567864	101933940	109313652	113416659	102449323	110088396	103177281	445412	102357780	100701860	101162457	101066975
XP_031761950.1	100495385	7	128993169	129035533	-1	LOC100495385	Friend leukemia integration 1 transcription factor-like isoform X2	0	0	4	2								100555230	101937231		113423738		110089096		386723	102354759
XP_002942012.2	100495391	8	4851686	4854754	1	LOC100495391	beta-1,4-galactosyltransferase galt-1	0	0	1	1								100553535									100704599
XP_002943313.1	100495396	9	2812638	2813101	1	LOC100495396	histone H2B 1.1	0	3	3	2				101797338	427886	100543441		100556472		109315692	113416144			103172043		102367627
XP_031760004.1	100495411	6	25199548	25213207	1	LOC100495411	uncharacterized protein LOC100495411	3	4	3	5	103093635	114816021	111721163	106018497	101748058	104911388	115494136	103279099		109307752			110083171		101886869	102353046	102083056	105356706	105417013
XP_031761714.1	100495414	7	99545882	99555202	-1	hes5.8	transcription factor HES-5 isoform X2	0	0	0	1															30300
XP_012817557.2	100495416	4	14109447	14121837	-1	astl2f	embryonic protein UVS.2 isoform X2	0	3	0	1				101789509	428867		100222906							103190438
XP_002936818.2	100495427	7	30644363	30674081	1	LOC100495427	solute carrier family 2, facilitated glucose transporter member 9	0	4	6	6				101797540	428971	100550702	100223789	100558097	101946091	109323889	113412831	102449522	110077616	103173770	394245	102363431	100709092	101174080	101066059
XP_002942833.3	100495442	10	3124769	3147291	-1	LOC100495442	androgen-induced gene 1 protein	1	0	6	3			100929883					100564683	101941043	109318803	113410330	102448285	110084723	103171708	550414	102355744
XP_002943039.2	100495443	9	1997907	2000201	-1	LOC100495443	E3 ubiquitin/ISG15 ligase TRIM25	0	0	0	3																102359628		101165008	101072151
XP_017948252.2	100495494	3	135647796	135648648	1	LOC100495494	histone H1A	0	0	0	1																			101075208
XP_031749237.1	100495541	9	7719140	7731260	1	LOC100495541	LOW QUALITY PROTEIN: transmembrane protease serine 9	0	0	3	3									101933883		113418508	102443532				102361126	100696519		101079350
XP_031747863.1	100495552	8	4889253	4903314	1	LOC100495552	beta-1,4-galactosyltransferase galt-1-like	0	0	0	1																		111946856
XP_012810599.2	100495568	1	215368973	215378086	-1	LOC100495568	E3 ubiquitin/ISG15 ligase TRIM25	0	0	0	1														103191267
XP_031747611.1	100495591	8	123359235	123378283	-1	LOC100495591	LOW QUALITY PROTEIN: G-protein coupled receptor family C group 6 member A	1	0	0	1		114807790														102354119
XP_002938966.2	100495598	2	31941612	31950634	1	LOC100495598	uncharacterized protein LOC100495598	0	0	0	1																102352863
XP_002942453.2	100495609	2	174570745	174571950	-1	LOC100495609	odorant receptor 131-2	0	0	0	3														103177230	794363				101064250
XP_031749589.1	100495612	9	1978579	1994403	-1	lat	linker for activation of T-cells family member 1	3	0	2	1	103104196	114809080	105749549					103280008			113418575					102351097
XP_031747897.1	100495638	8	34988713	35002974	-1	LOC100495638	myosin-4	0	0	0	3															100008070			100125430	105417828
XP_002942341.3	100495663	3	135392838	135393616	1	LOC100495663	histone H1B	0	0	0	1																			101075208
XP_002942890.1	100495666	3	138903389	138910923	1	LOC100495666	tctex1 domain-containing protein 2	0	0	0	1														103187556
XP_004917337.2	100495677	8	114082617	114098872	-1	LOC100495677	rhodopsin, GQ-coupled	0	0	0	4															101882633		102078222	111946836	105418851
XP_031750519.1	100495690	10	50044702	50110948	1	LOC100495690	putative uncharacterized protein MYH16 isoform X1	0	0	0	6														103175690	100333572	102363221	100710904	101168994	777993
XP_031758266.1	100495707	5	153230656	153241628	1	LOC100495707	angiopoietin-related protein 7	1	4	5	5		114807412		106018440	101752065	104910022	115494647	100553472	101945783	109311547		102463539	110069806		100537549	102352232	100708179	101173598	101072052
XP_017945610.2	100495722	6	3306568	3308548	-1	LOC100495722	LOW QUALITY PROTEIN: E3 ubiquitin-protein ligase TRIM7	1	1	1	1			100930451				100217673			109320510					562700
XP_002937973.1	100495756	1	102428772	102436769	1	LOC100495756	uncharacterized protein LOC100495756	0	3	3	4					100859850	104914671	115490886		101930779	109324932			110090599		100001110		100700302	101174173	101069550
XP_031747898.1	100495802	8	34965445	34979122	-1	LOC100495802	myosin-4-like	0	0	0	2															100008070			100125430
XP_002941006.1	100495820	1	22138005	22144217	1	vim.2	vimentin	0	0	1	3								100560464						103186320	572200	102361701
XP_002945222.1	100495837	7	107687786	107692864	-1	LOC100495837	cornifelin homolog	0	1	0	2						100544754								103175770		102361436
XP_031754729.1	100495856	3	49772116	49790771	1	th2	tyrosine 3-monooxygenase	2	3	6	6	100021373	100075982		101794316	771761		100217613	100562555	101942670	109315934	113430512	102446096	110084772	103179919	414844	102350473	100702996	101168664	446095
XP_031750553.1	100495885	10	1437493	1440978	-1	LOC100495885	E3 ubiquitin/ISG15 ligase TRIM25-like	0	0	0	2														103191267		102359353
XP_031750875.1	100495886	1	215189357	215199119	1	LOC100495886	IgGFc-binding protein	0	0	0	1																			101065132
XP_017952310.1	100495907	8	44261716	44271402	-1	LOC100495907	mitochondrial ornithine transporter 1 isoform X2	0	0	4	1								100562514	101936142	109310960			110080210						105419591
XP_002935965.1	100495913	10	46021696	46032740	1	bsk146	serine/threonine-protein kinase SBK1	0	0	0	6														103175670	557524	102364211	100709498	101160658	101079418
XP_002937572.1	100495918	7	65850846	65854474	-1	LOC100495918	C-type natriuretic peptide 1	0	3	2	5					419487	116217407	101234126		112059406			102447515		121848076	567953	102364365	100705528	100049238
XP_004917768.2	100495965	9	67188774	67238702	1	ppp1r9al	neurabin-1 isoform X1	1	4	6	6		100077772		101790227	395762	100551262	100217844	100555294	101939908	109322658	113418688	102463966	110086016	103176451	571989	102365688	100696007	101160368	101065336
XP_002935130.1	100495967	5	131531056	131556235	-1	LOC100495967	alpha-1,4-N-acetylglucosaminyltransferase	0	0	0	1																102365494
XP_002935256.2	100495968	8	34904881	34930269	1	LOC100495968	myosin-4 isoform X1	0	0	0	2															100008070			100125430
XP_017950638.2	100495973	6	122613091	122876163	1	LOC100495973	polyamine-modulated factor 1-binding protein 1	0	0	0	2														103190167		102365923
XP_002942568.4	100495989	2	174597802	174599852	-1	LOC100495989	odorant receptor 131-2	0	0	0	4															100148884		100697927	101159522	115246934
XP_012822241.1	100496010	7	39119995	39155955	-1	LOC100496010	uncharacterized protein LOC100496010 isoform X2	1	4	5	4		103166541		101799848	423752	104911952	101233446	103280420	101945979	109324171		102454024	110087234			102367502	102076076	101165752	105416306
XP_031747684.1	100496024	8	134368803	134386432	-1	LOC100496024	major histocompatibility complex class I-related gene protein-like	0	0	0	1														103189724
XP_002941705.2	100496031	8	128049987	128055822	-1	LOC100496031	uncharacterized protein LOC100496031 isoform X1	0	0	0	1														103189490
XP_031750868.1	100496040	1	215211027	215228724	1	taf1c	TATA box-binding protein-associated factor RNA polymerase I subunit C	1	4	3	5		100681555		119714504	101750393	104914800	100220398		101953606		113423508		110082827	103181005	336342	102361108	102076380	101162619
XP_004916872.1	100496061	8	44246010	44249559	-1	LOC100496061	ras-related protein Rab-38	0	0	0	2															565931	102360588
XP_002937975.2	100496071	1	102573671	102601912	1	jsrp1	uncharacterized protein jsrp1	1	3	5	1			100919655	101802901	121107741	104914682			101953659	109324922	113420942	102462846	110072646			102367309
XP_031749525.1	100496092	9	47172634	47201499	1	kcnj12	ATP-sensitive inward rectifier potassium channel 12	3	4	5	4	100012029	100081081	116419591	101803171	427662	100541373	121470718		101937616	109314685	113423614	102453786	110087207			102359024	100704373	101171995	101079191
XP_002933985.3	100496109	9	82500356	82515226	-1	LOC100496109	sterol 26-hydroxylase, mitochondrial	0	0	0	2														103189020		102347924
XP_002935532.2	100496115	1	12006790	12007848	-1	LOC100496115	trace amine-associated receptor 1	0	0	0	3															797212		100695334	101158667
XP_002937348.3	100496122	4	10089970	10102305	1	LOC100496122	astacin-like metalloendopeptidase	0	0	0	1																		105358676
XP_031752178.1	100496130	2	174750626	174761015	1	LOC100496130	odorant receptor 131-2-like	0	0	0	4															100001167		100709548	101161740	101066266
XP_031762231.1	100496133	7	3642776	3670101	1	LOC100496133	pleckstrin homology domain-containing family S member 1 isoform X1	0	0	0	1																		105356532
XP_002934900.1	100496158	5	96907084	96926042	1	LOC100496158	glutathione S-transferase 3 isoform X2	1	2	2	1	100017050				395612		100218258		101946384		113410617				406703
XP_017945100.1	100496169	8	135313221	135397665	1	LOC100496169	selection and upkeep of intraepithelial T-cells protein 6	0	0	0	1														121851167
XP_002941294.2	100496183	5	153419757	153525866	-1	LOC100496183	uncharacterized protein LOC100496183	0	2	3	3					100857686	116216363		103281258		109311564			110089498		100270729		102076133		115252929
XP_002941750.3	100496186	9	522444	532096	-1	tctn3	tectonic-3	0	0	0	4																102363873	100706075	101172609	101076175
XP_031748713.1	100496188	9	1630129	1648209	-1	LOC100496188	uncharacterized protein LOC100496188	0	0	0	2																	102075682	101156204
XP_012808385.2	100496194	10	1464150	1479296	1	LOC100496194	E3 ubiquitin/ISG15 ligase TRIM25	0	0	0	2														103191267		102359353
XP_017952518.1	100496215	1	104558646	104577863	-1	LOC100496215	excitatory amino acid transporter 5	1	4	5	5		114806503		101804150	428322	100539942	100231934		101931342	109320493	113427846	102445895	110072493		564474	102345634	100696556	101174903	101068563
XP_002934953.3	100496216	8	44173321	44201181	-1	LOC100496216	FH2 domain-containing protein 1	0	0	0	5															569206	102361024	102076457	105354922	105417383
XP_012822976.2	100496220	10	30105012	30118914	-1	LOC100496220	uncharacterized protein LOC100496220	0	0	6	1								103279830	101935766	109315235	113417414	102460359	110077808					101165404
XP_031747644.1	100496226	8	124676824	124681479	-1	LOC100496226	vomeronasal type-2 receptor 26	1	0	0	1			105749460														109205010
XP_031747021.1	100496236	8	141097432	141194539	1	rnf213	E3 ubiquitin-protein ligase RNF213	0	0	0	3															563001			101162961	101063773
XP_002943319.1	100496244	9	2811831	2812309	-1	LOC100496244	histone H2A type 1-like	1	0	0	2			100929929												554094			101158625
XP_002940642.4	100496280	9	13932288	13948878	-1	LOC100496280	carbonic anhydrase 4-like	1	0	4	5		103166717							112060641		113422481	102446302	110086417		791844	102351073	100704578	101175513	101075055
XP_031755220.1	100496285	3	135408446	135421542	-1	LOC100496285	actin-binding protein IPP isoform X1	0	0	0	4															556381		100695876	101157944	101072477
XP_031752134.1	100496286	2	174704414	174735977	1	piwil3	piwi-like protein 1	0	0	0	1																		100301588
XP_002934612.1	100496311	3	91016200	91032953	-1	LOC100496311	uncharacterized protein LOC100496311	0	0	0	2														103188115		102358201
XP_002937059.2	100496318	10	49842268	49844348	1	LOC100496318	E3 ubiquitin/ISG15 ligase TRIM25	0	0	0	1															567166
XP_002938926.3	100496327	3	94258182	94306129	1	LOC100496327	myosin-11 isoform X1	1	0	5	3	103102901							103281295	101942874	109308743		102460040	110084461	103188954	110438396	102345242
XP_002939482.2	100496329	5	36494270	36532314	-1	LOC100496329	uncharacterized protein LOC100496329	0	0	3	4								107982827	112061481	109316191				103181687		106705803	106098344	101163376
XP_004911641.2	100496330	2	83385749	83414874	1	l3mbtl3	lethal(3)malignant brain tumor-like protein 3 isoform X1	0	4	5	4				101804293	419599	100550717	100220846		101947078	109318421	113417636	102461919	110082283	103179496		102367074		101169969	101067915
XP_031750838.1	100496360	1	213367945	213369636	-1	LOC100496360	E3 ubiquitin/ISG15 ligase TRIM25	0	0	0	1														103191267
XP_012825214.2	100496361	1	147450741	147478530	-1	slc6a4l	sodium-dependent serotonin transporter	2	4	4	6	100028162		100927144	119718592	112533511	100541067	100221782		101940934	109312605	113423904	102443842		103184036	664770	102367330	100708101	101156825	101075705
XP_031762273.1	100496372	7	50661908	50675207	-1	LOC100496372	uncharacterized protein LOC100496372	0	4	1	5				101798065	423629	104911870	115495757			109324342				103182389	555816	102353859	102080399		105416334
XP_017952361.1	100496389	1	99595906	99615823	-1	LOC100496389	calcium/calmodulin-dependent protein kinase type IV	1	4	5	3		100076517		101804940	427267	100545142	100220416		101930944	109312309	113423650	102459794	110072612			102361440	100695240	101155594
XP_002939256.1	100496398	8	38732903	38803556	-1	LOC100496398	gamma-aminobutyric acid receptor subunit beta-4	1	4	6	5		100083721		101802647	396288	100543007	100221324	100556141	101940699	109313632	113423051	102456761	110080211		566514	102345344	100698769	101160433	101077120
XP_004912298.2	100496403	2	174476803	174483140	-1	znf205	zinc finger protein 418 isoform X2	0	0	1	1										109317636									105417379
XP_002934391.1	100496420	2	95582240	95589282	-1	pinopsin100496420	pinopsin	0	4	3	2				101791202	396377	109370606	100228079		101936188	109317187		102456021		103180599		102349946
XP_002935258.1	100496423	8	34637216	34641305	1	LOC100496423	caveolin-2	1	0	3	6		100091379						100562999			113417705		110078663	103176736	791212	102354291	100693947	101164882	101069917
XP_031752763.1	100496486	2	83348357	83353388	-1	tmem244	uncharacterized protein tmem244	0	0	3	2									103306154			102463350	110082282			102365857	100692278
XP_031750877.1	100496507	1	215146951	215156179	1	ggt6	glutathione hydrolase 6	3	0	1	2	100027933	100081657	100915049						101947205						100002145			101161114
XP_002939574.2	100496547	7	18742061	18752945	-1	syce3	synaptonemal complex central element protein 3	0	4	4	1				101790847	769096	100538716	100224995		101939732	109319143	113417242	102460481					100706745
XP_012810062.2	100496561	9	2659435	2661502	-1	LOC100496561	oocyte zinc finger protein XlCOF7.1	1	0	0	1		100085754																	101072179
XP_002932426.2	100496565	5	19982594	19991232	-1	LOC100496565	GTP cyclohydrolase 1	0	0	5	6								100560114	101953045	109319638		102458456	110080758	103180820	64263	102359447	100697052	101161367	101075416
XP_031759394.1	100496580	6	140131578	140202067	1	cat2	transient receptor potential channel pyrexia isoform X2	0	0	0	2														103185109		102349217
XP_012824900.2	100496582	8	80548294	80576164	1	syne4	nesprin-4	1	0	3	4		103171246							103306542		113426691		110075679		777613	102366052	102076647	101171760
XP_002934089.2	100496614	5	103006264	103009101	1	rtp3b	receptor-transporting protein 3	1	0	3	1		100082276						103281313	101943544	109308541						102364639
XP_004916954.1	100496628	8	64915755	64925435	1	LOC100496628	probable G-protein coupled receptor 34	1	3	6	3		114812897		101799758	100858944	104912110		103279455	101936747	109310939	113416605	102453698	110084918	103179265	446120	102364455
XP_031761324.1	100496629	7	65893605	65915029	-1	LOC100496629	uncharacterized protein LOC100496629	1	0	0	6	103104570													103181444	110440024	102364115	100709004	101161787	101076108
XP_002938227.3	100496633	1	190374977	190383727	1	LOC100496633	ATP synthase subunit C lysine N-methyltransferase isoform X1	0	0	0	5															567059	102364622	100698852	101168046	101063754
XP_017951228.2	100496635	7	112844468	112899531	1	LOC100496635	excitatory amino acid transporter 2	0	0	4	5								100562504	101931098	109320738			110078587	103189439		102358762	100711823	101167791	101069134
XP_031754528.1	100496642	3	11138013	11166054	1	LOC100496642	solute carrier family 45 member 3	0	0	0	5															402971	102352542	100697791	101158020	101068607
XP_031754144.1	100496648	3	146181596	146191804	1	LOC100496648	extracellular calcium-sensing receptor	0	0	0	1																	109194662
XP_004913868.2	100496657	9	2808008	2808769	1	LOC100496657	histone H1B	0	0	1	1													110081855	121852113
XP_017950677.1	100496658	6	149151054	149208035	-1	LOC100496658	1-phosphatidylinositol 4,5-bisphosphate phosphodiesterase gamma-1 isoform X1	1	4	5	5	100012056			101792010	776273	100542272	115494036	100566976	101930905	109322589		102461099	110070157	103172407		102352804	100711065	101167946	101065481
XP_031762126.1	100496678	7	50750909	50787624	1	LOC100496678	rap1 GTPase-GDP dissociation stimulator 1 isoform X1	2	4	5	6	100016968		100928151	101803556	423623	100549626	100222268	100560393	101931762	109324040		102453683	110083682	103185880	100148873	102349669	100696385	101159048	105419902
XP_031746720.1	100496685	8	43886385	43910590	1	LOC100496685	phosphatidylinositol 3,4,5-trisphosphate 5-phosphatase 2-like	0	4	3	6				119717868	428692	100540799	100222691		101951468	109310894		102448772		103179101	368433	102351582	100706013	101168299	101069844
XP_002935931.2	100496691	10	31139623	31144656	-1	LOC100496691	uncharacterized protein LOC100496691	0	2	1	1				119713243	422090				101932092					121850496
XP_017949923.2	100496697	5	119539306	119564998	-1	gucy1b2	guanylate cyclase soluble subunit beta-2	0	4	5	4				101796516	429128	100539100	100225337	100565491	101952801	109308628	113432785	102451605		103175389		106701774	100694881		105417069
XP_002940780.2	100496712	8	2359340	2371054	-1	c8h9orf43	uncharacterized protein C9orf43 homolog	0	0	0	1														103183092
XP_002941541.1	100496714	1	87333149	87368944	1	LOC100496714	uncharacterized protein At2g34460, chloroplastic	0	0	2	4									101933793	109322349				103180861			100711235	101158701	101073034
XP_002942520.2	100496716	7	84881131	84896648	-1	LOC100496716	interleukin-18	1	4	3	2			100919934	101802715	395312	100303691	100217637	100567753			113420918		110079396	103191153		102356354
NP_001339156.1	100496725	1	153107690	153121977	-1	slc2a11.2	solute carrier family 2 member 11 gene 2	0	3	0	5				101803848	416935		101233554							103189862	564849	102366828	100707797		101076528
XP_031758122.1	100496743	5	58691801	58741243	1	LOC100496743	vacuolar protein 8	0	4	5	4				101799763	421690	104909729	101234090		101934166	109320196	113411201	102446049	110082664	103178327		102356241	102078694		105417830
XP_017948777.1	100496745	4	16201168	16224579	-1	LOC100496745	embryonic protein UVS.2	0	0	0	4														103190832	574001		100696428	100049314
XP_002933303.4	100496766	5	116482566	116488910	-1	LOC100496766	extracellular calcium-sensing receptor-like	0	0	0	4														103176395		102346853	100707583	101173565
XP_004913825.2	100496770	4	119440340	119454762	1	fmo5.1	dimethylaniline monooxygenase [N-oxide-forming] 5	0	0	0	3																	106096475	101159005	101062866
XP_012812948.2	100496785	2	45069600	45081478	1	LOC100496785	mucin-5AC	0	0	0	2															100332398	102362233
XP_031761881.1	100496795	7	112488890	112510201	1	LOC100496795	uncharacterized protein LOC100496795 isoform X1	0	0	4	1								100560003	112060917	109320828			110078538	103190143
XP_012822376.2	100496796	3	94308979	94334010	-1	LOC100496796	synaptotagmin-4	2	0	5	5	103103411		105750130					103281296	101942592	109308861		102460518	110084464	103188964		102345511	100695353	111947167	115251043
XP_004918536.3	100496797	10	43977567	44024624	1	LOC100496797	polycystin-1	0	0	3	5									101952064	109315040		102459442		103175722	565697	106703930	100694735		101077386
NP_001191176.1	100496802	8	115069621	115071270	1	cyp1c1	cytochrome P450 family 1 subfamily C polypeptide 1	0	2	2	3				101802395	428832				101937394			102451917		103187514	100137725		100653402
XP_031760161.1	100496808	6	5225740	5234209	-1	LOC100496808	uncharacterized protein LOC100496808 isoform X2	0	0	0	1															103910653
XP_017945650.1	100496812	6	2376699	2393598	1	LOC100496812	uncharacterized protein LOC100496812	0	0	2	1								103281579					110082568	103181208
XP_031747547.1	100496842	8	43740902	43744514	1	lrrc32.2	transforming growth factor beta activator LRRC32	2	4	2	4	103098002		100934041	119717892	107052104	104912148	100223684		101941976	109310889				103179549		102358596		101165568	101079684
XP_002938844.1	100496857	8	99996465	100002931	-1	LOC100496857	SERTA domain-containing protein 2	0	4	6	4				101799320	423499	100541609	100230587	103277632	101935503	109320634	113413673	102453784	110090955	103175279	568712		102077565	101164521
XP_002939423.2	100496861	8	78751180	78760794	1	cyp2a6.10	cytochrome P450 2G1	0	0	0	1														103172208
XP_002940781.1	100496865	8	2322434	2325245	1	LOC100496865	bcl-2-related ovarian killer protein homolog A	0	0	0	4														103187455	100359374	102353910			115249093
XP_031751650.1	100496869	2	174664937	174677096	1	neu3.3	neuraminidase 3 (membrane sialidase) gene 3	0	0	0	2														103187293	445250
XP_031749296.1	100496873	9	1928810	1954107	1	LOC100496873	uncharacterized protein LOC100496873 isoform X2	0	0	0	1														103171992
XP_017945087.1	100496876	8	134943952	134961181	-1	LOC100496876	selection and upkeep of intraepithelial T-cells protein 2	0	0	0	1														121851167
NP_001339157.1	100496882	1	153046463	153076108	-1	slc2a11.3	solute carrier family 2, facilitated glucose transporter member 11 gene 3	1	4	5	3		100081925		101804037	769577	100551121	101233536		112060096	109312813	113422153	102445010	110082006				102083061	101167557	101071347
XP_031748885.1	100496886	9	4475070	4477594	-1	znf234	oocyte zinc finger protein XlCOF22-like	1	1	0	1		100079258		101800449												102350274
XP_002932594.1	100496891	3	126489284	126500300	-1	LOC100496891	uncharacterized protein LOC100496891	0	0	0	3															321191	106703648	100695942
XP_031748264.1	100496914	8	127875937	127878749	-1	LOC100496914	vomeronasal type-2 receptor 26	1	0	1	1			105749460					100566969							793125
XP_031752772.1	100496959	2	83770086	83801168	-1	LOC100496959	endochitinase A	2	3	4	4	103099877	103167129		119713648	107055024		115498232	103280538	101936365	109318532	113416030				101882255	102366366		105355990	105418519
XP_017951147.2	100496969	7	50015340	50191157	1	LOC100496969	heparan-alpha-glucosaminide N-acetyltransferase	3	0	3	4	100015953	100681967	100926947					103279643		109324298			110083669		565246		100702339	101155794	101078824
XP_031753170.1	100496970	2	159296149	159329130	-1	ouro1	thread biopolymer filament subunit alpha	0	0	0	2															566445	102356689
XP_004913896.1	100496974	9	4579314	4580093	-1	LOC100496974	histone H1B	0	0	1	1													110081855	121852113
XP_017947314.2	100496975	2	86088780	86115980	-1	LOC100496975	uncharacterized protein LOC100496975	0	0	1	4												112547616		103187315	556653		100702376	105355991
XP_031758684.1	100496982	5	161990512	162004654	1	LOC100496982	deleted in malignant brain tumors 1 protein	0	0	0	2															558392		102080707
XP_002932134.3	100496989	1	148732442	148762944	-1	LOC100496989	clustered mitochondria protein homolog	0	0	0	4														103189952			100690585	101160740	101061899
XP_002932797.2	100496994	3	130834987	130837232	1	nodal6	nodal homolog 2-A	0	0	1	4											113414400			103190315	338101		100711374	100125479
XP_031757885.1	100497007	5	89599765	89722915	-1	LOC100497007	dynein gamma chain, flagellar outer arm isoform X2	0	0	0	2																102364575			101068799
XP_031761462.1	100497020	7	93163052	93164518	-1	LOC100497020	lysophosphatidic acid receptor 6	0	3	6	6				101794174	114977882	116216169		100553477	103305696	109314418	113421287	102447429	110073288	103184195	564730	102356058	100707152	101160238	101063099
XP_031752524.1	100497024	2	31935390	31937608	-1	LOC100497024	brain-specific serine protease 4	0	0	0	1															541408
XP_002940159.1	100497028	2	76262844	76282255	-1	guca1c	guanylyl cyclase-activating protein 3	3	4	5	5	100030469	100078217	100922216	101802566	121109303	100549040	100221886	100560444	101953086	109305608	113409713	102457858		103180144		102366599	100698069	101172917	101076970
XP_004916004.1	100497030	7	52996696	53029737	-1	LOC100497030	uncharacterized protein LOC100497030 isoform X4	3	4	6	6	103105655	103166789	100920518	101802992	423635	100538632	100227087	100558175	101939460	109324371	113419129	102460488	110083788	103182722	100331665	102358913	100696142	101155376	115249707
XP_031750518.1	100497037	1	198444050	198459664	1	LOC100497037	UDP-glucuronosyltransferase 3A1	0	0	1	1										109324295									101079999
XP_031746630.1	100497039	8	134923349	134935305	-1	LOC100497039	selection and upkeep of intraepithelial T-cells protein 2	0	0	0	1														121851167
XP_002940885.2	100497073	6	4391001	4397371	-1	LOC100497073	uncharacterized protein LOC100497073	0	0	0	2															795194			111948705
XP_002934617.3	100497102	3	90716304	90743046	-1	pcasp3	mucosa-associated lymphoid tissue lymphoma translocation protein 1 isoform X2	0	4	3	6				101794933	415336	104912747	105760451		101940395	109308800		102457218		103188182	571242	102353021	102077990	101158194	105416219
XP_002934906.3	100497103	5	95700260	95725820	1	LOC100497103	collagen alpha-1(IX) chain	0	0	3	6									101939741	109311746		102445453		103179014	100333762	102351167	102081327	101171190	101072101
XP_002935490.1	100497107	7	12401799	12402803	1	LOC100497107	olfactory receptor 1019-like	0	0	2	1										109319009	113425770						109203810
XP_002936096.2	100497109	2	45447765	45462147	1	LOC100497109	protein ABHD15	0	2	2	6				113845578		100540255			101934525	109317268				103180649	560644	102360511	100695202	101172350	101065440
XP_031750623.1	100497111	10	49343273	49351027	-1	LOC100497111	testis-expressed protein 47 isoform X1	0	3	4	6				110354282	771073	104913395		100554091	101947770	109315169	113418225			103175716	100006770	102357939	100701561	101158394	115249785
XP_002940541.3	100497124	8	114897919	114908263	-1	LOC100497124	prolactin-releasing peptide receptor	1	4	5	5	100013602			101801414	428834	100545729	100221986	100557245	101936572	109321633		102462691	110080123	103176196	797157	102353347	100691744	101157262
XP_002932135.3	100497142	1	148848751	148857455	-1	LOC100497142	retinol dehydrogenase 12 isoform X1	0	0	0	6														103184083	796174	102364652	100693286	101157946	101064881
XP_002933735.1	100497154	2	141598648	141608302	-1	endoul2	poly(U)-specific endoribonuclease-D	0	0	3	2									101944568	109324406		106731325			791216		100702610
XP_031757051.1	100497175	4	139455416	139472761	-1	LOC100497175	deoxyribonuclease gamma	0	0	0	6														103176601	445317	102359316	100693847	101167675	101062503
XP_002939425.2	100497184	8	78904811	78922737	-1	cyp2a6.3	cytochrome P450 2G1	0	0	0	2														103172208					105416218
XP_017945658.1	100497187	8	2010752	2016808	1	LOC100497187	Golgi-associated plant pathogenesis-related protein 1-like isoform X1	0	0	0	1															100536500
XP_002941159.1	100497188	1	191799933	191809826	-1	gzmak	granzyme A	0	0	0	1															100001210
XP_002941647.1	100497190	8	36680677	36691155	1	krt18.2	keratin, type I cytoskeletal 18-B	0	0	0	6														103184671	559906	102346321	100707177	101156182	101065652
XP_031750534.1	100497193	1	198437761	198446893	1	LOC100497193	LOW QUALITY PROTEIN: UDP-glucuronosyltransferase 3A1	0	0	1	1										109324295									101068092
XP_012810025.2	100497194	2	179486557	179495676	1	znf37a	uncharacterized protein znf37a isoform X1	1	0	0	1		100076585														102359621
XP_031746629.1	100497195	8	134871642	134914941	-1	LOC100497195	selection and upkeep of intraepithelial T-cells protein 2 isoform X2	0	0	0	1														121851167
XP_012823526.1	100497254	1	176415194	176462887	-1	LOC100497254	uncharacterized protein LOC100497254	2	0	4	1	103103181		100925754					103277627	101949263		113414196		110078761	103178424
XP_012822807.1	100497262	3	90541259	90546801	-1	LOC100497262	cholesterol 25-hydroxylase-like protein 1, member 1	0	0	0	4															336673	102349366	100699268	101157212
XP_002937888.2	100497276	5	106318291	106326215	1	LOC100497276	D-beta-hydroxybutyrate dehydrogenase, mitochondrial isoform X2	0	4	4	3				101797047	424892	100545437	100232689		101947299	109308572	113425177		110087095	103181163		102358555			101069903
XP_017951271.2	100497278	7	112686265	112692224	1	prl.2	prolactin-2	0	0	0	5															791526	102358230	100534523	101172582	101065978
XP_002938932.3	100497279	3	95039510	95075859	-1	LOC100497279	uncharacterized threonine-rich GPI-anchored glycoprotein PJ4664.02	0	0	0	1																102352910
XP_017949619.1	100497309	5	20601229	20622547	-1	LOC100497309	mucin-like protein	0	0	0	5														103180843		106704890	100705781	101155537	101062461
XP_002934145.1	100497319	4	12985485	12990771	-1	LOC100497319	SPRY domain-containing SOCS box protein 3 isoform X1	0	0	0	3														103174954	100333689	102346575
XP_017947215.1	100497330	2	150148413	150172062	-1	LOC100497330	fibrinogen-like protein 1	0	4	6	5				101794537	428073	100540786	100228216	100552373	101942580	109306562	113412769	102448095	110076122	103177173	563523	102345955	100701008	101172515
XP_004916844.2	100497331	8	39538367	39544945	1	tnfsf10l	tumor necrosis factor ligand superfamily member 10 isoform X1	2	4	6	6		107547878	100924701	101800948	395283	100541463	115495264	100562710	101939668	109311072	113423093	102454704	110080149	103179217	114466	102348388	100705259	101158803	101069829
XP_031756492.1	100497338	4	33985768	34011630	1	LOC100497338	synaptotagmin-1	0	2	3	3				101803956		104911080		103278533	101952891				110074201	103174939	100003865	102356252
XP_002943381.3	100497356	2	179461217	179484202	-1	LOC100497356	protein sel-1 homolog 3	0	0	0	5															559843	102358977	100711959	101159283	101077113
XP_002939016.3	100497391	4	83257273	83267520	-1	LOC100497391	methylcrotonoyl-CoA carboxylase beta chain, mitochondrial	2	4	5	6	100030370		100934782	101800887	429115	100539364	115496174	100555942	101935285	109307582	113411099	102448257		103189135	100004018	102365715	100697026	101163479	101062508
XP_012823230.1	100497395	7	32942939	32966326	1	LOC100497395	M-phase inducer phosphatase 3 isoform X1	0	0	2	2									101943647			106732684			558053	102348399
XP_002932228.2	100497410	3	71863771	71870272	-1	LOC100497410	tetraspanin-7	2	4	3	3	107650030		116419292	119715622	429348	104909505	115490732	103278926	122172575				110089651	103177073			112842708	105357099
XP_031758593.1	100497422	5	105405042	105496573	1	zan	IgGFc-binding protein	1	4	4	1		114813292		101804057	424904	100548148	100224009	103280851	103306313		113425171	102451664		103191204
XP_002934619.1	100497425	3	90532872	90534929	-1	LOC100497425	cholesterol 25-hydroxylase-like protein 1, member 2	0	0	0	6														103188202	798384	102354597	100699809	101156734	101065133
XP_004918996.1	100497446	8	134137435	134155238	-1	LOC100497446	zinc-alpha-2-glycoprotein	0	0	0	1														103189724
XP_002935937.2	100497487	10	31187815	31192574	-1	ptrh1	probable peptidyl-tRNA hydrolase	0	0	1	1												102458513			503752
XP_002939427.3	100497503	8	78997058	79012802	-1	LOC100497503	cytochrome P450 2H2	0	2	0	3				101797666	414746									103172208			109205078		101073682
XP_002940490.1	100497505	7	52938130	52948801	-1	LOC100497505	elastase-1 isoform X1	2	0	4	6	103094642		100922937					103279433		109324340		102455016	110080727	103182723	561476	102347421	100697449	101161025	101066013
XP_031752400.1	100497514	2	10447826	10481305	1	tmprss2.12	transmembrane protease serine 2	0	0	0	2																	102076746	101164532
XP_031749733.1	100497531	9	66657276	66844534	1	LOC100497531	dynein heavy chain 11, axonemal	0	0	1	6													110088588	103176578	552915	102347191	100712243	101168322	101070708
XP_002941866.3	100497556	3	147352394	147364890	1	LOC100497556	very-long-chain 3-oxoacyl-CoA reductase-B	0	0	0	6														121851749	368367	102348665	100534526	101165994	101072347
XP_002932229.1	100497567	3	71881486	71906809	1	qrich1l	glutamine-rich protein 1	2	0	2	2	103096308		100927180						101949884			102449763		103177023		102356961
XP_002935812.2	100497588	7	44425706	44452548	1	LOC100497588	neurotrypsin	0	4	5	6				101802664	423740	100542902	100229828	100551814	101949710	109323864	113416364		110077784	103181536	562156	102350442	100693859	101157816	101069946
XP_002931736.1	100497621	4	74742070	74759919	1	LOC100497621	mixed lineage kinase domain-like protein	0	4	3	1				101790564	415686	100545440	100223797	100565272		109310460	113420277							101160750
XP_002938434.1	100497652	4	139146828	139156352	-1	LOC100497652	probable peptidyl-tRNA hydrolase 2	0	0	4	5								103278010			113422219	102455608	110087263	103176607	570260		100704252	101156005	101077529
XP_002939428.1	100497657	8	79083456	79096281	1	cyp2g1p	cytochrome P450 2G1	0	2	0	1				113844003	100858007									103172208
XP_002937677.2	100497696	4	22880486	22886521	1	LOC100497696	uncharacterized protein LOC100497696	0	0	0	1														103175077
XP_002941012.2	100497708	2	134092693	134094942	1	ttll3	tubulin monoglycylase TTLL3	1	0	0	1	100010084																		101078948
XP_004920785.2	100497729	3	152948916	152953693	1	LOC100497729	placenta-specific gene 8 protein isoform X1	0	0	0	5															556869	102358792	109194420	101160195	115250827
XP_031747830.1	100497733	8	55072770	55084020	-1	thrsp	mid1-interacting protein 1-B	0	0	0	5															322977	102364696	100695391	101163585	101073532
XP_002935040.1	100497740	7	115990651	116007279	-1	LOC100497740	beta-2-glycoprotein 1	0	0	4	5								100557974	101942255		113418513		110078511		386628	102345725	100698418	101164673	101079140
XP_031756630.1	100497756	4	27871812	27988748	-1	LOC100497756	mucin-2	0	0	0	1															100334291
XP_031747619.1	100497794	8	123642558	123644165	-1	LOC100497794	vomeronasal type-2 receptor 26	1	0	1	2			105749460					100566969							794788		109205010
XP_002939429.2	100497808	8	79034729	79045973	-1	LOC100497808	cytochrome P450 2H2 isoform X1	0	3	0	2				101797666	414746	104911955								103172208					115247270
XP_004913760.1	100497845	4	101288497	101325157	1	LOC100497845	ADAMTS-like protein 2 isoform X1	3	4	6	5	100022437	100085418	100913520	101797716	424420	100544972	100232385	100564784	101943284	109307175	113413099	102446845	110077042	103184796	567853		100703496	101160508	101071394
XP_002939673.3	100497855	3	104842510	104904505	1	LOC100497855	transient receptor potential cation channel subfamily M member 7 isoform X1	0	0	1	2												102450120			569946			111947538
XP_031760126.1	100497860	6	4159446	4171801	-1	LOC100497860	E3 ubiquitin/ISG15 ligase TRIM25	1	1	1	1			100930451				100217673			109305749					562700
XP_017945169.1	100497895	4	148461480	148465704	-1	sco2	protein SCO2 homolog, mitochondrial isoform X1	0	0	0	4																102351268	100698329	101173672	115246595
XP_004916958.1	100497901	8	66458225	66479727	1	LOC100497901	UAP56-interacting factor	2	4	5	2		103169924	116420196	101791836	422221	100545741	105759175	103280475	101950036	109310832	113423055		110080133	103177888		102360070
XP_031756621.1	100497909	4	27648882	27748796	-1	LOC100497909	mucin-2	0	0	0	1															100334291
XP_002932140.1	100497930	1	149050554	149051510	1	LOC100497930	olfactory receptor 6M1	0	0	0	1																102346336
XP_031755234.1	100497942	3	135815802	135850297	-1	lmx1b.2	LIM homeobox transcription factor 1-alpha	0	3	6	6				101790028	101750514	100540415		100557305	101933034	109324667	113416096	102445048	110071748	103172086	100149437	102363465	100696700	101160412	101079432
XP_002937394.3	100497953	5	101887707	101897351	1	LOC100497953	uncharacterized protein LOC100497953	0	0	1	6									112060387					103184692	100536708	102354782	100692580	101155721	101071395
XP_031748978.1	100497984	9	4748645	4749078	1	LOC100497984	histone H4-like	0	0	0	1																			101068835
XP_002932888.2	100497987	8	113098585	113118490	1	LOC100497987	visual pigment-like receptor peropsin	0	0	2	1									101931028			102461144			557053
XP_002938483.1	100498004	2	53236892	53253899	-1	LOC100498004	uncharacterized protein LOC100498004	0	0	4	4									101949924	109317845		102450147	110072316	103183881	103911274	102362284	106098863
XP_031758421.1	100498039	5	126179106	126208648	-1	LOC100498039	allantoinase, mitochondrial isoform X1	3	0	5	6	100021695	100082873	100925002					100559647	101945729	109315364		102458363	110075858	103188039	494056	102365245	100690103	101166435	101065314
XP_002935042.2	100498051	7	116889662	116897661	-1	LOC100498051	sulfotransferase 2B1	0	1	3	1							121468874	100562572	101940389				110081834						101063424
XP_002935815.2	100498055	7	45279124	45370183	-1	LOC100498055	cGMP-dependent protein kinase 2 isoform X1	0	0	0	4														103181471		102361824		101165996	105419048
XP_031750362.1	100498074	10	2888397	2931641	-1	LOC100498074	piezo-type mechanosensitive ion channel component 2	3	0	6	5	100027145	100080288	100930928					100558965	112059223	109318797	113410493	102443503	110084736	103173000		102359305	100691086	101172815	101064279
XP_012810073.2	100498083	7	538293	540581	-1	LOC100498083	trypsin	0	0	1	1												102445365		103181457
XP_002936826.1	100498107	8	40454139	40463415	1	LOC100498107	uncharacterized protein LOC100498107	1	2	0	5		103171094		106014690	112532301									103177421	565454		100691901	105354918	101065565
XP_002937395.2	100498108	5	101684983	101808148	-1	LOC100498108	solute carrier family 12 member 9	1	4	6	6		100082621		106017986	424938	100541157	100223130	100565784	101952409	109308284	113426005	112543923	110088877	103184420	767698	102351499	109194297	101161090	101066717
XP_002939431.1	100498119	8	79206884	79219906	-1	LOC100498119	olfactomedin	0	0	0	1																		101170656
XP_031759982.1	100498128	6	6887854	6894377	-1	LOC100498128	cyclin-dependent kinase 5 activator 1	0	0	4	4									101948875	109305907	113423573		110082610	103191112	571482		100690113	101161903
XP_002937491.1	100498162	5	39768902	39776758	1	LOC100498162	cystatin	0	0	1	1												102451680						110013957
XP_002940892.2	100498172	6	4207338	4209921	1	LOC100498172	E3 ubiquitin-protein ligase TRIM7-like	1	1	2	1			100930451				100218887			109305749		102458463					109203666
XP_031756199.1	100498173	4	1874236	1891639	-1	LOC100498173	uncharacterized protein LOC100498173 isoform X2	0	0	3	2									101950930	109321462		102453861		103174895		102345720
XP_002931476.2	100498184	4	97455820	97469331	-1	LOC100498184	uncharacterized protein LOC100498184 isoform X1	1	0	1	1		120638971								109307502						102355321
XP_002941600.4	100498228	2	176365838	176366800	-1	LOC100498228	putative gustatory receptor clone PTE03	0	0	0	2																		101157553	101076327
XP_004912516.3	100498229	3	5419513	5430449	-1	LOC100498229	uncharacterized protein LOC100498229 isoform X2	0	4	6	2				101801919	100858131	104911508	105758592	100559787	101944303	109316526	113430591	102449238	110082698				102081815		115250988
XP_002942576.1	100498234	1	80061384	80066038	-1	LOC100498234	interleukin-8	0	2	2	1				101800964	422510						113417918		110090460		101886937
XP_002942901.2	100498235	9	4807848	4808581	-1	LOC100498235	histone H1B-like	0	0	1	1													110081855	121852113
XP_002936827.1	100498263	8	40627322	40634412	-1	LOC100498263	adrenodoxin	2	4	5	3	103099650	114812907		119717944	422172	100549678	100221672	100554708		109310868	113427940	102462071	110074343	103178607	562135	106703921
XP_017951623.2	100498290	1	64311730	64344405	1	LOC100498290	WD repeat-containing protein 64	0	0	1	1												102462772				106702715
XP_002941601.2	100498381	2	176348656	176349549	-1	LOC100498381	olfactory receptor 51I2	0	0	0	4														121852112		102351017		101162107	101064952
XP_031762194.1	100498388	7	87735499	87742876	1	LOC100498388	placenta-expressed transcript 1 protein	2	0	0	1	103100548		105749877													102357207
XP_031748892.1	100498391	9	5036927	5044885	1	LOC100498391	E3 ubiquitin-protein ligase TRIM39	1	0	0	3			100930451												566988	102359628			101074420
XP_002931741.2	100498398	4	73002257	73007041	1	LOC100498398	histamine H3 receptor	2	4	6	1	100015635		100924868	106018485	121111717	100551377	100226706	100559929	101937164	109310341	113417535	102449592	110076326		100331077
XP_031750778.1	100498399	NW_022279393.1	5496	10046	-1	LOC100498399	catechol O-methyltransferase A isoform X2	1	0	0	2		100092373													561372	102363644
XP_002938439.1	100498424	4	139191921	139201733	-1	LOC100498424	serine/threonine-protein phosphatase 6 regulatory ankyrin repeat subunit B	0	0	2	3								103278009					110087266			102361367	100703270	101163324
XP_031760274.1	100498436	6	150790526	150874431	-1	LOC100498436	uncharacterized protein LOC100498436 isoform X2	0	0	3	1									103305731			112547122	110084815			102356020
XP_002942350.4	100498438	6	6350116	6352388	-1	LOC100498438	uncharacterized protein LOC100498438	0	0	0	1																	112842580
XP_017951631.1	100498452	1	64399288	64418612	-1	LOC100498452	probable protein S-acyltransferase 23	0	0	1	3								103279038						103190062		102348883			101076905
XP_017949186.1	100498463	4	138136220	138151486	1	LOC100498463	uncharacterized protein LOC100498463	0	0	0	2														103176613			102076950
XP_031747412.1	100498468	1	143849602	143864313	1	LOC100498468	rab5 GDP/GTP exchange factor isoform X1	0	0	0	4														103184088		102354752	100697359	101158703
XP_017952821.1	100498474	9	14885062	14889880	-1	LOC100498474	retinal cone rhodopsin-sensitive cGMP 3',5'-cyclic phosphodiesterase subunit gamma	0	0	0	1																			115252061
XP_002941870.2	100498493	7	103837497	103842669	-1	LOC100498493	toll-like receptor 12	1	0	0	1		100086770													110437753
XP_031762328.1	100498542	7	124905930	124916317	1	LOC100498542	alpha-tectorin-like	0	2	4	1					121112851		121468027	100558754	101950905		113423752		110090911		100536293
XP_002941915.3	100498546	6	151475270	151485299	-1	nxpe3l.6	NXPE family member 3 isoform X2	0	0	0	1															100007333
XP_002942469.3	100498550	7	87805166	87838618	-1	LOC100498550	pleckstrin homology domain-containing family N member 1 isoform X1	1	3	3	6	103104680			101791564	419425	104914136			101952748	109314429		102445242		103187436	101883939	102354545	100702039	101168915	105419685
XP_002942903.3	100498553	9	2895070	2895843	1	LOC100498553	histone H2B 1.1	0	3	2	2				101797338	427886	100543441				109315692	113416144			103172043		102367627
XP_002936104.2	100498581	2	45286266	45324903	1	LOC100498581	apoptosis-inducing factor 3	0	4	6	6				101795923	124417312	104913847	115497745	103280439	101946222	109316974	113426569	102446846	110084300	103180652	791218	102358895	100702809	101161742	101062705
XP_002938978.1	100498590	1	58542215	58556685	-1	LOC100498590	uncharacterized protein LOC100498590	2	0	3	2	103100273		100921367					100554109				102443464	110073629	103182270		106703400
XP_031748086.1	100498607	1	152157227	152177818	1	LOC100498607	saxiphilin	0	4	5	6				101796956	416959	100540453	100221772		101950947	109312852	113422152	102446694	110081932	103190196	100000381	102348449	100707628	101166114	101076070
XP_031748729.1	100498610	9	58963732	58973099	1	LOC100498610	LOW QUALITY PROTEIN: uncharacterized methyltransferase-like C25B8.10	0	0	0	2																102367000		101159172
XP_002933245.2	100498621	8	86132417	86157756	1	LOC100498621	cholesterol 24-hydroxylase	0	0	0	3															393451	102350084		101165838
XP_002940265.1	100498642	1	23566901	23569705	1	soho1	homeobox protein HMX2	3	4	1	5	100020362	114811264	111721389	113843416	396346	104910871	100232456		101934292					103177350	751654		100701922	101169274	101075566
XP_031758864.1	101730220	5	146844020	146866124	1	LOC101730220	adhesion G protein-coupled receptor F5	0	0	0	1																			100049625
XP_004917147.1	101730237	8	78864326	78877845	-1	cyp2a6.5	cytochrome P450 2G1	0	0	0	1														103172208
XP_017945380.1	101730242	7	5877816	5985573	1	LOC101730242	uncharacterized protein LOC101730242	0	0	0	2														103185242		102353636
XP_031752416.1	101730243	2	13123454	13216023	-1	LOC101730243	MORC family CW-type zinc finger protein 3 isoform X2	0	0	0	3															445185			101175172	101064781
XP_004917450.2	101730277	8	66621569	66631821	1	LOC101730277	nyctalopin	0	4	4	1				101801102	101749694	104912136	115495228	103280478	101931783	109310833			110080160			106705987
XP_004911521.2	101730283	1	54521846	54526443	1	LOC101730283	fibrinogen alpha chain	0	0	0	2															100536670		102076387
XP_004920172.2	101730305	10	1656032	1658004	1	LOC101730305	E3 ubiquitin/ISG15 ligase TRIM25	0	0	0	3														103191267	570050	102359353
XP_004918902.3	101730320	3	133951972	133957057	1	LOC101730320	uncharacterized protein LOC101730320	0	2	1	1				119714248	107049166				101934539								106098848
XP_031750183.1	101730340	10	43923719	43937623	1	LOC101730340	protein HEATR9-like isoform X1	0	0	5	2								103277840	122172271		113411932	102452904	110091239	103175643		102365670
XP_031747221.1	101730386	8	768839	803149	-1	LOC101730386	myosin-4-like	0	0	0	2															100149148			100125430
XP_004915681.1	101730417	6	3707892	3709757	1	LOC101730417	E3 ubiquitin/ISG15 ligase TRIM25	1	1	1	4			100930451				100217673			109320510					566988		102082729	110016973	101061830
XP_031750901.1	101730472	1	216280435	216334158	-1	LOC101730472	nicalin-like	0	0	0	3															619266			101170423	101062425
XP_004913909.2	101730473	9	4989795	4990569	-1	LOC101730473	histone H1B	1	0	1	1			105750416										110081855	121852113
XP_017945076.2	101730483	1	4663156	4663860	-1	LOC101730483	vomeronasal type-2 receptor 26	1	0	0	1			116420952															101170608
XP_031762533.1	101730532	7	129122693	129132359	-1	LOC101730532	neural cell adhesion molecule 1-like	0	0	2	2								100567477			113425928						100699465		101063645
XP_012810056.1	101730557	8	142815140	142834015	-1	LOC101730557	small conductance calcium-activated potassium channel protein 3	0	0	0	1																102363209
XP_031750537.1	101730558	10	3081489	3088283	1	tubb1	tubulin beta-1 chain isoform X1	2	4	6	2	100027039	100080473		101791327	396427	100548825	100231628	100564883	101937856	109318801	113410374	102447709	110084740	103191530	558552
XP_004918802.1	101730568	10	43482251	43483069	-1	LOC101730568	transmembrane protein 81	0	0	0	4															100006525		102077935	110014703	101079709
XP_004914150.1	101730580	4	136630396	136669656	-1	LOC101730580	rab GDP dissociation inhibitor beta isoform X1	0	0	0	4															619199	102355460	100708600	101161467
XP_031758232.1	101730581	5	9270598	9274829	1	LOC101730581	calpain-8	0	1	0	1							115494584									102359478
XP_017947978.1	101730599	3	121352843	121419529	-1	LOC101730599	tetraspanin-15 isoform X2	1	3	6	6			100927053	119713567	426128	100538523		103277501	101942087	109317353	113423379	102447849	110072207	103191024	550500	102356239	100703720	101171254	101071534
XP_004918803.1	101730631	10	43467142	43468467	-1	LOC101730631	transmembrane protein 81	0	0	0	4															100006525		102077935	110014703	101079709
XP_031761464.1	101730653	1	104774394	104776320	1	LOC101730653	gamma-crystallin-1-like	0	0	0	1														103182958
XP_004917150.2	101730692	8	79098009	79109584	-1	LOC101730692	uncharacterized protein LOC101730692	0	0	3	4								103281534	101938155				110075714		100000241		102077316	101160571	115251419
XP_031748942.1	101730703	9	5022877	5023648	1	LOC101730703	histone H1B	0	0	1	1													110081855	121852113
XP_004916083.1	101730730	7	63560214	63562588	1	LOC101730730	putative nuclease HARBI1 isoform X2	0	0	0	1																		110013880
XP_004916776.1	101730771	8	34784994	34793135	-1	LOC101730771	actin-associated protein FAM107A isoform X2	0	0	2	2								100564967					110078647		100320132			105353663
XP_031749540.1	101730775	9	20043838	20048986	-1	tex47	testis-expressed protein 47	0	0	5	1								103282323	101944177	109314793		102453778	110085017			102346022
XP_031751296.1	101730828	1	45139173	45189267	1	LOC101730828	uncharacterized protein LOC101730828	0	0	4	2								100559988		109309784	113411866		110083972	103187409		102364681
XP_031750064.1	101730829	10	42436654	42453706	1	LOC101730829	deoxynucleoside triphosphate triphosphohydrolase SAMHD1-like	0	0	0	2															793232			101162528
XP_012826816.1	101730868	9	38219587	38239402	-1	LOC101730868	lipopolysaccharide-induced tumor necrosis factor-alpha factor homolog isoform X2	0	0	0	1															561592
XP_031758660.1	101730871	5	158199880	158209044	1	LOC101730871	vomeronasal type-2 receptor 26	0	0	0	1																		101170608
XP_017945343.2	101730874	3	147491534	147504320	1	LOC101730874	uncharacterized protein LOC101730874	0	0	0	4															569091		102076616	105356424	105416851
XP_004915863.2	101730888	7	19042371	19051904	-1	LOC101730888	uncharacterized protein LOC101730888	0	3	0	4				119717362	121111178		100231121								569792		109204739	105355825	105416386
XP_004919904.2	101730903	9	4910955	4911728	-1	LOC101730903	histone H1B-like	0	0	1	1													110081855	121852113
XP_004919170.1	101730918	9	3504915	3505670	1	LOC101730918	histone H1B	0	0	1	1													110081855	121852113
XP_031761513.1	101730924	7	592071	595169	-1	LOC101730924	trypsin	1	1	1	1		114817752		101792988				100565603							322453
XP_031749603.1	101730934	9	9475725	9480841	1	LOC101730934	uncharacterized protein LOC101730934	0	0	0	1														103185698
XP_031752291.1	101730943	2	2597226	2618947	-1	LOC101730943	uncharacterized protein LOC101730943	0	0	0	2																	102077155	105356837
XP_031748886.1	101730950	9	5042522	5044468	1	LOC101730950	E3 ubiquitin/ISG15 ligase TRIM25	1	0	0	2			100930451												570163	102359628
XP_031749223.1	101730954	9	7019896	7025711	1	LOC101730954	uncharacterized protein LOC101730954	0	0	0	2															103908683		112843219
XP_004917024.1	101730999	8	71149513	71152001	-1	LOC101730999	probable zinc transporter protein DDB_G0282067	1	0	0	4			116420726													102362796	102081410	101162858	115251598
XP_031750609.1	101731003	10	8583496	8613109	1	col15a1	collagen alpha-1(XV) chain	1	3	6	2		103168599		113840033	101747522		101233280	103279243	101945383	109320312	113424374	102455445	110085567	103189462		102361184
XP_004919327.1	101731006	6	4312336	4312788	-1	LOC101731006	histone H2A type 1	2	0	0	1	100013915		100932528												100000783
XP_031755427.1	101731008	3	147550591	147559342	1	LOC101731008	trichohyalin-like	0	0	0	1															101882165
XP_031757823.1	101731011	5	163075324	163122038	-1	LOC101731011	zinc finger protein 436-like isoform X1	0	1	0	1				101800449														105355587
XP_031752826.1	101731022	2	97985433	97991234	-1	LOC101731022	uncharacterized protein LOC101731022 isoform X1	0	0	2	2								107982642			113415103						109199609	111947441
XP_012820751.3	101731053	4	55157542	55162457	-1	LOC101731053	uncharacterized protein LOC101731053	0	0	0	1																	106096829
XP_017951278.2	101731055	7	119140991	119160225	1	LOC101731055	uncharacterized protein LOC101731055	0	0	0	1																	112846723
XP_012811581.2	101731100	1	6090784	6098196	1	LOC101731100	uncharacterized protein LOC101731100	1	0	0	1			116420952															101170608
XP_004911963.2	101731102	2	142683807	142693590	1	tankl	TRAF family member-associated NF-kappa-B activator	0	4	2	5				101796470	100858973	104910880	115491510		101938392			106731991			553745	102352441	102075988	105354143	105417860
XP_012809794.2	101731171	7	7470810	7472133	-1	LOC101731171	alpha-2-macroglobulin-like	0	0	0	1																			115251531
XP_004919729.2	101731211	1	213403170	213405100	-1	LOC101731211	E3 ubiquitin/ISG15 ligase TRIM25	0	0	0	1														103191267
XP_031756289.1	101731218	4	10067787	10071770	-1	LOC101731218	uncharacterized protein LOC101731218	0	0	0	6														103174947	100535085	106703376	102080460	101158851	105416916
XP_004915913.3	101731243	7	30729367	30749496	-1	LOC101731243	uncharacterized protein LOC101731243	2	0	1	1	103103159	114817191							112058813							102363151
XP_017945654.1	101731288	8	143415073	143416780	-1	LOC101731288	E3 ubiquitin/ISG15 ligase TRIM25	0	0	0	4															100535633		100705723	101174138	105418108
XP_017949182.1	101731301	4	137740546	137763988	-1	LOC101731301	uncharacterized protein LOC101731301	0	0	3	1								100563267			113421991		110079944			102362702
XP_031748267.1	101731307	8	129788549	129793478	-1	LOC101731307	uncharacterized protein LOC101731307	0	3	4	1				113839888	121107589	116217463		103281259	103306242			112545006	110081427			102358435
XP_004911835.1	101731328	2	110071227	110081317	-1	LOC101731328	otospiralin-like	0	0	0	3														103172287	100334274		102076910
XP_004919979.2	101731350	9	2654172	2656337	1	LOC101731350	E3 ubiquitin-protein ligase TRIM39	0	0	0	4															571162	102359628	109203633		101074420
XP_017951281.2	101731388	7	104568545	104572707	1	LOC101731388	protein kinase C delta type	0	0	0	1															559050
XP_004916444.1	101731406	7	118802419	118813120	1	LOC101731406	urokinase plasminogen activator surface receptor-like	1	0	3	1			100919329					103279307			113421146		110090698			106706381
XP_031747978.1	101731449	8	3455118	3480941	1	LOC101731449	amiloride-sensitive sodium channel subunit gamma-2-like	1	0	0	1		103166250													791696
XP_012811586.2	101731462	1	3760793	3761443	-1	LOC101731462	vomeronasal type-2 receptor 26	0	0	0	1																		101170608
XP_031747937.1	101731523	8	146964010	146994450	-1	LOC101731523	lens fiber membrane intrinsic protein	0	1	4	1					101749931				101941391		113425411	102450536	110088130			102352148
XP_031748941.1	101731527	9	2678715	2679458	-1	LOC101731527	histone H1B	0	0	1	1													110081855	121852113
XP_031749416.1	101731603	9	12712962	12732151	1	LOC101731603	cytospin-A-like	0	1	0	4				119717070											564006		102076652	101158152	101072681
XP_031753309.1	101731610	2	180075646	180080875	1	LOC101731610	uncharacterized protein LOC101731610	0	0	2	2									122173381		113426075					106705774	100695957
XP_017946955.2	101731623	2	39081607	39097305	-1	LOC101731623	interleukin-5 receptor subunit alpha-like	0	4	4	2				101792942	101749641	104916114	115495938		101938872	109306134		102457584	110089754		796604	106703718
XP_031761793.1	101731673	7	9788064	9797154	-1	LOC101731673	lymphocyte activation gene 3 protein	0	3	2	2				101789955	418287		115494246			109319154	113424526				799982	102345776
XP_004912399.2	101731682	2	58891985	58892660	1	LOC101731682	claudin-22	0	0	0	4														103177521	751666	102356736		105358118
XP_031758237.1	101731703	5	353180	422554	1	LOC101731703	phosphofurin acidic cluster sorting protein 2-like	0	4	5	6				101804941	421254	100547923	100220079	100562073	101947291	109319431	113420273		110080763	103181714	557305	102364883	100695905	101172103	101076920
XP_031752200.1	101731722	2	175200561	175210838	1	LOC101731722	proteasomal ATPase-associated factor 1	0	0	0	1															406796
XP_004919180.1	101731738	9	2990661	2991410	-1	LOC101731738	histone H1B-like	0	0	1	1													110081855	121852113
XP_031747465.1	101731765	8	118013477	118027807	1	LOC101731765	uncharacterized protein LOC101731765	0	0	0	1															100005637
XP_031762300.1	101731766	7	123296840	123310634	-1	LOC101731766	B-cell receptor CD22-like	0	0	1	1											113423262							105356005
XP_031748937.1	101731839	9	2831308	2832064	1	LOC101731839	histone H1B-like	0	0	1	1													110081855	121852113
XP_004919666.3	101731854	1	217263319	217270630	1	LOC101731854	endonuclease domain-containing 1 protein	1	0	0	3		114810098													100537487		109202988	101169485
XP_012826867.2	101731886	9	76265241	76295505	-1	LOC101731886	protein mono-ADP-ribosyltransferase PARP15-like isoform X2	0	0	0	1															100148704
XP_004917635.1	101731903	8	137961971	137967989	1	LOC101731903	uncharacterized protein LOC101731903	0	0	2	3								103280464					110088258				102081651	101165567	101065410
XP_004912370.2	101731929	4	79668193	79674247	1	LOC101731929	uncharacterized protein LOC101731929	0	0	0	1																	102080836
XP_031747499.1	101731931	8	2150673	2162812	1	ccn1l	CCN family member 1	0	0	0	4														103183076	553273	102353315	100709416
XP_031757804.1	101731956	5	162250711	162260149	-1	LOC101731956	sterile alpha motif domain-containing protein 12	0	2	2	3				101799321		104910019			112060236		113414592			103183150			100704023		105418341
XP_004913866.1	101731959	9	2835977	2836479	1	LOC101731959	histone H2B 1.1-like	0	3	3	2				101797338	427886	100543441		100556472		109315692	113416144			103172043		102367627
XP_031760050.1	101731982	6	41161089	41168428	-1	LOC101731982	E3 ubiquitin-protein ligase DCST1	0	0	0	3																	102075880	101171861	101074485
XP_031762296.1	101731998	7	121215249	121278404	1	LOC101731998	sialic acid-binding Ig-like lectin 16	1	0	1	1			100920816						101949056										105417661
XP_004920186.2	101732022	5	161749652	161752635	1	LOC101732022	oocyte zinc finger protein XlCOF7.1	2	0	0	2	100616778		116422909															105355587	101072179
XP_031750819.1	101732034	1	212680897	212690595	1	LOC101732034	uncharacterized protein LOC101732034	2	4	5	5	103102989		111719362	101789852	427400	104917199	105760850	103280372	101952333	109307780		102448411	110080488	103180987	101886647	102354024		101166636	105418078
XP_031751133.1	101732075	1	15631277	15656329	-1	LOC101732075	disintegrin and metalloproteinase domain-containing protein 12	0	0	0	5														103188110	368917		100692057	101166736	101067538
XP_004914034.2	101732089	4	93067491	93085922	-1	LOC101732089	uncharacterized protein LOC101732089	0	4	0	4				113844294	771917	104912462	100229855								101887009		109195051	105353976	105417710
XP_031749505.1	101732100	9	7381728	7391000	1	LOC101732100	trypsin-3	0	0	0	1															641564
XP_004919733.1	101732105	8	143774012	143777369	1	LOC101732105	E3 ubiquitin-protein ligase TRIM7	0	0	0	2															571162			101165008
XP_004919474.2	101732157	3	135258843	135259696	-1	LOC101732157	histone H1B	0	0	0	1																			101075208
XP_031749207.1	101732166	1	176814273	176822983	1	LOC101732166	serine/threonine-protein kinase mig-15-like	0	0	0	1														103183530
XP_004918774.1	101732252	10	6228522	6259850	1	LOC101732252	serine/threonine-protein kinase 17A	0	0	2	6									101935533	109322886				103189184	777621	102362961	100693510	101163818	101070349
XP_004918210.2	101732265	9	10137637	10149086	-1	LOC101732265	uncharacterized protein LOC101732265	0	0	0	1														121851191
XP_031757113.1	101732277	4	148434091	148453870	1	LOC101732277	uncharacterized protein LOC101732277 isoform X1	0	0	0	1																106705944
XP_004915180.1	101732280	6	129344370	129363025	-1	grp5l	glutamate-rich protein 5 isoform X1	0	0	1	1									101938823					121848109
XP_031750640.1	101732294	10	51824820	51840043	-1	LOC101732294	uncharacterized protein LOC101732294 isoform X2	2	0	0	6	103098818		116423656											103175409	100331676	102357877	102081607	101169947	115249809
XP_004920681.3	101732335	2	176046378	176047391	1	LOC101732335	olfactory receptor 6B1	1	0	1	1	100012424								101948112					121852072
XP_004916985.1	101732341	8	66736823	66743050	1	LOC101732341	protein FAM162A	0	4	3	1				101801610	422224	104912152	115495230		101930942	109310983		102456754		103177892
XP_004918724.1	101732366	10	10899386	10906336	-1	LOC101732366	G-protein coupled receptor 39	0	0	0	2														103185705		106702507
XP_017953097.1	101732387	9	7955804	7963957	-1	MGC115163	elongation of very long chain fatty acids protein 4 isoform X1	0	0	0	2																	100709135		101075102
XP_004913122.1	101732395	3	89437356	89456226	1	LOC101732395	protein tyrosine phosphatase domain-containing protein 1-like	0	0	0	6														121849213	393862	102359620	100701530	101169032	101062317
XP_031747601.1	101732403	8	122275492	122287223	1	LOC101732403	vomeronasal type-2 receptor 26	1	0	1	1		114807790									113427834					102354119
XP_004911498.3	101732409	1	80233216	80249962	-1	LOC101732409	serum albumin	0	0	0	1																102347590
XP_004913652.2	101732441	4	62402242	62405936	1	LOC101732441	uncharacterized protein LOC101732441	1	0	0	1		103164789													101884990
XP_031758679.1	101732444	5	160662847	160684060	1	LOC101732444	uncharacterized protein LOC101732444	0	0	0	2																	109200344	111947428
XP_004915776.1	101732446	6	3566845	3568822	-1	LOC101732446	E3 ubiquitin/ISG15 ligase TRIM25	0	1	2	1							100217673			109305749		102446900			562700
XP_031757190.1	101732477	4	77459948	77483506	1	LOC101732477	atrial natriuretic peptide receptor 2	0	0	0	3														103174800		102366518			101072951
XP_004914495.1	101732478	5	115943513	115953635	1	LOC101732478	ankyrin repeat domain-containing protein 65	0	0	0	2														103176380	566073
XP_031750365.1	101732489	10	2671592	2675605	-1	LOC101732489	serine/threonine-protein kinase N1	0	0	0	1															559050
XP_031749375.1	101732549	9	7045531	7071448	1	LOC101732549	interferon-induced very large GTPase 1 isoform X2	0	0	1	1										109312069								105354627
XP_004919623.1	101732550	9	5293632	5296486	-1	LOC101732550	gastrula zinc finger protein xLCGF3.1	1	2	1	1		100085754		101800449	416664				112059297								102076345
XP_004915373.2	101732558	6	72711156	72714018	1	LOC101732558	uncharacterized protein LOC101732558	0	0	0	1																		111949114
XP_031758753.1	101732592	5	55176361	55207167	-1	LOC101732592	uncharacterized protein LOC101732592	0	0	5	1								103280638	101945432	109320050	113417084	102456693			100318549
XP_031760115.1	101732603	6	4499967	4517747	1	LOC101732603	gastrula zinc finger protein XlCGF26.1-like isoform X1	0	0	0	1																		105353948
XP_031755473.1	101732610	3	151747380	151764116	1	LOC101732610	asialoglycoprotein receptor 1	0	0	0	1																	106097406
XP_031749136.1	101732669	9	2406787	2412681	-1	LOC101732669	T-box transcription factor TBX6-like	0	0	0	1																			101062699
XP_004917682.1	101732695	9	84878232	84881878	1	LOC101732695	uncharacterized protein LOC101732695	0	1	5	1					124418116			103279001	112060689		113410700	112544551	110078228			102355819
XP_031750375.1	101732705	10	2551562	2554094	1	LOC101732705	E3 ubiquitin/ISG15 ligase TRIM25	0	0	0	3														103191267		102359353	100709791
XP_004918645.1	101732764	10	18141808	18147288	-1	LOC101732764	uncharacterized protein LOC101732764 isoform X1	0	0	0	1																102350867
XP_031760431.1	101732810	6	32515556	32519573	-1	LOC101732810	acrosin	0	0	0	1														103180626
XP_031749749.1	101732858	9	89902798	89918284	1	LOC101732858	glycerol-3-phosphate dehydrogenase [NAD()], cytoplasmic	2	4	6	2	100021123	114813849		101798440	424263	100550137	100219837	100556166	101931423	109323018	113410741	102456685	110071835	103188923		102356776
XP_004912081.2	101732876	9	5614004	5614778	1	LOC101732876	histone H1B-like	1	0	1	1			105750416										110081855	121852113
XP_031749179.1	101732904	9	4290186	4306657	1	LOC101732904	oocyte zinc finger protein XlCOF7.1-like	1	0	0	1		103169496														102349749
XP_031762547.1	101732907	7	106685037	106691061	-1	LOC101732907	fish-egg lectin	0	0	0	1																102361179
XP_004919553.2	101732913	7	125719758	125739824	-1	LOC101732913	uncharacterized protein LOC101732913	0	0	0	1																102360497
XP_031757688.1	101732922	5	155874770	155879739	1	LOC101732922	uncharacterized protein LOC101732922	0	0	0	1															101885155
XP_004917593.1	101732925	8	4674349	4676904	-1	LOC101732925	uncharacterized protein LOC101732925	0	0	5	1								103280789	101947522	109314094	113424139		110082967			102348188
XP_031750859.1	101732936	1	214898632	214977434	1	LOC101732936	receptor-type tyrosine-protein phosphatase kappa-like isoform X1	0	4	1	1				101796527	100858919	100551284	101233989	103281041								102350738
XP_004914042.1	101732938	4	90939297	90955632	1	LOC101732938	uncharacterized protein LOC101732938	0	2	3	6					101748543		115496160	103278690	101932994		113410882			103182802	796902	102355407	102078418	105356108	105418105
XP_031747564.1	101732942	8	120256417	120267224	1	LOC101732942	vomeronasal type-2 receptor 26	1	0	0	1			105749460												100148278
XP_031761012.1	101732945	1	115189820	115237352	-1	LOC101732945	atrial natriuretic peptide receptor 2	2	4	6	6	100024379	100078016		101804639	431640	109363787	100231322	100566773	101939273	109323282	113415038	102445409	110077741	103187223	100333871	102363534	100699775	100049174	101062945
XP_031754935.1	101732997	3	86447857	86638265	1	LOC101732997	collagen alpha-1(VII) chain isoform X1	0	4	5	6				101790071	416696	100545769	105758623	103278810	103306753	109315843		102450004	110082618	103177066	559516	102366426	100708618	101174717	101062345
XP_031748945.1	101733009	9	4975728	4976504	-1	LOC101733009	histone H1B	0	0	1	1													110081855	121852113
XP_031749230.1	101733035	9	7416544	7424618	-1	LOC101733035	plasma kallikrein	0	0	0	1															641564
XP_031752264.1	101733058	2	1009819	1037099	-1	LOC101733058	uncharacterized protein LOC101733058 isoform X2	0	0	0	1															101884500
XP_031761852.1	101733075	1	142810524	142811462	1	LOC101733075	olfactory receptor 5V1-like	2	1	0	1	100021208		100928327	101791312												102346336
XP_004917042.2	101733091	3	135667165	135667927	-1	LOC101733091	histone H1B	0	0	0	1																			101075208
XP_031749451.1	101733098	9	6185542	6202675	-1	LOC101733098	up-regulator of cell proliferation isoform X2	0	0	0	1																		105354627
XP_012822453.3	101733107	7	59549544	59554799	-1	LOC101733107	uncharacterized protein LOC101733107	0	0	0	1																			115248881
XP_031751157.1	101733112	1	18711464	18721805	-1	LOC101733112	protein nanos isoform X1	0	0	0	4															101885179		100690744	100144352	101068811
XP_004912082.2	101733134	9	5556400	5557180	1	LOC101733134	histone H1B	1	0	1	1			105750416										110081855	121852113
XP_004920283.2	101733137	3	152558845	152564682	1	LOC101733137	uncharacterized protein LOC101733137 isoform X1	0	0	2	3									101939161				110082316			102360036		105358416	105416910
XP_031758034.1	101733151	5	678202	704931	1	LOC101733151	uncharacterized protein LOC101733151	0	0	6	1								103282429	101933521	109319843	113420046	102457038	110074672			106705339
XP_017948144.2	101733157	3	87646926	87671408	1	LOC101733157	cadherin-related family member 5 isoform X2	3	0	3	4	103105876	103171067	111721123					103280609	103306547				110090287		100537321		102078439	105356222	115251118
NP_001297031.1	101733171	9	4970167	4970608	-1	LOC101733171	histone H2B 1.1-like	1	3	4	2			100922922	101797338	427886	100543441		100556472		109315692	113422786		110087643	103172043		102367627
XP_031759908.1	101733172	6	6788907	6880722	1	LOC101733172	unconventional myosin-Ig	3	2	5	5	100023829	100093006	100919398		420412	100538838		103281985	101949488	109305899	113423574		110082544	103190097	571487	102346417	100690378		101069989
XP_031748820.1	101733174	9	2386681	2393757	1	nudt9	ADP-ribose pyrophosphatase, mitochondrial isoform X1	0	0	0	5															406661	102357125	100697983	101159994	101066781
XP_031760203.1	101733186	6	5466251	5572086	1	LOC101733186	zinc finger protein 721-like	1	0	0	2	103096017														108183925	102346287
XP_031756769.1	101733192	4	86784747	86803799	1	LOC101733192	uncharacterized protein LOC101733192	0	0	0	5														103185279	557342		100706354	101159497	101074522
XP_031749436.1	101733202	9	6074751	6084768	1	LOC101733202	interferon-induced very large GTPase 1 isoform X1	0	0	1	1										109312069								105354627
XP_031762582.1	101733212	7	122670915	122672763	-1	LOC101733212	free fatty acid receptor 2	0	0	4	1								100551691	101948181			102456774	110090712			102355377
XP_031753297.1	101733245	2	179244296	179249021	-1	trim39l.1	E3 ubiquitin-protein ligase TRIM7-like	0	1	0	1							100217673											111949314
XP_017945151.2	101733298	7	6513477	6521633	1	LOC101733298	serine/threonine-protein kinase N1	0	0	0	1																		101174244
XP_004918788.3	101733308	10	33504992	33581037	1	LOC101733308	formin-H-like isoform X1	2	4	4	6	103097295		111718583	101796210	419333	100541072	115497921		101944148	109318769		102457221	110081075	103191116	101883438	102347321	100703679	105353645	101069890
XP_012809763.1	101733314	8	5037293	5044714	1	LOC101733314	beta-1,4-galactosyltransferase galt-1	0	0	0	1																	102080805
XP_031747603.1	101733357	8	122552292	122631575	1	LOC101733357	deleted in malignant brain tumors 1 protein	0	1	2	3				101804154				100564934					110086457		101885550		100706259		101063001
XP_004912475.2	101733362	2	176023523	176024537	1	LOC101733362	olfactory receptor 56A5-like	1	0	0	1	100012424													121852072
XP_031749602.1	101733399	9	9263529	9291715	1	LOC101733399	uncharacterized protein LOC101733399 isoform X1	0	0	0	1														103189736
XP_017952816.2	101733405	9	6253114	6263102	-1	LOC101733405	up-regulator of cell proliferation-like	0	0	1	1										109312069								105354627
XP_031752115.1	101733408	2	177689504	177690481	1	LOC101733408	olfactory receptor 52K1	0	0	0	1														121852072
XP_031746768.1	101733428	8	122704526	122801229	1	LOC101733428	deleted in malignant brain tumors 1 protein-like isoform X1	0	0	0	2														103171773			109197463
XP_004912476.1	101733435	2	176033393	176034406	1	LOC101733435	olfactory receptor 56A5	0	0	0	1														121852072
XP_004913753.1	101733443	4	38994811	39002865	1	LOC101733443	acylphosphatase-1-like isoform X1	0	0	5	1								100557059	101932476		113426673	102460367	110089970			102362366
XP_031749093.1	101733470	9	16553769	16647191	1	LOC101733470	uncharacterized protein LOC101733470 isoform X1	0	0	0	1																	109195786
XP_004911016.1	101733492	1	105182486	105183748	1	crygdl.34	gamma-crystallin-1-like	0	0	0	1														103182916
XP_031762465.1	101733515	7	129409286	129412369	1	LOC101733515	trafficking regulator of GLUT4 1-like	0	0	0	1																			101076803
XP_004917825.1	101733569	5	132673543	132681788	-1	LOC101733569	eotaxin-like	0	0	0	2														103174764	556621
XP_004910859.1	101733619	1	125004255	125025410	-1	LOC101733619	uncharacterized protein LOC101733619	0	0	0	1														103187147
XP_004918989.1	101733623	8	134770746	134800574	-1	LOC101733623	selection and upkeep of intraepithelial T-cells protein 2 isoform X2	0	0	0	1														121851167
XP_012817292.3	101733630	4	21495529	21501008	1	LOC101733630	cathepsin D	0	0	0	1															336746
XP_031749402.1	101733642	9	6330210	6360406	-1	LOC101733642	up-regulator of cell proliferation-like isoform X2	0	0	1	2										109312069					100005729			105354627
XP_031747982.1	101733644	8	144453605	144455828	-1	LOC101733644	E3 ubiquitin/ISG15 ligase TRIM25	1	0	0	1		100079940																101173894
XP_004917444.1	101733657	8	51186697	51188577	1	LOC101733657	zinc finger BED domain-containing protein 5-like	0	0	0	1																	112843770
XP_031761382.1	101733689	7	112906564	112983767	-1	otogl2	mucin-2 isoform X3	0	0	0	1																102356923
XP_004911613.1	101733718	2	79094139	79105949	1	LOC101733718	cAMP-dependent protein kinase inhibitor beta	0	3	0	3				106015702		104914271	115498242										106098126	105355111	105417165
XP_017944960.2	101733720	2	176078371	176081455	1	LOC101733720	olfactory receptor 688	1	0	0	4	100012424													121852072	796105	106705560	109204957
XP_031762271.1	101733728	7	19664024	19672210	1	LOC101733728	uncharacterized protein LOC101733728	0	0	1	1								107982700										111946470
XP_031758844.1	101733742	5	74723640	74733422	-1	LOC101733742	G-protein coupled receptor family C group 6 member A	0	0	0	1															323944
XP_031754163.1	101733755	3	146693909	146699021	1	LOC101733755	extracellular calcium-sensing receptor	0	0	0	2																102345516		101173081
XP_017946107.2	101733761	5	163172162	163190497	1	LOC101733761	zinc finger protein 182	0	0	0	1																			101072179
XP_004913948.1	101733823	4	123224194	123231268	-1	kctd17	BTB/POZ domain-containing protein KCTD17	1	3	6	1	100025291			101792625	418047		100217621	100560648	101930754	109316631	113432762	102444785	110075986			102366301
NP_001352112.1	101733830	9	31303443	31318109	-1	LOC101733830	orexin receptor type 2-like	2	4	5	6	103097851		105749497	101805005	101749834	104913500	100228012	103280272	101951042	109314835	113423704		110091684	103186882	101883165	102351296	102077197	101175219	115253226
XP_017948673.1	101733881	4	48083164	48099322	1	LOC101733881	uncharacterized protein LOC101733881	0	0	0	1																	109200344
XP_031757199.1	101733911	4	112113001	112150772	1	LOC101733911	fibronectin-like	0	0	0	2																	112842900		105418129
XP_031758233.1	101733912	5	33465401	33502826	-1	LOC101733912	uncharacterized protein LOC101733912 isoform X2	0	0	1	2									101952880					103178022	101882391
XP_031747572.1	101733957	8	120584773	120585682	1	LOC101733957	vomeronasal type-2 receptor 26	1	0	1	1			105749460					100566969							794788
XP_031752084.1	101733960	2	138548748	138553223	-1	LOC101733960	aquaporin-4	1	3	4	4		114814571		119714612		104916175	115491449	107982256	103306703	109322938	113420150				101885864		102077241	101156496	101067990
XP_031750932.1	101733973	1	5396770	5397282	-1	LOC101733973	vomeronasal type-2 receptor 26	1	0	0	1			116420952															101170608
XP_004912416.2	101733980	2	136075704	136079757	1	LOC101733980	uncharacterized protein K02A2.6	0	0	0	1																			115246821
XP_017950941.1	101733991	7	91532283	91544460	-1	LOC101733991	transmembrane protein 26	0	0	0	3															101883956		100705795		101068361
XP_017945977.1	101733994	1	161854050	161859177	-1	LOC101733994	uncharacterized protein LOC101733994	0	0	0	6														103184291	562347	102360268	100698689	101171920	105418030
XP_031754248.1	101734017	3	151586377	151587878	-1	LOC101734017	olfactory receptor 11L1-like	0	1	0	1						100550096												101165936
XP_031762672.1	101734024	1	213677595	213687122	-1	LOC101734024	CD209 antigen-like protein A	0	1	0	1						100551438													115250778
XP_017945074.2	101734033	1	5348756	5349268	-1	LOC101734033	vomeronasal type-2 receptor 26	1	0	0	1			116420952															101170608
XP_004911544.2	101734035	1	16365449	16370324	-1	LOC101734035	E3 ubiquitin/ISG15 ligase TRIM25	0	0	0	1																		111949314
XP_004917051.1	101734056	3	135241311	135242087	-1	LOC101734056	histone H1B-like	0	0	0	1																			101075208
XP_004912479.2	101734061	2	176305365	176306300	-1	LOC101734061	olfactory receptor 51I2	0	0	0	1														121852072
XP_012817952.2	101734088	5	42717893	42724148	-1	LOC101734088	uncharacterized protein LOC101734088	0	0	1	1								103278720							101885620
XP_017949570.2	101734090	5	103042374	103046603	1	rtp3d	receptor-transporting protein 3	0	0	1	3													110070089	103182662	565147	102365167
XP_031756186.1	101734103	4	994340	1013721	-1	LOC101734103	coiled-coil domain-containing protein 77	0	0	0	1																			101064986
XP_004918696.1	101734110	10	19449532	19487102	1	LOC101734110	uncharacterized protein LOC101734110	0	4	4	5				101790937	121106446	104914612	115490720	100563670	101953675	109320395			110080287	103189711		102345339	100698035	105354523	101076487
XP_031753622.1	101734133	3	126214984	126224882	-1	LOC101734133	melanin-concentrating hormone receptor 1-like	0	3	1	1				101803483	100859572	100543795			101933141							102361481
XP_004915070.1	101734214	6	151303292	151305690	-1	LOC101734214	arylamine N-acetyltransferase 2 isoform X1	0	2	0	3						100549991	100222183										100709594	101166756	101069753
XP_031749691.1	101734221	9	13182579	13184819	1	LOC101734221	tubulin monoglycylase TTLL3	1	0	0	1		100088883																	101078948
XP_031758596.1	101734256	5	118328561	118329655	-1	gpr119	glucose-dependent insulinotropic receptor	0	3	4	3				101790358	101750121	104912738		103278186	101943900	109308683		102448060			100001479		100690867		446009
XP_031762646.1	101734259	7	124192352	124200995	-1	LOC101734259	phospholipase A2 inhibitor subunit gamma B	0	0	0	2															100333489			101171938
XP_031747815.1	101734278	8	142432295	142483044	1	LOC101734278	perilipin-2-like	0	0	1	3									101935647						794841			101171360	101061341
XP_004916462.1	101734301	7	126073756	126087755	-1	LOC101734301	flap endonuclease 1	0	0	2	1								103281575					110090970				100696838
XP_031759498.1	101734313	6	607634	648919	1	LOC101734313	protein HEG homolog 1-like isoform X1	0	0	2	1								103281456	122174357						100332647
XP_004914960.2	101734323	5	37087289	37094658	1	LOC101734323	protein kinase C delta type	0	3	0	1				101804556		100545672	100217811							103181750
XP_004917056.1	101734349	3	135511195	135511950	-1	LOC101734349	histone H1B	0	0	0	1																			101075208
XP_031749262.1	101734363	9	1778320	1797067	-1	LOC101734363	uncharacterized protein LOC101734363	0	0	0	3														103171992		106705337			101078672
XP_004914897.1	101734375	5	112743978	112768842	1	LOC101734375	transient receptor potential cation channel subfamily V member 6 isoform X3	1	0	0	2		100073791												103176366		102363419
XP_031749180.1	101734394	9	4316313	4343265	-1	LOC101734394	uncharacterized protein LOC101734394	1	2	0	1		103165227				104913359	115492409												105417105
XP_004914810.1	101734397	5	20162693	20170999	1	prop1	homeobox protein prophet of Pit-1-like	0	1	0	6							115494491							103178029	100001377	102362957	100708190	101168730	101063124
XP_004914961.1	101734398	5	37060738	37068613	1	LOC101734398	protein kinase C delta type-like	0	3	0	1				101804556		100545672	100217811							103181750
XP_004913953.2	101734421	4	123860167	123870543	1	LOC101734421	protein shisa-4	0	0	0	1																102352894
XP_031762272.1	101734432	7	6537222	6543307	1	LOC101734432	C-type lectin domain family 2 member D-related protein	0	0	0	1																		101169809
XP_031748690.1	101734436	9	1835703	1842751	1	prodh2	hydroxyproline dehydrogenase isoform X1	0	2	4	5					107050361		121470829	100555092	103306964		113418577		110078478		436664	102354203	100703669	101155724	101078218
XP_004911514.3	101734457	6	68282945	68284303	1	LOC101734457	paraneoplastic antigen Ma2	2	0	1	1	103106631		105749333									102449489			101883308
XP_004912383.1	101734461	2	43931015	43932103	1	LOC101734461	paraneoplastic antigen Ma2	0	0	1	1									101939399						101886557
XP_031761939.1	101734515	7	131342064	131355252	1	LOC101734515	uncharacterized protein LOC101734515	0	0	0	1																	109195017
XP_004910398.2	101734517	1	190825404	190830126	-1	LOC101734517	uncharacterized protein LOC101734517	0	0	0	1																			115250810
XP_004918794.3	101734523	10	47831534	47832930	1	LOC101734523	leucine-rich repeat, immunoglobulin-like domain and transmembrane domain-containing protein 2	0	0	0	1																		101159140
XP_031747105.1	101734537	8	8453878	8456149	1	LOC101734537	NLR family CARD domain-containing protein 3	0	0	0	5															110439792	102353159	102076298	105354674	115247537
XP_012815306.2	101734576	3	48534480	48573908	-1	LOC101734576	uncharacterized protein LOC101734576	0	0	0	2														103179887		106702721
XP_004920925.2	101734599	1	215137321	215140591	-1	LOC101734599	beta-1,3-galactosyltransferase 5	0	0	2	4								103281033	101935596							102347363	100693393	101170566	101074038
XP_031749164.1	101734612	9	2047142	2048742	-1	LOC101734612	E3 ubiquitin/ISG15 ligase TRIM25-like	1	0	0	4			100930451												336567	102359899	100706696	101161324
XP_004917060.3	101734628	3	135482102	135483372	-1	LOC101734628	histone H1B	0	0	0	1																			101075208
XP_031754122.1	101734657	3	145615857	145624019	1	LOC101734657	extracellular calcium-sensing receptor	0	0	0	1																102346768
XP_004915670.2	101734678	6	4142575	4145447	-1	LOC101734678	E3 ubiquitin/ISG15 ligase TRIM25-like	1	1	2	1		100079940					100217673			109320510		102446900			562700
XP_017945524.2	101734683	1	214346346	214349396	-1	LOC101734683	E3 ubiquitin/ISG15 ligase TRIM25	0	0	0	1														103191267
XP_012818891.1	101734693	5	115553590	115661047	1	LOC101734693	uncharacterized protein LOC101734693	0	0	0	1																106704634
XP_004918747.2	101734701	10	8574648	8576126	1	arf11l.2	ADP-ribosylation factor	0	0	4	2										109320423	113413363	102450462	110087902	103183787		102357799
XP_031750960.1	101734738	1	109575148	109592568	-1	LOC101734738	cysteine-rich protein 1 isoform X2	1	0	3	5		114807963							101936691		113415439	102448085		103182149	100192223		100706555	111948337	115253294
XP_031755404.1	101734769	3	145493589	145502024	1	LOC101734769	uncharacterized protein LOC101734769	0	0	0	1														103190919
XP_031751081.1	101734770	1	6815162	6848647	1	LOC101734770	mucin-2-like isoform X1	0	3	3	1				119716903	107056280		115494852	103281892	101933168				110079819					101166140
XP_004916675.1	101734775	7	127292186	127298480	-1	LOC101734775	phospholipase A2 inhibitor subunit gamma B	0	0	1	1								103279302									109194177
XP_004917062.2	101734776	3	135492868	135493742	-1	LOC101734776	histone H1B	0	0	0	1																			101075208
XP_004911868.1	101734809	2	114772631	114775591	1	fndc9	fibronectin type III domain-containing protein 9	0	4	4	4				113840282	101748456	104916013	100008581	100567387		109306154		102451154	110080682		101886037		102080153	101169928	115247186
XP_012809566.2	101734811	3	148807931	148808880	1	LOC101734811	olfactory receptor 5G3-like	0	1	2	1						100550096			112061082	109319009								101165936
XP_031752237.1	101734834	2	176473764	176474809	-1	LOC101734834	olfactory receptor 52B6	0	1	0	2				101805090										121852111		102352631
XP_031755407.1	101734841	3	145435698	145465524	1	LOC101734841	uncharacterized protein LOC101734841	0	0	0	1																			105416685
XP_017952364.2	101734868	1	100101094	100116906	1	LOC101734868	uncharacterized protein LOC101734868	0	0	0	1																102366783
XP_017946936.1	101734873	2	30901092	30925014	1	LOC101734873	uncharacterized protein LOC101734873	0	0	2	1									101953243	109317212						102359386
XP_004918705.2	101734916	10	15022712	15031125	1	LOC101734916	nucleolar transcription factor 1-A	0	0	0	1														103190095
XP_031760106.1	101734939	6	4527829	4532533	1	LOC101734939	gastrula zinc finger protein XlCGF26.1-like isoform X1	0	0	0	1																		105353948
XP_031756180.1	101734942	4	238387	321472	-1	LOC101734942	tenascin-X-like isoform X17	0	0	2	3									101930918				110088553	103174821	559679	102362769
XP_031761248.1	101734961	7	6974507	7082538	-1	LOC101734961	LOW QUALITY PROTEIN: alpha-2-macroglobulin-like	0	0	0	1															407643
XP_004918402.1	101734975	9	12179735	12186061	1	LOC101734975	prostasin	2	0	3	1	100018664	100077713						100553133	122172588				110088365					101157892
XP_031754118.1	101735017	3	144099583	144107106	-1	LOC101735017	NXPE family member 3	0	0	0	1															100007318
XP_031754080.1	101735040	3	127411016	127433158	1	adam28.4	zinc metalloproteinase-disintegrin-like lachestatin-2	0	0	0	1														103182721
XP_004916172.1	101735049	7	83737348	83739777	1	LOC101735049	uncharacterized protein LOC101735049	0	0	0	2																		111949114	115247006
XP_031749457.1	101735070	9	6405367	6420648	-1	LOC101735070	up-regulator of cell proliferation	0	0	5	4								103279566	101936728	109312069		102462702	110086387		101887072	102358185	100709289	105354627
XP_004914730.1	101735110	5	42822633	42843729	-1	LOC101735110	neuroblast differentiation-associated protein AHNAK	0	0	0	6														103181774	566639	102367125	102076679	101158048	101076780
XP_017951958.2	101735142	8	124525549	124536800	-1	LOC101735142	vomeronasal type-2 receptor 26	1	0	0	1		114807790														102354119
XP_031756605.1	101735147	4	21693318	21697087	-1	LOC101735147	cathepsin D	0	0	0	1															336746
XP_031748751.1	101735172	9	2125139	2137954	1	LOC101735172	large neutral amino acids transporter small subunit 4-like	0	0	0	1																102358170
XP_031757227.1	101735183	4	153127402	153291274	-1	chl1	neural cell adhesion molecule L1-like protein	1	0	0	3		100073512															100696077	101166545	101064796
XP_031761882.1	101735189	7	37466574	37471760	-1	LOC101735189	fibrous sheath CABYR-binding protein	0	0	0	1																		101160137
XP_031752112.1	101735195	2	176576417	176582015	1	LOC101735195	olfactory receptor 6N1	0	0	0	1														121852072
XP_031750568.1	101735197	10	31105528	31131546	-1	LOC101735197	uncharacterized protein LOC101735197	1	3	1	2		100680859		101791571	100857706	116217317			122172242					103175533				111948207
XP_004913533.1	101735200	4	108782468	108785251	-1	LOC101735200	tctex1 domain-containing protein 1-A	0	0	0	2															110438299	106704240
XP_031749171.1	101735263	9	3287088	3310456	1	LOC101735263	uncharacterized protein LOC101735263	1	0	0	2		103165227														102349749			105417105
XP_004914731.1	101735296	5	42760802	42773793	1	LOC101735296	multiple coagulation factor deficiency protein 2 homolog	0	0	0	1														121848543
XP_031754385.1	105945136	3	5467690	5481096	-1	LOC105945136	hemagglutinin/amebocyte aggregation factor isoform X2	0	0	0	1															557741
XP_004917590.2	105945137	8	4919231	4927960	1	LOC105945137	uncharacterized protein LOC105945137	0	0	1	1										109314143									101064750
XP_002934135.3	105945144	4	14006100	14015974	1	astl2d.3	embryonic protein UVS.2	0	0	0	1															100003133
XP_017947274.2	105945150	2	12978552	13021106	-1	LOC105945150	MORC family CW-type zinc finger protein 3	0	0	0	2																		105356846	101070181
XP_017945240.1	105945216	10	6124617	6131207	-1	LOC105945216	protein kinase C delta type	0	0	0	2														103181750	559050
XP_031750437.1	105945218	10	1431407	1456206	1	LOC105945218	E3 ubiquitin-protein ligase TRIM39	0	0	0	3														103191267	570050	102359353
XP_012808259.2	105945269	10	1846864	1848508	-1	LOC105945269	E3 ubiquitin-protein ligase Midline-1 isoform X1	0	0	0	1																106705271
XP_017948014.2	105945358	3	133680825	133682764	1	LOC105945358	uncharacterized protein LOC105945358	0	0	0	4															108191704		106097751	111948336	115250834
XP_031754114.1	105945420	3	143442154	143449772	-1	vgf	neurosecretory protein VGF	0	0	3	3									101950014		113428224	102463725		103190659		102360706	109204080
XP_031749173.1	105945443	9	3474266	3524763	-1	LOC105945443	LOW QUALITY PROTEIN: uncharacterized protein LOC105945443	1	1	0	2		103165227				104913359										102349749			105417105
XP_012809049.2	105945479	1	87279447	87286128	1	LOC105945479	uncharacterized protein LOC105945479 isoform X2	0	0	0	1															108191533
XP_031756602.1	105945483	4	47809184	47879293	-1	LOC105945483	cytochrome P450 2J6 isoform X2	0	0	2	3											113414946		110085495				100707188	101169416	101064069
XP_012809063.1	105945485	4	47667971	47674871	-1	pla2g1bl	phospholipase A2, minor isoenzyme-like	1	2	2	2		100079251			418356	100551192		100568171		109310773				103189864		106705077
XP_031760475.1	105945493	6	151604638	151605836	-1	nxpe3l.1	NXPE family member 3	0	0	0	1															100006634
XP_012809381.1	105945563	3	152983884	152985066	-1	LOC105945563	olfactory receptor 11L1-like	0	0	2	1									101935226	109316808								101165936
XP_012809395.1	105945570	3	153140483	153141406	-1	LOC105945570	olfactory receptor 11L1-like	0	0	1	1										109317312								101165936
XP_031749347.1	105945593	9	1393004	1394988	-1	LOC105945593	CD276 antigen homolog	0	0	1	1									103307023							106706270
XP_031761606.1	105945597	7	7569541	7595367	1	LOC105945597	pregnancy zone protein	0	1	1	2						104913073						102443473				102347506	100710441
XP_012809587.1	105945605	6	6552461	6558759	-1	LOC105945605	uncharacterized protein LOC105945605	0	0	0	1																		110017230
XP_012809647.2	105945624	10	49797064	49798600	1	LOC105945624	tripartite motif-containing protein 60	0	0	0	1															566988
XP_012809736.1	105945665	7	103709293	103726072	1	LOC105945665	CD5 antigen-like isoform X1	0	3	2	3				119716998	101748207	104909212			101941051			102444777				106705199		101165287	105417124
XP_031762669.1	105945670	1	213340803	213345740	-1	LOC105945670	probable E3 ubiquitin-protein ligase TRIM8	0	0	0	1														103191267
XP_012809750.2	105945675	8	143761179	143762484	1	LOC105945675	uncharacterized protein LOC105945675	0	0	0	1																		111948901
XP_031749297.1	105945712	9	1941157	1954107	1	LOC105945712	programmed cell death 1 ligand 2	0	0	0	1														103171992
XP_031756430.1	105945734	4	24378497	24383934	1	LOC105945734	von Willebrand factor C and EGF domain-containing protein-like	0	1	0	1						104914637													115252111
XP_031762433.1	105945759	7	125340597	125394691	1	LOC105945759	sushi, nidogen and EGF-like domain-containing protein 1	0	0	0	1															110440131
XP_017948683.2	105945786	4	67056327	67083638	1	LOC105945786	ankyrin and armadillo repeat-containing protein-like	0	0	0	2														103188054		106705003
XP_031761492.1	105945879	7	107963201	107974811	-1	LOC105945879	carcinoembryonic antigen-related cell adhesion molecule 1-like	0	0	0	1														103172937
XP_012810417.1	105945919	6	73984	75408	1	LOC105945919	zinc finger CCHC domain-containing protein 3-like	0	0	0	1																	112843455
XP_012810572.1	105945990	5	60695054	60697150	-1	LOC105945990	general transcription factor II-I repeat domain-containing protein 2A-like	0	0	2	2								100551516				102445473			110437889		106098827
XP_012810659.2	105946032	10	2545892	2549168	1	LOC105946032	E3 ubiquitin/ISG15 ligase TRIM25	0	0	0	3														103191267		102359353	100709791
XP_031758518.1	105946059	5	641295	664558	-1	LOC105946059	epoxide hydrolase 1	0	4	5	3				101790722	421447	100539493	100227392	100554472	101949762	109319862	113420917	102456152			322331	102367641	100711636
XP_031761703.1	105946151	7	124062521	124075895	1	LOC105946151	phospholipase A2 inhibitor and Ly6/PLAUR domain-containing protein	0	0	2	1									101937997				110089624		566752
XP_031749565.1	105946205	9	2047084	2052074	-1	LOC105946205	tripartite motif-containing protein 14	0	0	0	3															110439305	106705271	109195531
XP_031749294.1	105946208	9	1857066	1868604	-1	LOC105946208	uncharacterized protein LOC105946208	2	3	2	2	100026110		100925814	101801412	415359		100189997				113418574		110078576	103171727	393827
XP_012811269.2	105946285	1	6060146	6061051	1	LOC105946285	vomeronasal type-2 receptor 26	1	0	0	1			116420952															101170608
XP_012811272.1	105946290	1	141780009	141780947	-1	LOC105946290	olfactory receptor 1509-like	1	0	3	1		100082951									113424753	102453965	110085656	121852071
XP_031752067.1	105946314	2	51060586	51061560	-1	LOC105946314	olfactory receptor class A-like protein 1	1	0	0	2			105750103													106704564	100712083
XP_031761819.1	105946319	1	142166846	142170775	-1	LOC105946319	uncharacterized protein LOC105946319	0	0	2	2								100562370			113426873			121851364			109198109
XP_031750966.1	105946329	1	130760362	130765267	-1	LOC105946329	uncharacterized protein LOC105946329	2	1	3	1	103094790		111719342		112530673				122173758	109323573		102452715						111947913
XP_031747865.1	105946345	8	54763664	54766451	1	LOC105946345	uncharacterized protein LOC105946345	0	0	0	2															103908762		102082150
XP_017945144.2	105946392	1	1636302	1661918	-1	LOC105946392	vomeronasal type-2 receptor 26	0	0	0	1																		101170608
XP_031751035.1	105946403	1	2353782	2354279	-1	LOC105946403	vomeronasal type-2 receptor 26	0	0	0	1																		101170608
XP_031751052.1	105946420	1	6570547	6601938	-1	LOC105946420	vomeronasal type-2 receptor 26	0	0	1	1								100567165										101170608
XP_012811601.1	105946425	1	186324373	186334288	-1	LOC105946425	uncharacterized protein LOC105946425	0	0	0	1														103177861
XP_012811632.1	105946474	1	25312153	25329261	-1	LOC105946474	uncharacterized protein LOC105946474	0	0	0	3																	102080180	110017076	115250786
XP_031750929.1	105946479	1	4776201	4776698	1	LOC105946479	vomeronasal type-2 receptor 26	1	0	0	1			116420952															101170608
XP_031751051.1	105946480	1	6317151	6318077	1	LOC105946480	vomeronasal type-2 receptor 26	1	0	0	1			116420952															101170608
XP_031753021.1	105946553	2	137192045	137228947	1	LOC105946553	inactive dipeptidyl peptidase 10-like	0	0	1	2								103277768						103171779		102364344
XP_012813290.2	105946561	2	142490218	142494389	-1	LOC105946561	uncharacterized protein LOC105946561	0	0	0	1																		111947673
XP_031752493.1	105946627	2	28752225	28756998	1	LOC105946627	serine/threonine-protein kinase N1-like isoform X2	0	0	0	1														103179483
XP_017947321.2	105946711	2	102270067	102283859	1	LOC105946711	zona pellucida-like domain-containing protein 1	0	0	0	4														103180194	563874			101169130	101063988
XP_012815344.2	105946827	10	21723484	21726464	1	LOC105946827	zinc finger BED domain-containing protein 1	0	0	0	2																	102081528		115249882
XP_031754070.1	105946907	3	86419841	86461943	1	LOC105946907	uncharacterized protein LOC105946907	0	0	2	1									101938635	109315842						102364203
XP_031754005.1	105946911	3	127435246	127438656	1	LOC105946911	zinc metalloproteinase-disintegrin-like bothrojarin-1	0	1	1	1						104914226					113414504			121851044
XP_012817189.1	105947022	4	128713746	128720449	1	LOC105947022	uncharacterized protein LOC105947022	0	0	0	1															108190499
XP_031748894.1	105947074	9	5054163	5056510	1	LOC105947074	E3 ubiquitin-protein ligase TRIM39	1	0	0	1			100930451													102359628
XP_031749186.1	105947078	9	4425629	4435218	-1	LOC105947078	E3 ubiquitin/ISG15 ligase TRIM25-like	1	0	0	4			100930451												566988	102360951	109195446		101074420
XP_017948891.2	105947118	4	37648311	37667125	-1	LOC105947118	cathepsin W	0	0	1	1													110069805		324818
XP_031758981.1	105947221	5	155084913	155092362	1	LOC105947221	uncharacterized protein LOC105947221	0	0	0	1															101885155
XP_012817658.1	105947222	4	108558142	108570948	1	LOC105947222	putative ferric-chelate reductase 1 isoform X1	0	1	4	2						104912366		107982786	101936372		113414712	102451418			100004603				115247892
XP_017948680.2	105947252	4	60068679	60072314	-1	LOC105947252	polycystic kidney disease protein 1-like 2	0	0	1	1													110076288		565944
XP_031757180.1	105947270	4	30433644	30466341	1	LOC105947270	intestinal mucin-like protein	0	0	0	1																			115251965
XP_004913714.1	105947272	4	32602589	32635170	1	batf2	basic leucine zipper transcriptional factor ATF-like 2 isoform X1	0	0	4	2								100556087	101940869		113424183	102462236			402952	102361456
XP_017949519.2	105947301	5	112808195	112853773	1	LOC105947301	transient receptor potential cation channel subfamily V member 6	0	0	0	2														103176361		102362869
XP_031758804.1	105947355	5	55363982	55386510	1	LOC105947355	chitin synthase chs-2-like isoform X1	0	0	0	3														121848547			102076176	105357250
XP_017949564.1	105947356	5	56528311	56534442	-1	LOC105947356	dopamine receptor 2	0	0	0	3																	102078478	101174127	115249648
XP_012818947.2	105947391	3	48541723	48547124	1	LOC105947391	mucin-1-like	0	0	0	1															101882873
XP_012819273.2	105947440	5	41344063	41348353	1	LOC105947440	uncharacterized protein LOC105947440	0	0	1	1								103278720							101885620
XP_012820460.2	105947518	6	127227889	127228635	1	LOC105947518	keratin-associated protein 4-3	0	0	0	1																		111948235
XP_012820512.1	105947537	6	50014436	50018748	-1	LOC105947537	uncharacterized protein K02A2.6-like	0	0	0	1															446121
XP_031757194.1	105947538	4	99408115	99409893	1	LOC105947538	zinc finger BED domain-containing protein 5	0	0	0	1																	109194546
XP_012820553.2	105947556	6	3808009	3810040	-1	LOC105947556	E3 ubiquitin/ISG15 ligase TRIM25-like	2	1	2	1		100079940	100930451				100217673			109305749		102446900			562700
XP_012820565.1	105947577	6	65015550	65016234	1	LOC105947577	zinc finger MYM-type protein 1-like	0	0	0	1																		111948955
XP_012820587.2	105947605	6	150920273	150929741	1	LOC105947605	pentraxin fusion protein	1	0	2	1			116419266					100560012				106732560				102348341
XP_017946499.2	105947701	1	107161024	107179771	-1	LOC105947701	protein mono-ADP-ribosyltransferase PARP14-like	0	0	0	1																			101068877
XP_012822483.1	105947790	7	81861905	81878483	-1	LOC105947790	uncharacterized protein LOC105947790	0	0	0	3														121850799	110437892		100707031
XP_031762360.1	105947833	7	51415250	51429660	-1	LOC105947833	uncharacterized protein K02A2.6	0	0	0	2																	112841960	111948015
XP_012822696.2	105947845	7	66832896	66836154	-1	LOC105947845	uncharacterized protein LOC105947845	0	0	0	1																		110016479
XP_031762426.1	105947865	7	123047271	123058424	1	LOC105947865	sialoadhesin	0	0	0	1																		101159050
XP_017950975.2	105947923	7	104335272	104338870	-1	LOC105947923	protein kinase C delta type	0	0	0	1															559050
XP_012822931.3	105947938	7	112663232	112666447	1	LOC105947938	uncharacterized protein K02A2.6	0	0	0	1																		111946838
XP_031750062.1	105948004	1	192079340	192084925	-1	LOC105948004	protein kinase C theta type-like	0	0	0	1															768159
XP_031746558.1	105948070	8	47074092	47088431	1	LOC105948070	pre-mRNA 3'-end-processing factor FIP1 isoform X1	1	4	4	2		107546884		101795560	422319	100548498	100217869	103281839	101937540	109313683			110074299	103178778		102364876
XP_031761554.1	105948087	7	59106536	59112328	1	LOC105948087	uncharacterized protein LOC105948087	1	0	0	1	107651109																		115252418
XP_031747616.1	105948119	8	123602917	123604907	1	LOC105948119	vomeronasal type-2 receptor 26	1	0	1	2			105749460					100566969							794788		109205010
XP_031747637.1	105948123	8	124407420	124418102	-1	LOC105948123	extracellular calcium-sensing receptor	0	0	0	1															100148278
XP_031748219.1	105948180	8	39087572	39090633	1	LOC105948180	BTB/POZ domain-containing protein KCTD16-like	0	2	4	3					101749593		115495267	103281022	101937411	109313664			110080175	103179303			100690288		115252287
XP_031747524.1	105948226	8	131088454	131114345	1	LOC105948226	T-lymphocyte surface antigen Ly-9-like	0	2	0	1					101750908	104914406											106096819
XP_031749621.1	105948387	9	10948076	10953154	-1	LOC105948387	up-regulator of cell proliferation	1	0	1	1		100075609								109312069								105354627
XP_031749383.1	105948499	9	7263860	7273578	1	LOC105948499	RING finger protein 112-like	1	0	0	1		103169427														102350310
XP_012826738.3	106557435	5	126425535	126448861	1	aire	autoimmune regulator	3	3	4	6	100025870	100083198	100928566		429666	100549939	116808711	103278236	101938972		113423867		110075811	103186961	100007662	106704829	100691855	101160105	101063914
XP_004911926.1	106557438	2	137352668	137357346	1	uqcc3	ubiquinol-cytochrome-c reductase complex assembly factor 3	0	0	0	1														103173156
XP_017945583.1	108644447	8	143836051	143867754	1	LOC108644447	uncharacterized protein LOC108644447	0	0	0	1																	112842867
XP_017945219.2	108644464	8	128217207	128219820	-1	LOC108644464	zinc finger BED domain-containing protein 1	0	0	1	1													110075759						105417082
XP_031746349.1	108644466	1	122570772	122591972	-1	LOC108644466	gamma-crystallin-4 isoform X3	0	0	0	1														103182919
XP_017952005.1	108644478	8	138780842	138795531	-1	LOC108644478	NACHT, LRR and PYD domains-containing protein 14	2	0	0	2	100018825	103170142													108183349			110014187
XP_031752503.1	108644504	2	28687682	28695409	1	LOC108644504	anaphase-promoting complex subunit 4-like isoform X2	0	0	0	1																		101154933
XP_031750886.1	108644514	1	214762271	214780428	1	LOC108644514	uncharacterized protein LOC108644514	0	0	0	1																106705545
XP_031758665.1	108644699	5	158530338	158535898	1	LOC108644699	vomeronasal type-2 receptor 26-like	0	0	0	1																		101170608
XP_017944996.1	108644777	9	3208585	3210099	1	LOC108644777	oocyte zinc finger protein XlCOF6.1-like	0	2	0	1				101800449	416664													105357781
XP_031748923.1	108644780	9	3132572	3135717	-1	LOC108644780	oocyte zinc finger protein XlCOF7.1	1	1	0	1		100085754		101800449															101072179
XP_031759911.1	108644783	1	7388341	7389174	1	LOC108644783	vomeronasal type-2 receptor 26	1	0	0	1			116420952															101170608
XP_031759931.1	108644785	1	7588600	7589136	-1	LOC108644785	vomeronasal type-2 receptor 26	1	0	0	1			116420952															101170608
XP_017945114.2	108644811	1	8550428	8555014	1	LOC108644811	uncharacterized protein LOC108644811	0	0	0	1															110439973
XP_017945126.1	108644814	10	47525666	47527712	-1	LOC108644814	E3 ubiquitin-protein ligase Midline-1	0	0	0	1														103191267
XP_017945181.1	108644828	6	3043065	3049186	-1	LOC108644828	gastrula zinc finger protein XlCGF26.1-like	0	1	0	1							115493087										109195586
XP_017945188.1	108644829	6	2975953	2978942	1	LOC108644829	gastrula zinc finger protein XlCGF8.2DB-like	1	0	0	2			105749761												110437841		109203557
XP_031747688.1	108644855	8	135831218	135837968	1	LOC108644855	butyrophilin-like protein 2	0	0	0	3															100137609		100696502	101164681
XP_031762678.1	108644876	1	214140701	214142650	1	LOC108644876	E3 ubiquitin/ISG15 ligase TRIM25	0	0	0	1														103191267
XP_017945372.2	108645134	1	5938775	5939272	1	LOC108645134	vomeronasal type-2 receptor 26	1	0	0	1			116420952															101170608
XP_031749126.1	108645141	9	7094832	7102095	1	LOC108645141	uncharacterized protein LOC108645141	3	0	4	3	103096080	114812806	100913372						101938311	109313667		102448795	110080171	103177403	100004948	102350169
XP_031749206.1	108645154	9	5307009	5330744	1	xlcgf26.1l	zinc finger protein 629	0	0	0	1																			105417105
XP_031748760.1	108645183	9	1566000	1574893	-1	LOC108645183	tapasin-related protein-like	0	0	0	2															571282		100706040
XP_031762431.1	108645196	7	123400877	123427396	1	LOC108645196	B-cell receptor CD22	0	0	1	1												112545467						101171522
XP_031761531.1	108645198	7	123316311	123381703	1	LOC108645198	sialic acid-binding Ig-like lectin 12 isoform X1	0	0	0	4															100003913	102360029	109200035		105416628
XP_031762129.1	108645212	7	123603400	123626222	1	LOC108645212	sialoadhesin	0	0	0	1																			105416614
XP_017945653.1	108645227	8	143409416	143413406	-1	LOC108645227	E3 ubiquitin/ISG15 ligase TRIM25	0	0	0	4															100001445		109196796	101174138	105418108
XP_017945736.1	108645259	6	172754	173958	-1	LOC108645259	uncharacterized protein LOC108645259	0	0	0	1																	112843455
XP_031757810.1	108645295	5	162475780	162485421	-1	LOC108645295	oocyte zinc finger protein XlCOF8.4	0	1	0	1				101800449															101072179
XP_031748787.1	108645351	9	2293763	2302543	1	LOC108645351	uncharacterized protein LOC108645351	0	0	3	6								100567541			113418585		110078514	103188467	559333	102355780	100698254	101160240	101067010
XP_031759384.1	108645355	6	77923	82437	-1	LOC108645355	uncharacterized protein LOC108645355	0	0	0	1																	112843455
XP_031758212.1	108645367	5	27509736	27526333	-1	LOC108645367	serine/threonine-protein kinase N1 isoform X1	0	1	0	1							100217811											101174244
XP_031759485.1	108645390	6	928897	950452	-1	LOC108645390	uncharacterized protein LOC108645390 isoform X1	0	0	2	6									101931465				110082536	103190507	100332407	102359980	100705990	101165183	105417006
XP_031748936.1	108645423	9	2693144	2693921	-1	LOC108645423	histone H1B	0	0	1	1													110081855	121852113
XP_031751048.1	108645427	1	6153300	6166509	1	LOC108645427	vomeronasal type-2 receptor 26-like	1	0	0	1			116420952															101170608
XP_031754066.1	108645441	3	67994832	68008374	-1	LOC108645441	uncharacterized protein LOC108645441	0	0	0	1																		105358296
XP_017946374.2	108645658	1	2330096	2337618	-1	LOC108645658	vomeronasal type-2 receptor 26	0	0	0	1																		101170608
XP_031751016.1	108645659	1	2471867	2493700	1	LOC108645659	vomeronasal type-2 receptor 26	0	0	0	1																		101170608
XP_017946379.2	108645662	1	2769131	2769670	1	LOC108645662	vomeronasal type-2 receptor 26	0	0	0	1																		101170608
XP_031760658.1	108645673	1	66220699	66226626	1	LOC108645673	protein kinase C theta type	0	0	0	1															559050
XP_017946450.1	108645679	1	137323327	137327624	1	LOC108645679	uncharacterized protein K02A2.6-like	0	0	0	1																		111949237
XP_031760190.1	108645698	1	14377536	14388513	-1	LOC108645698	shootin-1-like	1	2	3	6		103170145		113843513			115494810		101942622			106732271	110079831	103188548	562403	102366910	100705069	101173416	101072072
XP_017946986.1	108645767	2	51200070	51232909	-1	LOC108645767	uncharacterized protein LOC108645767 isoform X2	0	0	0	5														103179180		102358817	100711172	110015376	105418762
XP_031758309.1	108645796	5	86155209	86159652	1	LOC108645796	uncharacterized protein LOC108645796 isoform X1	0	0	1	2								100558278									112848179		115246758
XP_031748868.1	108645817	9	2788763	2792848	1	LOC108645817	uncharacterized protein LOC108645817	0	0	0	2																	109201922	111948958
XP_031752384.1	108645832	2	9062710	9139062	1	tff3.6	skin secretory protein xP2	0	0	0	1																		105357784
XP_031755241.1	108646195	3	137367294	137431333	-1	LOC108646195	uncharacterized protein LOC108646195 isoform X1	0	0	0	1															100334824
XP_017948114.2	108646236	3	28183201	28188494	-1	LOC108646236	protocadherin gamma-C5	0	0	0	1																		111947999
XP_017948174.2	108646247	9	6999616	7007931	1	LOC108646247	up-regulator of cell proliferation	0	0	1	1										109312069								105354627
XP_017948178.1	108646249	3	138471922	138472868	-1	LOC108646249	beta-1,3-galactosyltransferase 2	0	0	0	1																102345185
XP_031754062.1	108646275	3	49606507	49663652	1	c12orf42	uncharacterized protein c12orf42	0	0	1	5												102445632		103179917	101884203		102082573	101163941	105417743
XP_017948253.1	108646285	3	135657970	135658823	1	LOC108646285	histone H1B	0	0	0	1																			101075208
XP_017948839.2	108647387	5	164002213	164007676	1	LOC108647387	uncharacterized protein LOC108647387	0	0	0	1																			115250810
XP_031747741.1	108647426	1	147227326	147232045	1	LOC108647426	uncharacterized protein LOC108647426	0	0	0	2																	112841841	111946338
XP_017948968.2	108647431	4	44267645	44272053	1	LOC108647431	uncharacterized protein K02A2.6-like	0	0	0	2																		111949237	115251928
XP_017949468.2	108647602	5	20625240	20631877	-1	LOC108647602	mucin-4-like	0	0	0	3																106704889	112842015		115249639
XP_031758588.1	108647613	5	102071370	102084188	1	LOC108647613	receptor-type tyrosine-protein phosphatase eta	0	0	0	1																	102077180
XP_031758116.1	108647649	5	20633340	20640983	-1	LOC108647649	fibrillin-1-like	0	0	0	3															100332400	102362154		110016568
XP_031758562.1	108647661	5	60637368	60640864	-1	LOC108647661	uncharacterized protein LOC108647661	0	0	2	1								107982684	112059706										115250810
XP_031757756.1	108647711	5	160350829	160355088	-1	LOC108647711	vomeronasal type-2 receptor 26-like	0	0	0	1																		101170608
XP_017950684.2	108647937	6	151565326	151576244	-1	nxpe3l.3	NXPE family member 3	0	0	0	1															100007333
XP_017951402.1	108648175	7	57778534	57782229	1	LOC108648175	uncharacterized protein LOC108648175	0	0	0	1																		105357907
XP_017951659.2	108648246	1	66337308	66344364	1	LOC108648246	protein kinase C delta type-like	0	0	0	1															559050
XP_017951660.2	108648247	1	66442591	66492574	1	LOC108648247	protein kinase C delta type-like	0	0	0	1															559050
XP_031747825.1	108648258	8	138483767	138494906	1	nlrp4	NACHT, LRR and PYD domains-containing protein 3	0	0	3	2									101934233			106731453	110083759					105355350	105416816
XP_017951984.2	108648292	8	130541523	130550240	1	LOC108648292	CD48 antigen	0	0	0	1																	109202346
XP_031747250.1	108648296	8	130768831	130803094	1	LOC108648296	CD48 antigen isoform X2	0	0	0	1																	106096819
XP_031747725.1	108648340	8	40422081	40428024	1	LOC108648340	uncharacterized protein LOC108648340	0	0	0	1																102352022
XP_017952350.2	108648372	8	138801396	138812097	-1	LOC108648372	NACHT, LRR and PYD domains-containing protein 3	1	0	0	4		114810242													100329836		109195640	111948740	101062058
XP_031749190.1	108648780	9	4596205	4615559	-1	LOC108648780	uncharacterized protein LOC108648780	1	0	0	2		103165227														102349749			105417105
XP_031749539.1	108648787	9	6137969	6151178	1	LOC108648787	interferon-induced very large GTPase 1	0	0	1	1										109312069								105354627
XP_031759208.1	108648818	1	82675769	82688406	-1	LOC108648818	mucin-5AC isoform X2	0	0	0	2														121848042				101158310
XP_017952855.1	108648845	9	43164043	43166101	-1	LOC108648845	uncharacterized protein LOC108648845	0	0	0	1																	109201940
XP_031749196.1	108648856	9	4710049	4723031	-1	LOC108648856	zinc finger protein 271-like	1	0	0	2		103165227														102349749			105417105
XP_017952909.1	108648861	9	4265778	4266600	-1	LOC108648861	histone H2B 1.1-like	1	3	4	2			100922922	101797338	427886	100543441		100556472		109315692	113422786		110087643	103172043		102367627
XP_017952911.1	108648863	9	4562042	4562491	-1	LOC108648863	histone H2B 1.1-like	1	3	4	2			100922922	101797338	427886	100543441		100556472		109315692	113422786		110087643	103172043		102367627
XP_017952912.1	108648864	9	4574721	4575152	-1	LOC108648864	histone H2B 1.1-like	1	3	4	2			100922922	101797338	427886	100543441		100556472		109315692	113422786		110087643	103172043		102367627
XP_031748971.1	108648866	9	4252663	4253308	1	LOC108648866	histone H2B 1.1	1	3	4	2			100922922	101797338	427886	100543441		100556472		109315692	113422786		110087643	103172043		102367627
XP_017953209.1	108648928	1	114924661	114928712	-1	LOC108648928	zinc finger MYM-type protein 1	0	0	0	2															101883134		106097770
XP_031746138.1	113455423	8	134018272	134092252	-1	LOC113455423	major histocompatibility complex class I-related gene protein-like	0	0	0	1														103189724
NP_001353671.1	113465273	2	179236606	179238217	-1	LOC113465273	uncharacterized LOC113465273	0	1	0	2							100217673										109195559		101074420
XP_031753221.1	116406441	2	171996136	172037762	1	LOC116406441	P2Y purinoceptor 2-like	0	0	0	2														103177162	799661
XP_004919987.1	116406450	7	459519	461432	-1	LOC116406450	trypsin-like	0	0	0	1																	109204265
XP_031748979.1	116406475	9	4258949	4259848	1	LOC116406475	histone H4-like	0	0	0	1																			101068835
XP_031758573.1	116406479	5	82159989	82176999	-1	LOC116406479	gamma-aminobutyric acid receptor subunit rho-1-like	0	0	0	1																			101068952
XP_031747683.1	116406481	8	133948072	133961573	-1	LOC116406481	major histocompatibility complex class I-related gene protein-like	0	0	0	1																		101163710
XP_031747740.1	116406494	8	118193242	118195302	-1	LOC116406494	zinc finger CCHC domain-containing protein 3-like	0	0	0	2															110438159		112843455
XP_031749701.1	116406496	9	24070490	24072808	-1	LOC116406496	uromodulin-like	0	0	0	2																	106096532	101168091
XP_031753952.1	116406505	3	31992557	31998912	-1	LOC116406505	uncharacterized protein LOC116406505	0	0	0	1															103908762
XP_031753137.1	116406515	2	158348138	158354183	1	LOC116406515	protein mono-ADP-ribosyltransferase PARP4-like	0	0	1	1											113416950								105417811
XP_031760164.1	116406516	6	5007812	5016415	-1	LOC116406516	uncharacterized protein LOC116406516 isoform X2	0	0	0	1																		101173523
XP_031746076.1	116406519	1	112715477	112720973	-1	LOC116406519	uncharacterized protein LOC116406519	0	0	0	1															110439973
XP_031746573.1	116406566	1	128664009	128668433	1	LOC116406566	general transcription factor II-I repeat domain-containing protein 2B-like	0	0	0	2															103911107			111949247
XP_031746795.1	116406592	8	121166325	121171298	-1	LOC116406592	uncharacterized protein LOC116406592	0	0	0	1															110438970
XP_031746847.1	116406621	1	137504686	137538985	1	LOC116406621	nitrile-specifier protein 5-like isoform X1	0	0	5	5								103277646	101949967		113416423	112547261	110080577	121852903	101885043		100689724	105358653	105416516
XP_031746873.1	116406628	8	142502798	142503779	-1	LOC116406628	toll-like receptor 6	0	0	0	1																	102080834
XP_031746957.1	116406646	8	143600539	143602383	-1	LOC116406646	cocaine- and amphetamine-regulated transcript protein-like	0	0	0	4															799423		100696132	100533500	101067788
XP_031747111.1	116406669	8	1996895	2001277	1	LOC116406669	Golgi-associated plant pathogenesis-related protein 1-like	0	0	0	2															100536500			101166141
XP_031747218.1	116406699	8	143388096	143392725	1	LOC116406699	cAMP-dependent protein kinase catalytic subunit PRKX-like	0	0	0	1														103181750
XP_031747255.1	116406712	8	1120340	1124995	-1	LOC116406712	uncharacterized protein LOC116406712	1	0	3	2		114812825						103281367			113417757		110090618		570305	102359912
XP_031747283.1	116406719	8	629585	631350	1	LOC116406719	organic solute transporter subunit alpha-like	1	0	5	5		103169826						103280206	122172843		113417776	106732534	110081144		799052	106705382	102076204	101155658	105418848
XP_031747348.1	116406732	8	132081633	132085642	1	LOC116406732	high affinity immunoglobulin gamma Fc receptor I-like	0	0	0	1																		111947787
XP_031747366.1	116406738	1	143011574	143014784	-1	LOC116406738	uncharacterized protein LOC116406738	0	0	0	1															103909016
XP_031747386.1	116406742	8	25560999	25566254	-1	LOC116406742	uncharacterized protein LOC116406742	0	0	0	4														103183040	110440004		100691406	101166637
XP_031747437.1	116406752	8	118421670	118423925	-1	LOC116406752	zinc finger CCHC domain-containing protein 3-like	0	0	0	1																	112843455
XP_031747442.1	116406755	8	36042658	36043430	-1	LOC116406755	serine/threonine-protein kinase N2-like	0	0	0	1																		101162468
XP_031747443.1	116406756	8	1403160	1408520	-1	LOC116406756	transcription cofactor vestigial-like protein 4	1	0	2	5		114812903						103277702					110081129		562092	102349575	100694055	101163583	101073250
[truncated: 393 more rows]
