# Supplementary material for: Wide-scale identification of novel/eliminated genes responsible for evolutionary transformations
Source: Biol Direct. 2023 Aug 11;18:45. doi: 10.1186/s13062-023-00405-6 (PMC10416458; doi:10.1186/s13062-023-00405-6)
Supplement: Supplementary file 2 — Additional file 2: Table S2. The list-2 of differentially expressed (DE) genes of Xenopus tropicalis frog (2007 pcs) identified by the RNA-seq analysis based on two models at FDR<0.01. Columns: Protein ID, Gene ID, Symbol (gene symbol), Name (gene description), Δt (two time points), logFC (Log-Fold-Change, logarithm of the gene expression ratio at two time points in “exact test” model), FDR (False Discovery Rate, probability of the type I error in “exact test” model). [file 13062_2023_405_MOESM2_ESM.xlsx]

## Sheet: Table S2
Protein ID	Gene ID	Symbol	Name	Δt	logFC	FDR
XP_031760645.1	100127688	a2ml1	alpha-2-macroglobulin-like 1	WT-24h	-2.37838	8.39278e-06
XP_031759245.1	549416	a4gnt	alpha-1,4-N-acetylglucosaminyltransferase	WT-72h	-2.87287	0.00800386
XP_002937505.2	100488623	aadacl3	arylacetamide deacetylase-like 4	0h-72h	-1.87537	7.92872e-05
NP_001121529.1	100158654	abat	4-aminobutyrate aminotransferase	6h-72h	-2.01558	0.00797718
XP_031748844.1	101731410	abca12	ATP-binding cassette sub-family A member 12 isoform X2	WT-72h	1.94561	0.000258593
XP_031761862.1	101734071	abcg4	ATP-binding cassette sub-family G member 4 isoform X2	0h-24h	-2.3207	0.00147697
XP_031750684.1	100493650	abi3	ABI gene family member 3 isoform X1	6h-72h	3.21954	0.00605769
XP_031751193.1	100489272	ablim2	actin-binding LIM protein 2 isoform X13	WT-72h	2.60187	1.51535e-05
XP_012823919.1	549858	abo.2	ABO blood group (transferase A, alpha 1-3-N-acetylgalactosaminyltransferase; transferase B, alpha 1-3-galactosyltransferase) gene 2	WT-72h	3.58938	3.19226e-10
XP_031746324.1	549437	abo.3	ABO blood group (transferase A, alpha 1-3-N-acetylgalactosaminyltransferase; transferase B, alpha 1-3-galactosyltransferase) gene 3	WT-72h	-7.12478	4.04322e-25
XP_002941967.3	100497509	abo.4	histo-blood group ABO system transferase	WT-72h	2.04475	0.0022919
XP_031755472.1	100216267	acadvl	very long-chain specific acyl-CoA dehydrogenase, mitochondrial isoform X2	WT-72h	-1.52219	0.004707
XP_031755090.1	100491091	acan	aggrecan core protein isoform X3	WT-6h	2.77679	0.000797418
XP_012818772.1	549870	acer2	alkaline ceramidase 2	0h-72h	-1.67796	0.00118983
XP_031752949.1	100490699	acod1	cis-aconitate decarboxylase isoform X2	WT-6h	4.82156	1.59452e-05
XP_002931846.1	100490060	acod1la	cis-aconitate decarboxylase	WT-72h	6.47565	0.0002818
NP_001096642.1	100125311	acod1lb	aconitate decarboxylase 1 like gene b	WT-72h	6.46113	0.000290971
XP_012808610.1	493572	acp5	acid phosphatase 5, tartrate resistant	WT-72h	-1.68891	0.00187094
XP_031746130.1	100486004	acp7	acid phosphatase 7, tartrate resistant (putative)	WT-72h	2.39972	0.00139286
XP_002939621.3	100497121	acsf2	medium-chain acyl-CoA ligase ACSF2, mitochondrial	WT-72h	1.43848	0.00326957
XP_031753948.1	448565	acsl1	acyl-CoA synthetase long chain family member 1 protein	WT-72h	-1.5029	0.00435935
NP_001006709.1	448346	acta1	actin, alpha 1, skeletal muscle	WT-72h	3.14029	0.00233078
NP_001096505.1	100125134	adal	adenosine deaminase-like	0h-72h	-1.78667	0.000963953
NP_001120446.1	100145537	adam28.2	ADAM metallopeptidase domain 28, gene 2	WT-6h	2.5654	8.93417e-05
NP_001233130.1	100491265	adam9	ADAM metallopeptidase domain 9	0h-24h	1.82654	0.000109373
XP_031747424.1	100485801	adamts13	A disintegrin and metalloproteinase with thrombospondin motifs 13 isoform X3	WT-72h	2.05219	0.00821957
XP_012822382.1	100489270	adamts15	A disintegrin and metalloproteinase with thrombospondin motifs 15	WT-24h	3.58578	1.00482e-08
XP_031760055.1	100498052	adamts16	A disintegrin and metalloproteinase with thrombospondin motifs 16	0h-72h	-1.7678	0.00251432
XP_031755100.1	100380150	adamts17	A disintegrin and metalloproteinase with thrombospondin motifs 17 isoform X2	6h-72h	2.73258	0.00493685
XP_031755119.1	100491770	adamts7	A disintegrin and metalloproteinase with thrombospondin motifs 7 isoform X2	WT-72h	-1.97945	0.000257314
XP_002940685.2	100497759	adamts8	A disintegrin and metalloproteinase with thrombospondin motifs 8	WT-72h	2.45854	0.00698772
XP_031750539.1	101732707	adap2	arf-GAP with dual PH domain-containing protein 2	WT-72h	2.79755	0.000182657
NP_001096433.1	100125042	add2	adducin 2	0h-72h	-4.34338	6.70587e-08
NP_001011431.1	496916	adh1b	alcohol dehydrogenase 1B (class I), beta polypeptide	24h-72h	-4.01117	2.58509e-06
XP_031756712.1	594969	adh1c	alcohol dehydrogenase 1C (class I), gamma polypeptide	WT-72h	3.34357	0.00141097
NP_001011423.1	496906	adh6	alcohol dehydrogenase 6 (class V)	0h-24h	2.70272	0.00350501
XP_002932848.2	100496142	adora3.1	adenosine receptor A3	WT-72h	4.53947	0.00230422
XP_002932739.1	100487086	adrb1	beta-4C adrenergic receptor	0h-72h	-3.75293	2.66555e-08
XP_012815249.2	100038220	afap1l1	actin filament-associated protein 1-like 1	0h-24h	1.48279	0.00499679
NP_001011313.1	496770	agmo	alkylglycerol monooxygenase	WT-72h	2.00923	0.000767353
NP_001123399.1	100170183	agtr1	angiotensin II receptor type 1	WT-6h	3.56909	0.00140235
XP_002940002.3	100491739	agxt2	alanine--glyoxylate aminotransferase 2, mitochondrial	0h-24h	-1.79734	0.00203255
XP_031747559.1	101730314	ahnak2	titin	15h-72h	4.3583	0.00745603
XP_012818285.1	394531	aida	axin interactor, dorsalization associated	0h-72h	1.18974	0.00716163
XP_012823580.1	100216287	aif1l	allograft inflammatory factor 1-like	WT-6h	-3.3729	3.09582e-06
XP_031748797.1	100493696	aifm3	apoptosis-inducing factor 3 isoform X3	WT-72h	-1.64143	0.000782488
XP_031757752.1	100144994	ak9	adenylate kinase 9 isoform X2	6h-72h	-2.22739	0.001667
NP_001072204.1	779650	akr1c2	aldo-keto reductase family 1, member C2	WT-72h	-1.90665	0.000485176
NP_001006926.1	448773	alas2	5'-aminolevulinate synthase 2	0h-72h	-3.79626	1.85048e-07
XP_002939310.1	100485844	aldh1a3	aldehyde dehydrogenase family 1 member A3	WT-15h	5.69671	1.21592e-12
XP_004910950.1	100498540	aldh1b1	aldehyde dehydrogenase X, mitochondrial	6h-72h	-3.21489	0.000378198
NP_001096184.1	100124732	aldh4a1	aldehyde dehydrogenase 4 family member A1	WT-72h	-1.49132	0.00879383
XP_012825715.1	394736	aldob	aldolase, fructose-bisphosphate B	WT-72h	-2.98554	4.15353e-06
NP_001001257.1	407969	aldoc	aldolase, fructose-bisphosphate C	WT-72h	-2.72046	0.000215482
NP_001006780.1	448472	alg5	ALG5, dolichyl-phosphate beta-glucosyltransferase	0h-72h	-1.626	0.00070635
XP_031760409.1	100487397	alkal1	ALK and LTK ligand 1	0h-15h	6.30801	1.22021e-06
XP_031758801.1	100379943	alkal2	ALK and LTK ligand 2 isoform X1	0h-72h	-2.5772	0.0017104
NP_001015741.1	548458	alox12b	arachidonate 12-lipoxygenase, 12R type	WT-72h	3.39351	1.67591e-06
XP_004915982.1	100036609	alox5	arachidonate 5-lipoxygenase	WT-15h	2.42998	1.41024e-06
XP_031753864.1	733767	angpt4	angiopoietin 4	0h-72h	4.12891	0.00329217
XP_031755178.1	613080	ank1	ankyrin-1 isoform X6	0h-72h	-2.57099	0.000878806
NP_001025607.1	594995	ankrd1	ankyrin repeat domain 1 (cardiac muscle)	WT-72h	2.70632	0.00547338
XP_031757862.1	100379950	ankrd60	ankyrin repeat domain-containing protein 60 isoform X4	WT-72h	-2.01382	0.0041549
XP_012810387.1	101730682	ankrd63	ankyrin repeat domain-containing protein 63	WT-6h	-3.07666	0.00913798
XP_012817091.2	100329114	anln	anillin isoform X4	0h-72h	-1.37628	0.00452852
NP_001123799.1	100170550	ano1	anoctamin 1, calcium activated chloride channel	0h-72h	-2.59056	3.83428e-05
NP_001025584.1	594972	aoc3	amine oxidase, copper containing 3	0h-24h	-2.24787	0.00987177
XP_017953036.2	100379890	aox1	aldehyde oxidase 1	WT-72h	2.65974	0.000511014
XP_031755018.1	100498579	apba2	amyloid-beta A4 precursor protein-binding family A member 2 isoform X4	WT-72h	-3.14315	6.42391e-11
NP_001096403.1	100125005	apbb1ip	amyloid beta (A4) precursor protein-binding, family B, member 1 interacting protein	WT-72h	2.7251	2.30652e-05
NP_001096402.1	100125004	apbb3	amyloid beta (A4) precursor protein-binding, family B, member 3	6h-72h	-2.52744	0.00810962
XP_012811093.1	100494381	apela	apelin receptor early endogenous ligand	WT-15h	-4.71072	0.00110035
XP_012821929.1	493461	apoa4	apolipoprotein A4	0h-72h	-4.7822	0.00245936
NP_001005829.1	448309	aqp1	aquaporin 1 (Colton blood group)	WT-72h	-2.53177	0.000284482
XP_002937719.2	100493943	aqp9	aquaporin-9	WT-15h	2.73166	0.00339881
XP_004918984.2	100271754	arc	activity-regulated cytoskeleton-associated protein	WT-6h	4.77644	0.00199853
NP_001006714.1	448358	arg1	arginase 1	0h-15h	2.82853	0.00673778
NP_001072685.1	780142	arg2	arginase 2	WT-24h	-2.76068	1.84816e-07
XP_031753684.1	448347	arhgap25	Rho GTPase activating protein 25	WT-72h	2.2571	4.8188e-05
XP_031747713.1	100496292	arhgap30	rho GTPase-activating protein 30	WT-72h	2.45138	2.58234e-06
NP_001006838.1	448583	arhgdib	Rho GDP dissociation inhibitor (GDI) beta	WT-15h	2.21388	1.01281e-06
XP_031753234.1	100489655	arhgef17	rho guanine nucleotide exchange factor 17	0h-24h	1.87304	0.000280061
NP_001027503.1	613095	arhgef3.1	Rho guanine nucleotide exchange factor (GEF) 3, gene 1	WT-72h	1.78091	0.00213161
XP_031750004.1	733518	arl5c	ADP ribosylation factor like GTPase 5C	0h-24h	-1.83007	0.00389549
XP_031756279.1	100422809	arntl	aryl hydrocarbon receptor nuclear translocator-like protein 1	6h-15h	-2.81045	0.00617846
XP_002938337.3	100486429	arsa.1	arylsulfatase A	0h-72h	1.63239	0.00216588
XP_002935585.2	100487614	asb16	ankyrin repeat and SOCS box protein 16	WT-72h	2.67394	0.0063352
XP_031755207.1	100487251	asgr1	hepatic lectin isoform X2	WT-15h	3.46832	1.21229e-08
XP_031746265.1	496645	ass1	argininosuccinate synthase 1	6h-72h	3.94329	0.00458244
NP_001005460.1	448061	atic	5-aminoimidazole-4-carboxamide ribonucleotide formyltransferase/IMP cyclohydrolase	WT-15h	2.292	3.44351e-05
XP_004911142.1	100488309	atoh1	protein atonal homolog 1	0h-72h	5.71931	0.00184783
NP_001025550.1	594945	atp12a-like	ATPase, H+/k+ transporting, nongastric, alpha polypeptide	0h-72h	-2.91189	2.50609e-05
XP_012818779.2	100496476	atp13a5l.1	probable cation-transporting ATPase 13A4 isoform X2	WT-24h	-2.71113	0.00772862
XP_017949847.2	733496	atp13a-like	probable cation-transporting ATPase 13A4 isoform X3	WT-72h	-3.60376	0.000352838
NP_001120366.1	100145440	atp1a3	ATPase, Na+/K+ transporting, alpha 3 polypeptide	6h-72h	-4.09178	3.1526e-10
XP_004915808.1	100490400	atp1b4	protein ATP1B4 isoform X2	WT-72h	-3.45848	0.000156783
XP_031751970.1	779786	atp2a3	ATPase sarcoplasmic/endoplasmic reticulum Ca2+ transporting 3	WT-72h	-1.93415	0.000142662
NP_001107162.1	100135019	atp6v0a4	ATPase H+ transporting V0 subunit a4	6h-72h	-2.90788	0.000232447
XP_031747187.1	394868	atp6v1al	V-type proton ATPase catalytic subunit A	0h-72h	-2.92568	9.1594e-05
XP_002940167.1	100485790	atp6v1c2	V-type proton ATPase subunit C 2	6h-72h	-2.44828	0.00307676
NP_001096517.1	100125150	atp6v1g3	ATPase, H+ transporting, lysosomal 13kDa, V1 subunit G3	0h-72h	-3.25019	9.03564e-06
XP_031760429.1	100490666	atp8b3	phospholipid-transporting ATPase IK	0h-72h	6.09178	1.00418e-08
NP_001106405.1	100127566	avd	avidin	0h-72h	7.04232	1.08712e-06
XP_012813494.1	100493669	b3galt5.3	beta-1,3-galactosyltransferase 5	0h-24h	-2.94133	0.000238627
XP_031752040.1	100495133	b3galt5.5	beta-1,3-galactosyltransferase 5	WT-72h	2.91252	0.0074013
XP_012811922.1	100145208	b4galnt1	beta-1,4-N-acetyl-galactosaminyl transferase 1	WT-72h	1.7192	0.000285561
NP_001016664.1	549418	b4galt1.2	UDP-Gal:betaGlcNAc beta 1,4- galactosyltransferase, polypeptide 1, gene 2	WT-72h	2.85075	0.00805264
XP_031760994.1	100485024	b4galt1l	beta-1,4-galactosyltransferase 1 isoform X4	WT-72h	-2.21021	0.000311566
XP_002936254.3	100496384	bckdhb	2-oxoisovalerate dehydrogenase subunit beta, mitochondrial	WT-72h	-1.65135	0.00120969
XP_031755053.1	100494281	bcl2l10	bcl-2-like protein 10	WT-72h	3.25723	3.15952e-05
XP_031761878.1	100489600	bcl3	B-cell lymphoma 3 protein isoform X2	WT-24h	2.02808	0.000117545
XP_031757322.1	100126063	bcl6	BCL6, transcription repressor	WT-72h	1.61532	0.000265742
XP_031746907.1	100127763	bdkrb2	B2 bradykinin receptor	0h-72h	-2.58017	8.95733e-05
XP_002935655.1	100493875	bglap2	osteocalcin	WT-24h	7.74433	4.18672e-06
XP_031751692.1	448041	birc2	baculoviral IAP repeat containing 2	WT-72h	1.66555	0.00310742
NP_001037948.1	733575	birc5l	baculoviral IAP repeat containing 5 like	0h-72h	-1.63443	7.04556e-05
XP_031758933.1	100496460	blk	tyrosine-protein kinase Blk	WT-72h	2.17278	0.0045171
NP_001006896.1	448743	blvra	biliverdin reductase A	0h-72h	-2.35753	0.00111992
XP_004914553.1	100494976	bmp5	bone morphogenetic protein 5	0h-72h	2.06738	0.000110453
XP_012820269.2	733449	bmper	BMP binding endothelial regulator	WT-72h	-2.02285	0.000178647
XP_031757873.1	780089	bmpr1b	bone morphogenetic protein receptor type 1B	WT-6h	-2.4949	0.00127419
XP_031749932.1	548411	bpi	bactericidal permeability increasing protein	WT-72h	2.20641	0.00128729
XP_004918104.2	101731559	bricd5	BRICHOS domain-containing protein 5 isoform X4	WT-72h	1.81526	0.00371427
XP_004913523.1	100489211	brsk2	serine/threonine-protein kinase BRSK2 isoform X7	0h-72h	-2.12473	0.000504453
XP_002935965.1	100495913	bsk146	serine/threonine-protein kinase SBK1	WT-72h	-2.60234	0.0012554
XP_002931511.2	100491195	bsnd	barttin	0h-72h	-3.12521	0.0011971
NP_001011013.1	496422	btg2	BTG family member 2	0h-24h	-2.87842	0.000409719
XP_004916018.2	100485377	c10orf53	UPF0728 protein C10orf53 homolog isoform X1	6h-72h	-5.36727	4.84336e-08
NP_001072777.1	780237	c11orf87	chromosome 11 open reading frame 87	0h-24h	-2.7814	0.000174183
XP_002937516.1	100490433	c1orf158	uncharacterized protein C1orf158 homolog	6h-72h	-2.53999	0.000100512
XP_002939681.1	100487688	c1orf194	protein C1orf194 homolog	WT-72h	-2.02794	0.00340491
XP_031750748.1	116408191	c1qa	complement C1q subcomponent subunit A	WT-72h	2.74918	5.84407e-05
XP_031750749.1	116408192	c1qc	complement C1q subcomponent subunit C	WT-72h	2.81934	1.23345e-07
XP_002939047.1	100493345	c1ql3	complement C1q-like protein 3	0h-72h	-2.71703	0.00121817
XP_002935157.2	100492438	c1ql4	complement C1q-like protein 4	WT-72h	-3.38987	0.00296981
XP_031750612.1	100490044	c1qtnf3	complement C1q tumor necrosis factor-related protein 3 isoform X2	WT-72h	4.44971	4.46175e-05
XP_017951560.1	100490080	c1qtnf5	complement C1q tumor necrosis factor-related protein 5	0h-72h	5.11179	1.44819e-12
XP_031761948.1	613057	c1r	complement C1r subcomponent isoform X2	WT-72h	2.62922	0.00119589
XP_002941253.2	613055	c1s	complement C1s subcomponent	0h-72h	4.56115	0.000825573
XP_031752228.1	116408708	c2h13orf42	uncharacterized protein C13orf42 homolog	0h-72h	3.7768	0.000831099
XP_012812849.1	100497185	c2h1orf232	uncharacterized protein C1orf232 homolog	0h-72h	6.32985	6.4575e-07
XP_031755345.1	100216255	c3	A.superbus venom factor 1	0h-24h	3.21851	1.36399e-11
XP_031756243.1	116410235	c4h11orf16	uncharacterized protein C11orf16 homolog	6h-72h	-3.14338	9.54224e-05
XP_017949184.1	100485425	c4h3orf84	uncharacterized protein C3orf84 homolog isoform X3	6h-72h	-4.06371	1.4435e-05
XP_031746700.1	100379958	c5ar1	C5a anaphylatoxin chemotactic receptor 1	WT-15h	3.27582	1.2366e-05
XP_012823225.1	105948016	c7h10orf95	uncharacterized protein C10orf95 homolog	6h-72h	-3.98209	0.000684975
NP_001123673.1	100170423	c7orf57	chromosome 7 open reading frame 57	6h-72h	-2.065	0.0038431
XP_031746875.1	100038157	c8g	complement component C8 gamma chain	WT-72h	3.84014	9.17908e-12
XP_004915226.1	100492224	c8orf34	uncharacterized protein C8orf34 homolog isoform X2	6h-72h	-2.45176	0.000951205
XP_031746692.1	100485682	c9orf135	protein C9orf135 homolog isoform X2	6h-72h	-3.14428	0.000133155
NP_001072448.1	779902	ca13	carbonic anhydrase XIII	0h-72h	-3.04292	3.71068e-05
XP_012820094.1	548446	ca2	carbonic anhydrase 2	0h-24h	-2.41383	0.00970334
XP_012816720.2	733981	ca5b	carbonic anhydrase VB, mitochondrial	WT-72h	-1.52857	0.00503426
NP_001015903.1	548657	ca7	carbonic anhydrase VII	WT-72h	-2.15543	0.000208311
XP_031756696.1	100496513	calb2	calretinin	6h-72h	-3.01372	0.000104487
NP_001011117.1	496530	calml4	calmodulin like 4	15h-72h	3.56076	0.00240878
XP_012816535.1	549023	camk1	calcium/calmodulin-dependent protein kinase I	0h-72h	-2.79234	1.28232e-05
XP_004915567.1	101731161	camp	cathelicidin antimicrobial peptide	WT-15h	3.58597	0.000594444
NP_001011294.1	496747	capg	capping protein (actin filament), gelsolin-like	0h-72h	2.08936	0.00126633
XP_031746552.1	100486294	capn12	calpain-9 isoform X4	0h-72h	1.23956	0.00570925
XP_031758481.1	101732339	capn14	calpain-14 isoform X2	6h-72h	-2.48519	1.1377e-05
XP_031757616.1	733929	capn8.1	calpain 8 gene 1	WT-72h	-1.35805	0.00679036
NP_001121483.1	100158582	capn9	calpain 9	WT-72h	-2.12083	0.0014428
NP_001016716.1	549470	cat.1	catalase, gene 1	WT-72h	-3.52735	1.99772e-07
XP_031755917.1	496897	cat.3	catalase, gene 3	WT-15h	3.33507	9.09868e-13
XP_031761420.1	100485660	cat1	transient receptor potential cation channel subfamily V member 6 isoform X3	0h-72h	-1.46574	0.00172585
XP_031759397.1	100496580	cat2	transient receptor potential channel pyrexia isoform X2	6h-72h	-4.20253	3.8228e-07
NP_001015750.1	548467	cav1	caveolin 1	WT-24h	-2.3797	1.33791e-06
NP_001015763.1	548480	cav2	caveolin 2	WT-24h	-2.89372	1.57305e-10
NP_001005049.1	448589	cavin1	caveolae associated protein 1	WT-24h	-1.46638	0.00576356
XP_012817742.1	100485526	cbfa2t3	protein CBFA2T3 isoform X5	0h-72h	-2.38602	0.00025336
XP_031759045.1	100127549	cbln2	cerebellin 2 precursor	0h-72h	-2.85533	0.000253985
NP_001096327.1	100124911	cbx4	chromobox 4	0h-24h	-2.19387	0.000261383
XP_004916105.1	101733781	ccdc153	coiled-coil domain-containing protein 153	6h-72h	-2.82484	0.00296538
XP_031758291.1	100145067	ccdc170	coiled-coil domain-containing protein 170 isoform X2	6h-72h	-2.13723	0.00215806
XP_017947041.1	100380036	ccdc181	coiled-coil domain-containing protein 181	6h-72h	-3.16737	2.09326e-06
NP_001072342.1	779795	ccdc39	coiled-coil domain containing 39	6h-72h	-2.01663	0.00472933
XP_012821543.1	100145514	ccdc63	coiled-coil domain containing 63	6h-72h	-1.92616	0.00494983
XP_031751486.1	100145465	ccdc68	coiled-coil domain containing 68	WT-72h	2.56818	3.45237e-05
XP_012812375.1	548813	ccdc80	coiled-coil domain-containing protein 80	0h-24h	2.29243	5.53939e-05
XP_012811939.1	100145462	ccdc81	coiled-coil domain containing 81	6h-72h	-2.02706	0.00845722
XP_002938745.2	100496075	ccdc88b	coiled-coil domain-containing protein 88B	WT-72h	2.46716	1.97219e-06
XP_017949963.1	100494617	ccl20	C-C motif chemokine 20	WT-72h	6.22909	2.81155e-06
XP_031752632.1	100496523	ccl5	C-C motif chemokine 5 isoform X2	WT-72h	7.79743	1.44431e-17
XP_002938019.1	100494006	ccn3	CCN family member 3	15h-72h	-2.55942	0.00126426
XP_031758010.1	100488354	ccn6	cellular communication network factor 6 isoform X2	0h-24h	-2.74567	0.000828603
NP_001016239.1	548993	ccna1	cyclin A1	WT-72h	-2.7973	0.00293497
NP_001006768.1	448454	ccna2	cyclin A2	WT-72h	-1.53139	0.000918772
XP_004912756.1	100127608	ccpg1	cell cycle progression protein 1 isoform X2	WT-72h	1.35122	0.00711191
XP_004915406.1	106557436	ccr2	C-C chemokine receptor type 5	0h-72h	2.06351	0.00213533
NP_001107334.1	100135154	ccr3	chemokine (C-C motif) receptor 3	WT-24h	3.53321	0.00947906
XP_017947376.1	101732584	cd164l2	CD164 sialomucin-like 2 protein isoform X2	15h-72h	3.87734	0.00248508
XP_012825450.1	100126210	cd28	CD28 molecule	WT-72h	2.75343	6.8898e-05
NP_001011230.1	496666	cd38	CD38 molecule	WT-72h	-2.02449	0.00232251
XP_002932946.1	100101735	cd3e	T-cell surface glycoprotein CD3 epsilon chain	WT-72h	7.5311	3.62043e-09
NP_001135555.1	100216101	cd3g	CD3g molecule	15h-72h	4.21741	0.00232325
XP_002942834.1	100496085	cd53	leukocyte surface antigen CD53	WT-15h	2.81783	0.000282562
NP_001037906.1	733515	cd63l	Novel Trtraspanin family protein loc733535 [provisional]	0h-72h	2.438	0.00566163
XP_002943424.2	100496720	cd68	macrosialin	0h-72h	2.09967	2.74072e-07
NP_001184039.1	100486651	cd74	CD74 molecule	6h-72h	3.9654	1.84129e-05
XP_031753391.1	100124300	cdc25c	cell division cycle 25C	WT-72h	-1.22945	0.00307718
XP_017946645.1	444885	cdca8	cell division cycle associated 8	WT-72h	-1.29486	0.00540022
NP_001120890.1	100151712	cdh2	cadherin 2	0h-24h	1.79865	4.194e-05
XP_031747121.1	100489868	cdh24	cadherin-24	6h-72h	-2.87458	0.0011758
XP_031750418.1	595076	cdh26	cadherin-like protein 26 isoform X7	WT-72h	2.08399	0.000109363
XP_031756981.1	100494229	cdhr4	cadherin-related family member 4 isoform X4	6h-72h	-4.1326	2.4227e-08
XP_012825009.1	100496578	cdkl1	cyclin-dependent kinase-like 1	WT-6h	-2.49108	0.00316556
NP_989132.1	394737	cdo1	cysteine dioxygenase type 1	WT-72h	-1.88421	0.000900397
NP_989417.1	395056	cdx4	caudal type homeobox 4	WT-6h	-3.39226	0.00112095
XP_031762562.1	101732432	ceacam19lm	carcinoembryonic antigen-related cell adhesion molecule 16	WT-15h	3.45048	1.22005e-05
XP_031762552.1	100145081	ceacam8	carcinoembryonic antigen-related cell adhesion molecule 16 isoform X2	WT-15h	2.8708	0.00329035
XP_031761715.1	101730286	ceacam8l	carcinoembryonic antigen-related cell adhesion molecule 8	0h-15h	2.03299	0.0036874
NP_001030293.1	619595	cebpb	CCAAT enhancer binding protein beta	WT-72h	2.65248	0.00108077
XP_031754453.1	100486642	cecr2	cat eye syndrome critical region protein 2	0h-24h	2.11126	1.13275e-05
XP_031746316.1	549245	celf3	CUGBP, Elav-like family member 3	WT-72h	-2.32212	5.40613e-05
XP_004911147.2	100126678	cenpe	centromere-associated protein E	WT-72h	-1.29156	0.00939259
XP_004915931.1	100487561	cep55	centrosomal protein of 55 kDa isoform X2	WT-72h	-1.77202	7.95358e-06
XP_012817235.1	100494556	cfap100	cilia- and flagella-associated protein 100	6h-72h	-2.51206	0.000887485
XP_017947700.2	100491900	cfap43	cilia- and flagella-associated protein 43 isoform X2	6h-72h	-2.04216	0.00477324
XP_031752293.1	100497083	cfap44	cilia- and flagella-associated protein 44 isoform X2	6h-72h	-2.10155	0.00164358
XP_012825278.1	394876	cfap45	cilia and flagella associated protein 45	WT-72h	-2.13902	0.000107117
XP_002931652.2	100496984	cfap57	cilia- and flagella-associated protein 57	6h-72h	-2.43066	0.00797718
XP_031757663.1	779967	cfap61	cilia and flagella associated protein 61	6h-72h	-2.45244	0.00699642
XP_012812129.1	394955	cfap97d1	CFAP97 domain containing 1	6h-72h	-4.0698	1.96254e-07
XP_031747347.1	100491419	cfb	complement factor B	0h-15h	3.27402	8.68793e-08
NP_001011066.1	496476	cfp	complement factor properdin	WT-72h	3.04498	1.00525e-10
XP_031754831.1	100486085	cftr	cystic fibrosis transmembrane conductance regulator isoform X1	WT-24h	-3.03537	0.000113693
XP_002937200.3	100488048	cgas	cyclic GMP-AMP synthase	WT-72h	2.40438	0.00612822
XP_002935478.2	100494906	ch25h	cholesterol 25-hydroxylase	0h-24h	-2.26658	0.00431646
XP_002933959.1	100485221	chat	choline O-acetyltransferase	6h-72h	-3.89912	1.64614e-05
XP_012823717.2	493296	chga	chromogranin A	WT-72h	-2.41946	3.14208e-05
XP_031751711.1	448265	chit1	chitinase 1 (chitotriosidase)	WT-72h	7.13113	9.33211e-09
XP_012825384.1	100038142	chn1	chimerin 1	0h-6h	2.32903	4.03481e-05
XP_012818431.1	549011	chrd.1	chordin, gene 1	WT-6h	-3.36829	0.00453381
XP_004914998.2	100495873	chrna2	neuronal acetylcholine receptor subunit alpha-2	0h-72h	-2.43387	0.000104922
XP_031749827.1	100135106	chrna4	cholinergic receptor, nicotinic alpha 4	0h-72h	-4.20477	7.99698e-07
XP_012822341.1	100497893	chrnb4	neuronal acetylcholine receptor subunit beta-4	0h-72h	-3.33139	2.39371e-05
XP_012813925.1	100125190	chst11	carbohydrate (chondroitin 4) sulfotransferase 11	0h-6h	2.02194	0.00590433
XP_031746273.1	496807	chst4	carbohydrate (N-acetylglucosamine 6-O) sulfotransferase 4	6h-72h	-4.19411	1.12643e-06
NP_001007987.1	493350	cidea	cell death inducing DFFA like effector a	WT-72h	-2.39888	3.49502e-08
XP_012816411.1	493464	cidec	cell death inducing DFFA like effector c	WT-72h	-1.81799	4.42212e-06
XP_031755486.1	100487225	clcnkb	chloride channel protein ClC-Kb isoform X2	6h-72h	-2.64723	0.000909205
NP_001005709.1	448229	cldn3	claudin 3	WT-72h	3.17262	0.000634815
XP_012813069.1	101732192	cldn34	claudin-34	6h-72h	-3.40258	0.0077977
NP_001011424.1	496907	clec3b	C-type lectin domain family 3 member B	WT-72h	4.35255	3.89059e-06
XP_012825763.1	448566	clic5	chloride intracellular channel 5	WT-72h	-2.06188	5.17233e-06
NP_001120145.1	100145183	clip3	CAP-Gly domain containing linker protein 3	6h-72h	-2.0403	0.00689351
XP_031758030.1	100495216	clip4	CAP-Gly domain-containing linker protein 4 isoform X3	24h-72h	1.68636	0.0093931
XP_031760424.1	101732734	clnk	uncharacterized protein clnk	WT-72h	2.31503	0.00179299
XP_031757510.1	448332	clu	clusterin	WT-72h	5.71282	6.85653e-20
XP_012820838.2	100216283	cmahp	cytidine monophosphate-N-acetylneuraminic acid hydroxylase isoform X1	WT-72h	-2.20502	4.04812e-05
NP_001135487.1	100216025	cmklr1	chemerin chemokine-like receptor 1	WT-72h	2.90591	1.54788e-05
XP_031760006.1	100380017	cmtm8	CKLF-like MARVEL transmembrane domain-containing protein 8 isoform X2	6h-72h	-4.33398	4.96686e-10
XP_031759781.1	100486705	cnbd2	cyclic nucleotide-binding domain-containing protein 2 isoform X2	WT-72h	-4.44163	9.80114e-08
NP_001090798.1	100037893	cnmd	chondromodulin	0h-24h	-2.32001	5.66841e-05
XP_031754818.1	100487602	cntn1	contactin-1	6h-72h	-2.54727	0.000621161
XP_031747084.1	100488265	col11a2	collagen alpha-2(XI) chain isoform X8	0h-72h	-1.99026	0.000202392
XP_031761734.1	100490199	col17a1	collagen alpha-1(XVII) chain isoform X2	WT-72h	2.77797	1.84802e-07
XP_031759722.1	101730582	col22a1	collagen alpha-1(XXII) chain isoform X4	WT-72h	1.90498	2.61554e-05
NP_001136379.1	100124865	col3a1	collagen, type III, alpha 1 (Ehlers-Danlos syndrome type IV, autosomal dominant)	0h-72h	-2.95085	0.000185096
XP_031759387.1	100486063	col6a5	collagen alpha-6(VI) chain isoform X1	WT-72h	-2.02906	0.00155436
XP_031752479.1	100037917	col8a1	collagen alpha-1(VIII) chain	WT-72h	-2.38709	3.71807e-07
XP_002936271.2	100486732	col8a2	collagen alpha-2(VIII) chain	WT-15h	3.4098	0.00813187
XP_031758037.1	100145133	col9a1	collagen alpha-1(IX) chain isoform X2	WT-72h	-1.96342	7.90705e-05
NP_001090661.1	100036633	col9a2	collagen, type IX, alpha 2	0h-72h	-1.78672	0.000496425
NP_001120497.1	100145619	col9a3	collagen, type IX, alpha 3	0h-72h	-1.45987	0.00733843
XP_031748456.1	448298	coro1a	coronin, actin binding protein, 1A	WT-15h	1.60255	0.00424058
XP_031749985.1	549699	cox4i2	cytochrome c oxidase subunit 4I2	WT-72h	-2.21827	0.00235018
NP_001106417.1	100127580	cpe	carboxypeptidase E	0h-72h	-1.24331	0.00998524
XP_031756062.1	100124828	cplx1	complexin 1	6h-72h	-2.62266	9.24532e-07
XP_031753704.1	493222	cplx2	complexin 2	WT-72h	-3.59484	4.16491e-07
NP_001017266.1	550020	cpn1	carboxypeptidase N subunit 1	WT-0h	-2.35763	6.2458e-05
XP_002933115.1	100145617	cpox	oxygen-dependent coproporphyrinogen-III oxidase, mitochondrial	0h-72h	-2.09821	0.000523938
XP_004913492.2	100490391	cpt1a	carnitine O-palmitoyltransferase 1, liver isoform isoform X1	WT-72h	-1.53111	0.00469673
XP_031761802.1	100127849	cpxm2	inactive carboxypeptidase-like protein X2	WT-72h	2.11134	0.000114623
XP_031753969.1	101732297	cracr2a	EF-hand calcium-binding domain-containing protein 4B	WT-72h	2.0481	0.00053767
NP_001090650.1	100036622	cracr2b	calcium release activated channel regulator 2B	WT-72h	-3.18427	4.01552e-07
XP_031760371.1	100492439	crem	cAMP-responsive element modulator isoform X3	0h-24h	-3.03601	1.33801e-06
XP_002940913.1	100489647	crhbp	corticotropin-releasing factor-binding protein	WT-72h	2.78892	0.00283707
NP_001165119.1	100125153	crip1	cysteine-rich protein 1 (intestinal)	WT-72h	1.80788	0.00873202
XP_031757549.1	548528	crip3	cysteine-rich protein 3	WT-72h	-1.71537	0.00478021
XP_031758901.1	100492430	crisp1.11	serotriflin	15h-72h	3.20726	0.000778871
NP_001027499.1	613091	crispld2	cysteine-rich secretory protein LCCL domain containing 2	WT-15h	2.57744	0.000148244
XP_031752889.1	116408871	crlf2	cytokine receptor-like factor 2	WT-15h	4.57865	3.40639e-07
XP_012820570.1	779767	crmp1	collapsin response mediator protein 1	WT-72h	-1.81708	0.00218647
XP_002934127.2	100494488	crp.1	C-reactive protein	WT-15h	2.87494	0.00194026
XP_012809480.1	100216304	crp.4	C-reactive protein, pentraxin-related, gene 4	WT-72h	2.88179	1.01835e-06
XP_031762365.1	101730646	crtam	cytotoxic and regulatory T-cell molecule	WT-72h	5.07906	9.06617e-05
XP_031762475.1	100494321	cryab	alpha-crystallin B chain isoform X2	6h-72h	4.90913	0.000696454
XP_031752726.1	100492777	csf1	uncharacterized protein csf1 isoform X4	WT-6h	2.25546	0.000233967
NP_001008181.1	493543	csf1r	colony stimulating factor 1 receptor	0h-72h	2.2393	8.0321e-09
XP_031756953.1	100486221	csf2rb	cytokine receptor common subunit beta isoform X3	WT-15h	2.81248	2.15703e-05
XP_031750736.1	100497396	csf3	granulocyte colony-stimulating factor	0h-24h	-4.4023	0.00220565
XP_002938787.3	100498116	csf3r	granulocyte colony-stimulating factor receptor	WT-15h	4.06066	3.6372e-10
NP_001011317.1	496776	cst7	cystatin F	WT-72h	3.79106	8.0215e-05
XP_002939502.1	100488117	ctgfl	CCN family member 2	WT-0h	2.97436	0.00918098
XP_002931583.1	548356	cthrc1	collagen triple helix repeat-containing protein 1	WT-72h	1.77319	0.00286846
XP_012812143.2	407938	ctsc	cathepsin C	WT-72h	2.19249	1.09317e-05
NP_001072435.1	779889	ctsk	cathepsin K	WT-72h	3.8839	3.01624e-16
NP_001005695.1	448203	ctss	cathepsin S	WT-72h	2.80696	1.9931e-06
XP_031746266.1	496647	ctss.2	cathepsin S, gene 2	WT-24h	3.40161	0.00011547
XP_002940624.1	100490785	cxcl11	C-X-C motif chemokine 11-1	WT-72h	3.47759	0.00219188
XP_031750952.1	116408310	cxcl13	C-X-C motif chemokine 13	0h-15h	4.50737	0.000111919
NP_001107714.1	100125115	cxcl14	chemokine (C-X-C motif) ligand 14	WT-72h	-3.17496	1.41536e-08
XP_002941815.1	100498017	cxcl2	interleukin-8	6h-72h	-3.23599	0.00798042
XP_002942578.2	100498551	cxcl8	interleukin-8	0h-24h	-4.39664	0.000332377
XP_002940620.1	100490108	cxcl9	C-X-C motif chemokine 11-1	WT-72h	3.86444	0.000239355
NP_001011067.1	496477	cxcr3	chemokine (C-X-C motif) receptor 3	WT-15h	4.23476	2.48974e-08
XP_017950420.2	100491379	cxcr6	C-X-C chemokine receptor type 6	WT-72h	3.48688	5.92415e-07
XP_012827080.1	448092	cyb561	cytochrome b561	WT-72h	-1.27841	0.00550836
XP_012812554.1	595081	cybb	cytochrome b-245, beta polypeptide	WT-15h	2.85815	3.27715e-06
NP_001006870.1	448640	cygb	cytoglobin	WT-72h	-2.07391	1.52863e-05
NP_001090630.1	100036594	cyp19a1	cytochrome P450 family 19 subfamily A member 1	15h-72h	-10.1282	2.03572e-07
XP_031753361.1	100037911	cyp1a1	cytochrome P450 family 1 subfamily A member 1	WT-6h	-3.06574	0.00638669
XP_012811428.1	100145341	cyp1d1	cytochrome P450 family 1 subfamily D polypeptide 1	24h-72h	2.50391	0.000574161
XP_012822016.1	548901	cyp26a1	cytochrome P450 family 26 subfamily A member 1	WT-6h	-4.17204	0.000158886
XP_031761583.1	100489980	cyp26c1	cytochrome P450 26C1	WT-6h	-2.70139	0.00485095
NP_001006907.1	448754	cyp27b1	cytochrome P450 family 27 subfamily B member 1	WT-72h	3.82698	0.00281011
NP_001096373.1	100124967	cyp2b6	cytochrome P450 family 2 subfamily B member 6	WT-72h	2.8635	0.000102971
XP_031758889.1	101731204	cyp2e1.2	cytochrome P450 2K6	6h-72h	-2.25516	0.00451684
XP_031755645.1	100127674	cyp2r1	cytochrome P450 family 2 subfamily R member 1	WT-72h	1.66411	0.0041549
XP_002943949.2	100494419	cyp3a4.2	cytochrome P450 3A9	WT-72h	1.91215	0.000939744
NP_001015786.1	548503	cyp3a4.3	cytochrome P450 family 3 subfamily A member 4, gene 3	24h-72h	1.4668	0.00617168
NP_001120073.1	100145080	cyp4b1	cytochrome P450, family 4, subfamily B, polypeptide 1	WT-72h	-1.68433	0.00179269
XP_012827117.1	448569	cyth2	cytohesin 2	WT-72h	1.68168	8.10044e-05
XP_031749616.1	100487714	cytip	cytohesin-interacting protein	WT-72h	3.92485	3.89812e-05
XP_002939091.2	100494235	cytl1	cytokine-like protein 1	WT-72h	5.4868	0.000546231
XP_012821508.1	100145135	dapk2	death-associated protein kinase 2	0h-24h	-1.74492	0.00322939
NP_001039052.1	733831	dapl1	death associated protein like 1	6h-72h	2.53853	0.0029378
XP_031755425.1	548440	dapp1	dual adaptor of phosphotyrosine and 3-phosphoinositides	WT-72h	1.54217	0.00122496
NP_001016963.1	549717	dbt	dihydrolipoamide branched chain transacylase E2	WT-72h	-1.97133	0.000176249
XP_002940015.1	100495433	dbx1	homeobox protein DBX1	0h-24h	-5.50619	4.58146e-07
XP_002939336.2	100496860	dcdc2b	doublecortin domain-containing protein 2B	6h-72h	-4.10625	4.16494e-05
NP_001017161.1	549915	dct	dopachrome tautomerase	WT-24h	-2.36696	0.00419789
XP_031746749.1	100493401	dcx	neuronal migration protein doublecortin isoform X3	0h-15h	2.77418	0.00692314
XP_012820059.1	496742	ddc	dopa decarboxylase	0h-72h	-4.30125	1.87785e-08
XP_031756926.1	100497889	ddr2	discoidin domain-containing receptor 2 isoform X3	WT-72h	2.69037	8.16957e-06
XP_031746242.1	100495207	ddx58	probable ATP-dependent RNA helicase DDX58 isoform X1	WT-72h	1.77201	0.00701561
XP_031751322.1	100489902	ddx60	probable ATP-dependent RNA helicase DDX60 isoform X4	WT-72h	2.03808	0.000193537
XP_017946845.1	780108	dennd2c	DENN/MADD domain containing 2C	WT-24h	1.81566	6.01691e-06
XP_002932207.2	100490404	des.2	vimentin A2	WT-0h	-3.46594	0.0012633
NP_001037882.1	733465	dhfr	dihydrofolate reductase	WT-72h	-3.92617	3.66877e-11
XP_012825725.1	407852	dhrs9	dehydrogenase/reductase (SDR family) member 9	WT-15h	3.3452	0.000376652
NP_001184161.3	100036737	dio2	deiodinase, iodothyronine, type 2	0h-24h	-2.849	7.20814e-07
NP_001107139.2	100038242	dio3	deiodinase, iodothyronine, type 3	WT-72h	4.74463	0.000523299
XP_002937072.1	100038204	diras2	GTP-binding protein Di-Ras2	6h-72h	-2.90861	0.000173171
XP_031755674.1	100135197	diras3	DIRAS family GTP binding RAS like 3	WT-72h	-2.64028	0.000391293
NP_001096242.1	100124798	dlc	putative ortholog of delta-like protein C precursor (SwissPro)	WT-24h	-3.436	1.33418e-06
NP_998838.1	407899	dlgap5	discs large homolog associated protein 5	WT-72h	-1.41181	0.0025915
NP_001008061.1	493423	dlx2	distal-less homeobox 2	WT-72h	-1.98848	0.000957631
XP_031752861.1	105946662	dmd.3	dystrophin isoform X5	0h-15h	2.45523	1.03515e-05
XP_031753781.1	548579	dmtn	dematin actin binding protein	0h-72h	-2.91577	1.5794e-06
XP_031757001.1	100036734	dnah1	dynein heavy chain 1, axonemal isoform X2	6h-72h	-2.56779	0.000107436
XP_012824530.2	100492440	dnah10	dynein heavy chain 10, axonemal	6h-72h	-2.77958	0.000665917
XP_004914230.2	100216154	dnah12	dynein heavy chain 12, axonemal	6h-72h	-1.96873	0.00289316
XP_031758375.1	100036695	dnah14	dynein heavy chain 14, axonemal	6h-72h	-2.35916	0.00115639
XP_031755421.1	100170584	dnah2	dynein heavy chain 2, axonemal isoform X3	6h-72h	-1.89079	0.00791836
XP_012826767.2	100490919	dnah3	dynein heavy chain 3, axonemal	6h-72h	-3.2226	6.20484e-05
XP_031759273.1	100487613	dnah6	dynein heavy chain 6, axonemal isoform X3	6h-72h	-2.1705	0.00295707
XP_031750656.1	100494609	dnah9	dynein heavy chain 9, axonemal	6h-72h	-2.14589	0.00864281
XP_002936903.1	100493658	dnajc12	dnaJ homolog subfamily C member 12	WT-72h	4.5729	6.51785e-11
XP_002940606.1	100379708	dnajc5b	dnaJ homolog subfamily C member 5B	WT-72h	3.39889	0.000256136
XP_012823845.1	549066	dnal1	dynein, axonemal, light chain 1	6h-72h	-1.73845	0.00751266
NP_988919.1	394515	dnase1l3	deoxyribonuclease I-like 3	24h-72h	-3.40229	4.30259e-10
NP_001116263.1	779617	dner	delta/notch like EGF repeat containing	6h-72h	-2.06443	0.00606706
XP_031753320.1	100485299	dnhd1	dynein heavy chain domain-containing protein 1	6h-72h	-2.91835	0.000317399
XP_031746196.1	448130	dnm1	dynamin 1	0h-72h	-1.46574	0.00170606
XP_002934390.1	100496262	doc2b	double C2-like domain-containing protein beta	WT-72h	-1.82399	0.00670117
XP_031758257.1	100127561	dock10	dedicator of cytokinesis protein 10 isoform X7	WT-72h	2.10288	7.36822e-05
XP_031756583.1	100487272	dpep2	dipeptidase 2 isoform X3	WT-0h	2.72261	0.00154878
XP_012814092.1	100158561	dpysl2	dihydropyrimidinase like 2	WT-72h	-1.58613	0.000748697
XP_031760913.1	548482	dpysl4	dihydropyrimidinase like 4	WT-72h	-2.292	0.000218991
XP_031757772.1	100496348	dpysl5	dihydropyrimidinase-related protein 5	WT-72h	-1.91349	0.00482491
XP_012814426.1	548586	dram1	DNA damage regulated autophagy modulator 1	WT-72h	2.62984	6.72728e-05
XP_002937569.2	100495322	draxin	draxin	WT-72h	-2.90798	8.0215e-05
NP_001123832.1	100170587	drc3	dynein regulatory complex subunit 3	6h-72h	-2.5796	0.00244509
XP_031762078.1	100493837	drgx	dorsal root ganglia homeobox protein isoform X2	0h-72h	2.2857	0.00990157
XP_031758927.1	100496778	dst	dystonin isoform X29	WT-72h	2.27245	1.78785e-06
XP_002937490.1	100038216	dstn	destrin	WT-72h	3.77054	1.00543e-12
XP_017950834.2	100494872	dthd1	death domain-containing protein 1	6h-72h	-5.4503	6.73086e-08
XP_017947900.2	100486050	duox2	dual oxidase 2	WT-72h	5.16008	0.0001076
XP_031753930.1	780018	duoxa1	dual oxidase maturation factor 1	0h-72h	1.69549	0.00381623
NP_001015856.1	548573	dusp5	dual specificity phosphatase 5	0h-24h	-2.53873	0.00220565
XP_031755935.1	549149	dynlrb2	dynein light chain roadblock-type 2	6h-72h	-1.79871	0.0095282
XP_017949442.1	780329	dzip1l	DAZ interacting zinc finger protein 1-like	6h-72h	-3.30445	0.000247526
XP_004913394.1	100142691	e2f8	transcription factor E2F8	WT-72h	-1.47261	0.0024172
XP_012814224.1	394808	ebf2	EBF transcription factor 2	WT-72h	-3.00754	2.03185e-05
XP_002942617.3	100495718	ecm1	extracellular matrix protein 1	WT-72h	2.11404	1.055e-06
XP_031757345.1	100127840	ect2	epithelial cell transforming 2	WT-72h	-1.53752	0.000153767
NP_001006820.1	448544	edar	ectodysplasin A receptor	WT-72h	2.26408	0.000610621
XP_012812725.1	779931	ednrb	endothelin receptor type B	0h-24h	-2.35065	0.00167741
XP_012824137.1	780133	ednrb2	endothelin receptor B subtype 2	WT-24h	-1.85835	0.00835716
NP_989301.1	394920	eef1a1o	eukaryotic translation elongation factor 1 alpha 1, oocyte form	WT-72h	-2.9528	3.22888e-10
NP_001015785.1	548502	eef2.2	eukaryotic translation elongation factor 2, gene 2	WT-72h	2.25131	1.53593e-05
XP_004913072.1	100379957	efcab10	EF-hand calcium-binding domain-containing protein 10	WT-72h	-1.6958	0.00459795
XP_031752526.1	100158602	efcab5	EF-hand calcium-binding domain-containing protein 5 isoform X2	6h-72h	-4.9107	6.04606e-08
NP_001136133.1	100126059	efhc2	EF-hand domain containing 2	6h-72h	-1.90678	0.00488799
XP_031746828.1	100487735	egln2	egl nine homolog 2 isoform X1	WT-72h	1.7429	0.00174716
NP_001090830.1	100038164	egr1	early growth response 1	0h-6h	-2.26427	0.00623765
XP_031760602.1	100101746	egr2	early growth response 2 (Krox-20 homolog)	0h-24h	-5.38391	0.00013827
XP_031757637.1	779678	ehd3	EH domain containing 3	WT-24h	-2.46108	2.75827e-07
XP_002937335.2	100493880	ehf	ETS homologous factor	WT-72h	4.02865	0.000100657
XP_017947606.1	594912	elavl3	ELAV like neuron-specific RNA binding protein 3	WT-72h	-2.55113	1.60223e-06
XP_012815949.1	100125165	elavl4	ELAV like neuron-specific RNA binding protein 4	0h-72h	-2.90756	1.59113e-09
XP_012816124.1	100170580	elfn2	extracellular leucine-rich repeat and fibronectin type III domain containing 2	0h-72h	-3.38691	9.92913e-07
XP_031746756.1	100497609	elk1	ETS domain-containing protein Elk-1 isoform X2	WT-72h	1.84119	0.000342993
XP_031751951.1	779443	eln1	tropoelastin 1	WT-72h	-3.78794	1.0307e-13
XP_031748420.1	100217330	eln2	tropoelastin 2	WT-72h	-1.51421	0.00798934
XP_012820783.1	100491397	emilin2	EMILIN-2	WT-72h	1.27378	0.00644362
XP_002932911.3	100495409	emilin3	EMILIN-3	6h-24h	2.995	0.000269301
XP_031758939.1	100498213	eml6	echinoderm microtubule-associated protein-like 6 isoform X2	6h-72h	-3.84883	6.60177e-08
XP_002936883.1	100101663	emx1l	homeobox protein EMX1	WT-72h	-2.77506	7.50393e-11
NP_001139215.1	100271749	enam	enamelin	WT-72h	3.89379	0.000812645
XP_002935698.3	100490819	endou	poly(U)-specific endoribonuclease	WT-72h	-4.42636	9.89661e-07
NP_001120485.1	100145603	endoul	endonuclease, poly(U) specific like	WT-72h	-1.82492	0.000285561
XP_031750332.1	100496567	engase	cytosolic endo-beta-N-acetylglucosaminidase isoform X3	WT-72h	1.58898	0.00342008
XP_012814612.1	677731	entpd4	ectonucleoside triphosphate diphosphohydrolase 4	WT-72h	-1.37803	0.00672618
XP_002935587.3	100487946	epb42	erythrocyte membrane protein band 4.2	0h-72h	-4.22634	6.07027e-10
NP_001135711.2	100216288	epgn	epithelial mitogen	0h-72h	-2.12246	0.000110453
NP_001090817.1	100037915	epha10	EPH receptor A10	WT-72h	-3.62674	0.000129433
XP_002939155.1	100498534	epor	erythropoietin receptor	0h-72h	-3.91103	8.64596e-08
XP_012817032.1	548426	eps8l3	EPS8-like 3	0h-72h	2.36351	0.00987195
XP_002933592.2	100496213	epx	myeloperoxidase	WT-15h	3.98049	1.11763e-11
NP_001072387.1	779841	erfe	erythroferrone	0h-72h	-2.95818	0.00012414
NP_001072756.1	780213	esrra	estrogen related receptor alpha	WT-72h	-2.40768	3.17508e-06
XP_031760673.1	100145265	etv2	ETS variant transcription factor 2	WT-72h	-4.21744	0.000222851
XP_004910450.1	100493325	f2r	proteinase-activated receptor 1	WT-24h	1.84819	1.1277e-05
XP_031756859.1	100489511	f3	tissue factor isoform X3	WT-72h	1.81647	0.000581417
NP_001011356.1	496823	faah.2	fatty acid amide hydrolase, gene 2	WT-72h	-2.35955	5.97029e-06
XP_002940451.1	100488850	faah2	fatty-acid amide hydrolase 2	WT-72h	-1.51923	0.000440867
XP_002940224.2	100487630	fabp6	gastrotropin	WT-72h	-2.92135	0.00819163
NP_001015907.1	548661	fabp7	fatty acid binding protein 7, brain	0h-72h	-3.76677	1.10713e-08
NP_001106452.1	100127629	fam166b	family with sequence similarity 166 member B	6h-72h	-4.8696	3.20325e-07
NP_001096354.1	100124944	fam166c	uncharacterized LOC100124944	6h-72h	-2.66075	0.00117418
XP_004917133.1	100038276	fam181a	protein FAM181A	WT-24h	-3.10462	0.000534377
NP_001107499.1	100135352	fam43a	family with sequence similarity 43 member A	WT-72h	2.68304	1.60223e-06
XP_004913383.2	100487754	fam43b	protein FAM43B	0h-72h	-2.77524	0.00282143
XP_012817655.1	549108	fam72a	family with sequence similarity 72 member A	WT-72h	-1.48135	0.00461234
XP_031749267.1	100498576	fam81b	protein FAM81B isoform X2	6h-72h	-2.74553	0.00119006
XP_017951014.2	100496944	fam83e	protein FAM83E	6h-72h	-1.85105	0.00379412
NP_001107145.1	100134993	fap	fibroblast activation protein alpha	WT-72h	2.59597	1.48634e-06
XP_002934199.3	100124789	faslg	tumor necrosis factor ligand superfamily member 6	WT-72h	6.91302	2.56722e-10
XP_031750125.1	100487052	fasn	fatty acid synthase	WT-72h	1.57302	0.00586644
NP_989145.1	394750	fbp1	fructose-bisphosphatase 1	WT-72h	-3.15192	1.02308e-06
NP_001027516.1	613108	fbp2	fructose-bisphosphatase 2	WT-72h	2.59291	0.00345674
XP_031747883.1	101733334	fcer1g	high affinity immunoglobulin epsilon receptor subunit gamma isoform X2	WT-72h	2.31656	1.79561e-07
XP_012823047.2	100379885	fcgbp	IgGFc-binding protein	WT-72h	-4.92006	8.90146e-06
XP_002934473.1	100496154	fech	ferrochelatase, mitochondrial	0h-72h	-2.23488	1.28262e-05
XP_012819629.1	100124312	ferd3l	Fer3-like bHLH transcription factor	WT-15h	-3.97484	0.000289036
XP_012816278.1	448215	fermt3	fermitin family member 3	WT-15h	2.56081	3.36165e-05
XP_017950933.1	780367	fez1	fasciculation and elongation protein zeta 1	6h-72h	-2.21777	0.00176219
XP_031761301.1	100487409	ffar4	free fatty acid receptor 4	0h-72h	3.60941	0.000775923
XP_031746425.1	780024	fgf13	fibroblast growth factor 13	WT-72h	-2.28563	0.000910329
XP_017946611.1	100217328	fgf14	fibroblast growth factor 14	WT-72h	-2.92673	5.22566e-09
XP_031747368.1	100492309	fgf16	fibroblast growth factor 16	0h-24h	3.16944	7.56975e-08
XP_031755784.1	100217329	fgf19	fibroblast growth factor 19	WT-15h	-3.38904	0.00383986
NP_001137399.1	100233218	fgf20	fibroblast growth factor 20	0h-24h	4.12947	2.01389e-09
NP_001008154.1	493516	fgf3	fibroblast growth factor 3	WT-72h	-2.12666	0.000446055
XP_012821935.1	493525	fgf8	fibroblast growth factor 8	0h-24h	2.82692	2.67146e-05
XP_012817005.1	100124301	fgfbp1	fibroblast growth factor binding protein 1	0h-72h	-1.28628	0.00988249
XP_002940496.2	100486005	fgl1	fibrinogen-like protein 1	WT-72h	2.23461	0.000672864
XP_012813790.1	100493811	fgr	tyrosine-protein kinase Fgr	WT-15h	2.91255	1.11883e-06
XP_002938940.1	100379798	fibin	fin bud initiation factor homolog	0h-24h	-1.84824	0.000967893
XP_004911964.1	100487395	fignl2	fidgetin	WT-72h	-1.65226	0.000530021
XP_012826749.2	100494057	flacc	flagellum-associated coiled-coil domain-containing protein 1 isoform X2	6h-72h	-2.95448	0.000596932
XP_031754946.1	100329116	flnc	filamin-C isoform X4	0h-6h	2.98601	0.00194644
XP_012827148.2	493573	fmnl1	formin like 1	WT-15h	2.22506	0.000246685
XP_012826326.1	100491499	fmnl2	formin-like protein 2 isoform X7	0h-72h	2.1776	2.92699e-06
XP_012825950.1	595087	fn1	fibronectin 1	0h-24h	4.08673	1.5451e-15
NP_001015844.1	548561	fn3k	fructosamine 3 kinase	WT-72h	-3.50324	1.53635e-05
XP_017949126.2	100492589	fndc7	fibronectin type III domain-containing protein 7	15h-72h	7.81232	3.40904e-06
XP_031753207.1	100485577	folh1	putative N-acetylated-alpha-linked acidic dipeptidase isoform X2	WT-72h	-2.438	0.0019609
XP_031747834.1	100490871	fosb	protein fosB isoform X2	0h-24h	-5.72503	2.66668e-05
XP_002939377.3	100038288	fosl1	fos-related antigen 1	0h-24h	-3.93406	0.000861343
NP_989419.1	395059	foxa1	forkhead box A1	24h-72h	-1.7586	0.0033197
NP_988938.1	394535	foxa4	forkhead box A4	WT-6h	-10.2639	0.000660976
NP_001016928.1	549682	foxd4l1.1	forkhead box D4 like 1, gene 1	WT-6h	-11.3783	0.000917772
XP_002936729.1	100038190	foxe1	forkhead box protein E1	WT-72h	2.16482	0.00984738
NP_988949.1	394546	foxi1	forkhead box I1	0h-72h	-3.11893	7.31943e-07
XP_017947285.2	100485276	foxn1	forkhead box protein N1	24h-72h	3.92862	9.13988e-06
XP_031756761.1	100124853	frem1l	FRAS1-related extracellular matrix protein 1	0h-72h	2.12442	7.00341e-06
XP_002940127.3	100485452	frem3	FRAS1-related extracellular matrix protein 3	0h-24h	3.18373	3.22087e-10
XP_031762480.1	101732285	frmpd1	FERM and PDZ domain-containing protein 1 isoform X2	WT-72h	-2.87476	5.63601e-05
XP_031761588.1	100491969	frmpd2	FERM and PDZ domain-containing protein 2 isoform X2	6h-72h	-2.79028	3.88598e-05
XP_031759076.1	100144955	fucolectin	x-epilectin	WT-72h	-7.93345	8.03926e-14
XP_031759897.1	100491211	fucolectinloc100491211	uncharacterized protein fucolectinloc100491211 isoform X3	WT-72h	4.30044	9.41548e-12
XP_004916333.2	100493351	fut2	galactoside 2-alpha-L-fucosyltransferase 2	WT-72h	5.6195	9.11246e-07
NP_001004773.1	447974	fut4	fucosyltransferase 4	WT-72h	3.19159	5.73183e-06
XP_031755637.1	100127585	fut5	fucosyltransferase 5	WT-72h	2.27029	0.00707031
XP_031756493.1	100495376	fut6	galactoside 3(4)-L-fucosyltransferase	WT-72h	5.6803	3.47756e-07
XP_012825209.2	100335040	fut7	fucosyltransferase 7 (alpha (1,3) fucosyltransferase)	0h-15h	3.15219	0.00165163
NP_001116266.1	100038171	fxyd2	FXYD domain containing ion transport regulator 2	0h-72h	-3.35443	1.55478e-05
XP_031750340.1	100485737	fyb1	FYN-binding protein 1 isoform X3	WT-15h	2.23404	0.000370677
NP_001016741.1	549495	fzd7	frizzled class receptor 7	WT-72h	-1.31709	0.00851184
NP_001096531.1	100125173	g6pc.1	glucose-6-phosphatase, catalytic subunit, gene 1	24h-72h	-3.6274	1.99671e-05
NP_001005682.1	448183	g6pc.3	glucose-6-phosphatase, catalytic subunit, gene 3	0h-72h	-1.84063	0.0047791
XP_031750241.1	100495955	gaa	lysosomal alpha-glucosidase isoform X1	WT-72h	1.24904	0.00878727
XP_002933509.2	100170583	gabra2	gamma-aminobutyric acid receptor subunit alpha-2	WT-72h	-2.54275	0.000262483
XP_031749121.1	100496528	gad1.1	glutamate decarboxylase 1 isoform X1	0h-72h	-2.5043	7.90112e-05
XP_012819752.1	100145511	gad1.2	glutamate decarboxylase 1 (brain, 67kDa), gene 2	0h-72h	2.44905	0.0052392
XP_017950266.1	100493806	gad2	glutamate decarboxylase 2	0h-72h	-2.18341	0.00145376
XP_031759277.1	733871	gadl1	glutamate decarboxylase like 1	0h-24h	-2.27845	0.00626889
XP_031753650.1	394770	gal3st4.1	galactose-3-O-sulfotransferase 4, gene1	0h-72h	-1.65178	0.000825639
NP_001039091.1	733908	galnt16	polypeptide N-acetylgalactosaminyltransferase 16	WT-72h	-2.08088	0.000990994
XP_002931923.1	100490061	galnt9	polypeptide N-acetylgalactosaminyltransferase 9	0h-72h	-2.37329	4.48314e-05
XP_004913937.2	100488248	galr3	galanin receptor type 3 isoform X1	24h-72h	2.48549	0.00778934
NP_001072212.1	779658	gap43	growth associated protein 43	WT-72h	-1.57441	0.00681953
XP_004911687.2	100488990	gas2l2	GAS2-like protein 2	6h-72h	-4.19157	1.52151e-06
XP_004914149.2	100487142	gata2	endothelial transcription factor GATA-2 isoform X1	0h-72h	-2.03711	0.00414453
XP_012819929.1	395062	gata6	GATA binding protein 6	0h-6h	2.71747	0.00738552
NP_001072267.1	779720	gbp2	guanylate binding protein 2, interferon-inducible	0h-24h	2.15796	0.00533375
XP_012821519.2	100145295	gbp5	guanylate binding protein 5	0h-15h	4.0066	0.00663909
XP_017951683.1	407953	gchfr	GTP cyclohydrolase I feedback regulator	WT-72h	-1.51286	0.000966221
XP_012813876.1	100124905	gck	glucokinase (hexokinase 4)	WT-72h	3.59931	2.8746e-05
NP_001016915.1	549669	gcm1	glial cells missing transcription factor 1	WT-72h	-1.61297	0.00543327
XP_002933849.1	100491774	gfi1	zinc finger protein Gfi-1	WT-72h	4.4428	1.0634e-05
XP_002936223.1	100489910	gfi1b	zinc finger protein Gfi-1b	0h-72h	-3.8328	4.86618e-10
XP_012814574.1	550089	gfpt2	glutamine-fructose-6-phosphate transaminase 2	WT-72h	1.44777	0.000969664
XP_002936895.1	100489971	gfra3	GDNF family receptor alpha-3	WT-72h	-2.29039	0.00204529
XP_002933093.3	100493377	ghr	growth hormone receptor	WT-72h	-1.38444	0.00804178
XP_012823641.1	407921	gjb1	gap junction protein beta 1	WT-72h	-1.61972	0.000973957
XP_002932880.1	100496736	gjd2	gap junction delta-2 protein	0h-72h	-4.44548	0.00234573
XP_012811697.1	100038285	gk	glycerol kinase	0h-72h	-1.53862	0.00317715
XP_031748474.1	496447	glb1	galactosidase beta 1	0h-72h	1.94025	0.00153495
XP_002938126.2	100495693	glt8d2	glycosyltransferase 8 domain-containing protein 2	0h-72h	4.38963	2.42677e-05
NP_001025651.1	595039	gmfg	glia maturation factor, gamma	WT-72h	1.24732	0.00754599
XP_031753688.1	448355	gmip	GEM interacting protein	WT-72h	1.71948	0.00477743
XP_002934086.2	100496151	gmnc	geminin coiled-coil domain-containing protein 1	6h-72h	-5.41748	0.000224452
XP_031755967.1	549749	gnao1	G protein subunit alpha o1	6h-72h	-1.86336	0.000518254
NP_001011107.1	496520	gnb3	guanine nucleotide binding protein (G protein), beta polypeptide 3	WT-72h	-1.38799	0.00702657
NP_001165080.1	100038286	gng3	guanine nucleotide binding protein (G protein), gamma 3	WT-72h	-1.7089	0.00508964
XP_017947417.1	100135416	gnrhr2/nmi	type 2/nmI gonadotropin-releasing hormone receptor	0h-72h	-2.63211	0.000405338
NP_001004805.1	448042	gorasp1	golgi reassembly stacking protein 1	WT-72h	-1.12874	0.00732581
XP_002931927.1	100491142	gp1bb	platelet glycoprotein Ib beta chain	0h-72h	-3.4642	1.51139e-06
XP_031755392.1	100493961	gpc2	glypican-2	0h-15h	3.02557	0.000330678
XP_017952316.1	100494400	gphb5	glycoprotein hormone beta-5	WT-72h	-4.17509	0.000766859
XP_031762708.1	100124966	gphn	gephyrin	0h-24h	-1.27551	0.00462636
NP_001124514.1	100124325	gpnmb	glycoprotein nmb	0h-72h	5.09277	2.92751e-15
XP_031758596.1	101734256	gpr119	glucose-dependent insulinotropic receptor	WT-72h	-5.80753	0.000302682
XP_031758517.1	116410953	gpr148	probable G-protein coupled receptor 148	WT-72h	-6.73265	0.00149339
XP_017947139.1	100487401	gpr183.1	G-protein coupled receptor 183	WT-72h	3.57971	0.00198881
XP_002937850.2	100487108	gpr26	G-protein coupled receptor 26	24h-72h	4.51669	0.00643652
XP_031758791.1	100486779	gpr35	G-protein coupled receptor 35	WT-72h	2.7026	0.00120726
XP_012825161.1	100135008	gpr65	psychosine receptor	WT-72h	2.16311	0.0006715
NP_001072505.1	779960	gpr83	G protein-coupled receptor 83	WT-72h	-2.46005	0.0028448
NP_001072335.1	779788	gpr84	G protein-coupled receptor 84	WT-6h	3.71824	0.00112095
XP_002934189.1	100488777	gpr88	probable G-protein coupled receptor 88	WT-24h	-4.91405	0.00902144
XP_031759252.1	549559	gpt	glutamic-pyruvate transaminase (alanine aminotransferase)	WT-72h	1.4965	0.00147912
NP_001015740.2	548457	gpx1	glutathione peroxidase 1	WT-72h	1.77625	0.00411709
NP_001243244.1	100145152	gpx2	glutathione peroxidase 2	0h-72h	6.82163	2.64144e-10
XP_031752085.1	100216082	gria2	glutamate receptor, ionotropic, AMPA 2	0h-72h	-1.96036	0.0015964
XP_031758149.1	100495093	grik2	glutamate receptor ionotropic, kainate 2	0h-24h	-1.88313	0.00668429
XP_031761990.1	100490768	grik4	glutamate receptor ionotropic, kainate 4 isoform X1	WT-24h	-2.14373	0.000657907
XP_002936446.1	100497490	grik5	glutamate receptor ionotropic, kainate 5	WT-24h	-2.0142	0.00626533
XP_004915181.1	101732280	grp5l	glutamate-rich protein 5 isoform X2	6h-72h	-3.27487	6.69139e-05
XP_031754674.1	100486270	grxcr2	glutaredoxin domain-containing cysteine-rich protein 2 isoform X2	WT-72h	4.20693	0.000156716
XP_031746331.1	549610	gsn	gelsolin	WT-72h	1.79935	0.000343933
XP_012821965.2	496704	gsto1	glutathione S-transferase omega 1	24h-72h	1.54048	0.00553518
XP_004911214.1	100379900	gucy1b1	guanylate cyclase soluble subunit beta-1 isoform X1	WT-6h	2.52177	0.00155419
XP_012808240.1	100135014	gzma	granzyme A	WT-72h	3.12189	2.94326e-06
XP_002939049.2	100145048	hacd1	very-long-chain (3R)-3-hydroxyacyl-CoA dehydratase 1	0h-24h	1.86624	0.00729058
XP_012812541.1	595012	hao2	hydroxyacid oxidase 2 (long chain)	WT-72h	-2.96222	0.00154335
NP_988860.1	394454	hba1	hemoglobin subunit alpha 1	0h-72h	-7.37031	4.15467e-12
NP_001135724.1	100216305	hba2	hemoglobin subunit alpha 2	0h-72h	-4.12167	6.9621e-07
NP_001015904.1	548658	hba3	hemoglobin alpha 3 subunit	0h-72h	-3.43731	2.09583e-05
NP_001135556.1	100216102	hba4	alpha-T4 globin, Putative ortholog of hemoglobin alpha chain	0h-72h	-3.52204	5.03307e-06
NP_001165373.1	100335042	hba-l3	alpha globin larval-3	0h-72h	-5.83605	8.37521e-15
NP_001165374.1	100335043	hba-l4	alpha globin larval-4	0h-72h	-5.9309	2.33848e-15
NP_001016009.1	548763	hba-l5	alpha globin larval-5	0h-72h	-4.90755	1.98318e-11
NP_001005089.1	448665	hbd	hemoglobin subunit delta	0h-72h	-3.40907	5.88584e-06
NP_001016495.1	549249	hbe1	hemoglobin subunit epsilon 1	0h-72h	-6.7078	4.43047e-11
NP_988859.1	394453	hbg1	hemoglobin subunit gamma 1	0h-72h	-4.52483	3.40031e-07
NP_001015722.1	548439	hck	HCK proto-oncogene, Src family tyrosine kinase	WT-72h	1.9879	0.000520707
NP_001011314.1	496771	hcls1	hematopoietic cell-specific Lyn substrate 1	WT-72h	2.73093	3.21094e-10
XP_031746831.1	100495576	heatr4	HEAT repeat-containing protein 4 isoform X4	6h-72h	-4.31288	2.6243e-08
XP_004910955.1	100486734	hemgn	hemogen isoform X2	0h-72h	-5.49955	4.15238e-10
XP_012821064.2	100490765	hepacam2	HEPACAM family member 2 isoform X2	0h-72h	-3.04489	2.94752e-05
XP_002933889.1	100038090	hes2	transcription factor HES-2	0h-15h	3.83502	0.000244883
NP_001037880.1	733463	hes5.1	hes family bHLH transcription factor 5	0h-24h	-3.49553	0.000156377
NP_001037974.1	733755	hes5.2	hairy and enhancer of split 5, gene 2	0h-24h	-3.13273	0.00113953
NP_001007911.1	493293	hey1	hes related family bHLH transcription factor with YRPW motif 1	WT-6h	-2.44466	0.000350785
XP_002940655.2	100488066	hhipl1l	HHIP-like protein 1	0h-15h	2.43089	0.000466084
XP_031752537.1	100498001	hic1	hypermethylated in cancer 1 protein isoform X1	WT-72h	2.41994	1.37479e-05
NP_001120545.1	100145699	hk2	hexokinase 2	WT-15h	3.02426	1.02718e-05
NP_001106536.1	100127725	hla-a	major histocompatibility complex, class I, A	WT-72h	3.17871	3.36717e-07
XP_012821804.1	448096	hmbs	hydroxymethylbilane synthase	0h-72h	-1.95168	0.00181543
XP_012813981.1	100135170	hmga2	high mobility group AT-hook 2	6h-72h	-2.59355	1.17541e-05
NP_001011031.1	496440	hmgn2	high mobility group nucleosomal binding domain 2	WT-72h	-1.32772	0.00800386
XP_012818449.1	549130	hmgn3	high mobility group nucleosomal binding domain 3	WT-72h	-1.36452	0.00437185
XP_002935941.1	779567	hmmr	hyaluronan mediated motility receptor	WT-72h	-1.43897	0.00344148
XP_002934766.2	100488303	hmox1	heme oxygenase 1	0h-6h	2.68128	2.15663e-06
XP_002940264.3	100498485	hmx1	homeobox protein HMX1	0h-72h	5.32353	3.37439e-08
XP_002937849.1	100486800	hmx2	homeobox protein HMX2	0h-72h	-2.79317	0.000586869
NP_001072829.1	780290	hmx3	H6 family homeobox 3	0h-72h	-3.61986	0.000230314
XP_012821822.1	780767	hopx	HOP homeobox	WT-72h	-1.46997	0.00328138
XP_002933431.1	100497053	hoxa13	homeobox protein Hox-A13	WT-6h	-3.16709	0.00806767
XP_002938071.2	100494663	hoxb7	homeobox protein Hox-B7	WT-6h	-3.29183	8.97513e-06
XP_004918718.1	100493882	hoxb8	homeobox protein Hox-B8 isoform X2	WT-6h	-3.2224	0.00273461
XP_031753053.1	100487406	hoxc11	homeobox protein Hox-C11 isoform X2	WT-6h	-2.40447	0.00639225
NP_001007992.1	493354	hpgd	15-hydroxyprostaglandin dehydrogenase	WT-72h	1.9332	0.00281655
XP_012811377.1	100145320	hpse	heparanase	WT-72h	2.92543	2.37809e-07
XP_031757132.1	100495566	hrh1	histamine H1 receptor	0h-24h	3.98487	7.86434e-09
XP_004910661.1	100038278	hsd11b1l.2	hydroxysteroid 11-beta-dehydrogenase 1-like protein A	WT-72h	-3.12347	1.20458e-08
NP_001106370.1	100037899	hsp70	heat shock 70kDa protein	6h-24h	-4.66956	9.36825e-09
XP_031746306.1	549036	hsp90aa1.1	heat shock protein 90kDa alpha family class A member 1	6h-72h	-1.93926	0.0014023
NP_001072765.1	780222	hsp90aa1.2	heat shock protein 90kDa alpha (cytosolic), class A member 1, gene 2	WT-72h	-4.54148	1.78785e-06
XP_002937685.2	100485441	hspa1b	LOW QUALITY PROTEIN: heat shock 70 kDa protein	6h-72h	-3.89772	2.24052e-05
NP_001072429.1	779883	hspa1l	heat shock protein family A (Hsp70) member 1 like	6h-24h	-3.28199	0.000847169
XP_002936251.2	100495915	htr1b	5-hydroxytryptamine receptor 1B	6h-24h	-5.71572	0.000486808
XP_002938688.1	100492341	htra3	serine protease HTRA3	0h-72h	2.13994	2.96533e-06
XP_002932829.1	100488607	htra4	serine protease HTRA1	WT-72h	2.61761	3.49502e-08
XP_031755068.1	496712	hvcn1	hydrogen voltage gated channel 1	WT-72h	2.32902	1.32644e-06
XP_031756694.1	100145658	hydin	hydrocephalus-inducing protein homolog isoform X3	6h-72h	-2.31088	0.000634185
XP_012818874.1	549950	ifi30	interferon, gamma-inducible protein 30	WT-72h	1.91504	0.00168926
NP_001123403.1	100170175	ifitm1	interferon induced transmembrane protein 1	6h-72h	2.18659	0.00258786
NP_001015758.1	548475	ifitm3	interferon induced transmembrane protein 3	WT-72h	6.19928	3.37368e-17
XP_017948717.1	100498002	ifitm5	interferon-induced transmembrane protein 5	0h-72h	7.97225	8.6076e-05
XP_031757793.1	100490796	ift172	intraflagellar transport protein 172 homolog	0h-72h	-1.55755	0.000880081
XP_031760685.1	100145502	igf3	insulin-like growth factor 3	WT-72h	-5.42345	2.2968e-06
NP_001093707.1	100101720	igfbp2	insulin like growth factor binding protein 2	0h-24h	2.38731	0.000376261
XP_002940304.1	100127182	igfbpl1	insulin-like growth factor-binding protein-like 1	WT-72h	-3.69575	6.97281e-06
XP_031750661.1	100491406	ikzf3	zinc finger protein Aiolos	WT-72h	2.29536	0.00515852
XP_031762256.1	100145248	il10ra	interleukin-10 receptor subunit alpha isoform X2	WT-72h	2.22532	0.00306544
XP_031762208.1	105947927	il11	interleukin-11	WT-15h	6.30294	8.46537e-17
XP_017952507.2	100496683	il12rb1	interleukin-12 receptor subunit beta-1	WT-72h	5.44015	1.05081e-06
XP_012811858.1	100135708	il17d	interleukin 17D	WT-72h	2.30751	0.00193647
XP_002940076.1	100038170	il17rd	interleukin-17 receptor D	0h-24h	1.77457	0.000519293
XP_031754857.1	100486611	il17rel	putative interleukin-17 receptor E-like isoform X3	WT-24h	2.26034	0.00484448
XP_031753286.1	101732536	il18bp	interleukin-18-binding protein isoform X3	WT-72h	3.23546	0.00455137
XP_012813128.1	101732855	il18r1.1	interleukin-18 receptor 1-like	WT-15h	4.21113	3.2414e-08
XP_002934549.3	100491212	il18rap	interleukin-18 receptor accessory protein	WT-15h	4.86094	2.78103e-10
XP_002932618.1	100487038	il1b	interleukin-1 beta	WT-72h	4.96419	1.44803e-10
XP_002934551.2	100491546	il1r1	interleukin-1 receptor type 1	WT-72h	2.94383	6.22841e-06
XP_031751791.1	548430	il1r2	interleukin 1 receptor, type 2	WT-6h	3.75532	1.62506e-07
XP_012826126.3	100492452	il21r	interleukin-21 receptor	WT-6h	4.61881	3.64743e-08
XP_031756951.1	101731938	il2rb	interleukin-2 receptor subunit beta	WT-72h	4.84277	7.32957e-12
XP_002934932.1	100492995	il2rg	cytokine receptor common subunit gamma	WT-72h	2.09166	0.00256971
XP_031762491.1	100493881	il4i1	L-amino-acid oxidase	0h-72h	3.5756	0.00311699
XP_012816043.1	100144707	il5ra	interleukin 5 receptor subunit alpha	WT-72h	3.97199	3.00768e-09
XP_012822358.2	100489642	il6st	interleukin-6 receptor subunit beta isoform X2	WT-15h	2.74941	8.88069e-08
XP_031750541.1	116408012	il7r	interleukin-7 receptor subunit alpha	WT-72h	4.51906	1.83765e-06
XP_002936126.2	100379805	impa2	inositol monophosphatase 2	WT-6h	2.02984	0.00317683
XP_004915909.1	100101732	ina	alpha-internexin	0h-72h	-2.6145	2.49051e-08
XP_031755909.1	496453	incenp	inner centromere protein	WT-72h	-1.39257	0.00628492
XP_002933452.1	100038114	inhba	inhibin beta A chain	0h-24h	3.18753	2.74534e-11
NP_001106588.1	100127801	inka2	inka box actin regulator 2	0h-24h	2.02582	0.0021598
NP_001076827.1	779614	insm1	insulinoma associated 1	WT-24h	-1.76082	0.00605601
XP_002935395.1	100486087	insm2	insulinoma-associated protein 2	0h-72h	-3.17675	0.00374007
XP_004917408.2	100490498	insrr	insulin receptor-related protein isoform X3	6h-72h	-2.58166	0.00647331
XP_004913050.1	734104	iqub	IQ and ubiquitin-like domain-containing protein	6h-72h	-2.24319	0.00393153
XP_012823676.1	448357	irak1	interleukin 1 receptor associated kinase 1	WT-72h	1.23311	0.00993253
XP_031762400.1	101734275	irf3	interferon regulatory factor 3	WT-72h	1.50758	0.00256971
XP_004913664.2	100496217	irf8	interferon regulatory factor 8	WT-72h	2.02559	2.27914e-05
XP_031755459.1	394823	irs2	insulin receptor substrate 1	0h-72h	-1.93692	0.000880729
NP_001016720.1	549474	isl1	ISL LIM homeobox 1	WT-72h	-3.35786	0.00732581
XP_031753501.1	100145445	islr2	immunoglobulin superfamily containing leucine-rich repeat 2	0h-72h	-3.25686	5.35782e-09
XP_002933090.3	100492880	itga1	integrin alpha-1	WT-72h	1.74403	0.00916171
XP_031747324.1	101734246	itga10	integrin alpha-10	0h-72h	1.50312	0.00850578
XP_031750117.1	100492714	itga2	integrin alpha-2	WT-6h	1.89075	0.00267629
XP_031750564.1	100158580	itga2b.1	integrin alpha-IIb	WT-6h	3.40986	1.62747e-05
XP_031750578.1	100495138	itga2b.2	integrin alpha-IIb isoform X2	WT-6h	3.12546	3.46728e-06
XP_031749396.1	100495488	itgal	integrin alpha-L isoform X2	WT-15h	2.69307	6.19123e-05
XP_031749010.1	100492659	itgb2	integrin beta-2 isoform X6	WT-15h	2.61802	1.69604e-06
XP_002936686.2	100486332	itgb7	integrin beta-7	WT-72h	2.38991	5.04058e-05
XP_031754911.1	779593	itih5	inter-alpha-trypsin inhibitor heavy chain H5	WT-72h	2.83412	7.06533e-05
XP_031754542.1	100492561	itk	tyrosine-protein kinase ITK/TSK	WT-72h	2.4385	0.001596
XP_012821719.1	394526	itln1	intelectin 1	WT-72h	-6.60855	1.31781e-06
XP_004917383.2	100485391	itln1al	intelectin-1 isoform X1	WT-72h	7.22986	1.3852e-20
NP_001164984.2	447967	itln2	intelectin 2	WT-72h	-6.36779	1.11666e-08
XP_017947060.1	100124749	itpr3	inositol 1,4,5-trisphosphate receptor type 3	WT-72h	-1.695	0.00407406
XP_031748841.1	105948501	izumo3	izumo sperm-egg fusion protein 3	WT-15h	-4.01282	0.00286713
NP_001107517.1	100135373	jak3	Janus kinase 3 (a protein tyrosine kinase, leukocyte)	WT-72h	2.76807	4.12273e-06
XP_031747560.1	100485430	jmjd7-pla2g4b	cytosolic phospholipase A2 delta	WT-72h	5.88529	0.00069841
XP_004912858.1	100492822	kcna1	potassium voltage-gated channel subfamily A member 1	0h-24h	-2.56843	0.0021013
XP_002938481.1	100497698	kcna10	potassium voltage-gated channel subfamily A member 10	WT-72h	5.13741	0.000239894
XP_031752644.1	100496794	kcna2	potassium voltage-gated channel subfamily A member 2	WT-72h	-4.29639	0.000968082
NP_001096396.1	100124998	kcnf1	potassium channel, voltage gated modifier subfamily F, member 1	WT-24h	1.70941	0.00908247
XP_002934997.1	100497160	kcng4	potassium voltage-gated channel subfamily G member 4	0h-72h	3.66607	0.0061105
XP_002932579.1	100494097	kcnip3	calsenilin isoform X2	WT-72h	-2.58641	0.00156828
NP_001096325.1	100124909	kcnj8	potassium inwardly rectifying channel subfamily J member 8	WT-72h	4.0308	1.10737e-07
XP_031757747.1	116410805	kcnk3	potassium channel subfamily K member 3	6h-72h	-2.81809	0.001667
XP_004916452.1	101732300	kcnn4	intermediate conductance calcium-activated potassium channel protein 4	0h-72h	-3.03109	5.33404e-05
XP_031750482.1	100492090	kcnq2	potassium voltage-gated channel subfamily KQT member 2 isoform X5	WT-15h	2.31597	0.00256509
NP_988863.1	394457	kcnrg	potassium channel regulator	6h-72h	-5.00145	2.40349e-06
XP_002931908.3	100491140	kcp	kielin/chordin-like protein	0h-15h	1.7892	0.00534555
XP_031756824.1	100491699	kiaa0040	uncharacterized protein KIAA0040 homolog	WT-72h	2.10021	0.00774393
XP_031752877.1	100494004	kiaa1211l	uncharacterized protein KIAA1211-like homolog	0h-72h	1.94095	0.00134166
NP_001016116.2	548870	kif11	kinesin family member 11	WT-72h	-1.45963	0.0024752
XP_012817955.2	100493263	kif14	kinesin-like protein KIF14	0h-72h	-1.2222	0.0091361
XP_031750317.1	100145702	kif19	kinesin-like protein KIF19	WT-72h	-2.07366	0.00427099
XP_012814365.1	496517	kif23	kinesin family member 23	WT-72h	-1.31517	0.00650417
XP_002931555.2	100127581	kif26b	kinesin-like protein KIF26B	0h-24h	2.04691	4.23075e-06
XP_031750817.1	100497455	kif27	kinesin-like protein KIF27	0h-72h	-2.45031	2.36243e-08
XP_031751458.1	100124766	kif5a	kinesin family member 5A	6h-72h	-2.24427	0.000232447
XP_031746935.1	100038104	kifc1	kinesin-like protein KIFC1 isoform X1	WT-72h	-1.3423	0.00566419
NP_001135598.1	100216155	kirrel2	kirre like nephrin family adhesion molecule 2	0h-24h	3.87698	1.30175e-15
XP_002938279.1	100495857	klf15	Krueppel-like factor 15	WT-24h	-1.83217	0.000401669
NP_001016764.1	549518	klf2	Kruppel-like factor 2	0h-24h	-3.82766	8.53111e-10
XP_031758478.1	100486936	klhl6	kelch-like protein 6 isoform X3	WT-72h	-2.26634	0.000258786
XP_004914423.2	100038066	kng1	kininogen-1	WT-6h	-4.34916	3.07433e-05
XP_004918756.1	100499212	krt12.2	keratin, type I cytoskeletal 12	0h-24h	4.09548	2.05483e-12
NP_001016659.1	549413	krt12.3	keratin 12, gene 3	WT-72h	-4.75511	9.92105e-15
NP_001120056.1	100145042	krt12.4	Keratin 12, gene 4	WT-72h	-5.03232	3.36092e-12
XP_031750585.1	100486967	krt12.6	keratin, type I cytoskeletal 47 kDa isoform X2	WT-72h	-2.66814	0.000179509
XP_002939083.3	100379888	krt15.2	keratin, type I cytoskeletal 15	0h-24h	-2.21925	4.63065e-05
NP_988944.1	394541	krt18.1	keratin 18, type I, gene 1	0h-15h	2.23949	0.000153823
XP_002941647.1	100497190	krt18.2	keratin, type I cytoskeletal 18-B	0h-15h	5.69221	2.88842e-28
XP_012827034.1	394514	krt19	keratin 19	WT-6h	-2.88437	0.000385695
XP_031750572.1	100488319	krt222	keratin-like protein KRT222	WT-72h	-1.72752	0.002275
XP_012813652.1	100491329	krt59	keratin, type II cytoskeletal cochleal	WT-72h	-2.67595	0.00508078
XP_002935776.1	100489468	krt62	keratin, type II cytoskeletal-like	WT-72h	3.07645	3.71406e-05
XP_002935788.2	100101751	krt7	keratin, type II cytoskeletal	WT-72h	-1.95802	0.000185476
NP_001006687.1	448098	krt70	keratin 70	WT-72h	-4.46294	2.48625e-12
XP_002935786.2	100491159	krt78.1	keratin, type II cytoskeletal	WT-15h	3.58454	0.00118958
NP_001002797.1	431676	krt8.1	keratin 8, gene 1	0h-15h	2.28236	0.000126601
XP_004915294.2	100488009	lama1	laminin subunit alpha-1 isoform X1	0h-24h	1.63012	0.00254472
XP_031752638.1	100125073	lamb3	laminin subunit beta-3 isoform X2	0h-6h	2.46841	0.00786555
XP_002937413.3	100489162	lamc2	laminin subunit gamma-2	0h-6h	5.06119	9.74797e-19
XP_002936919.2	100497694	lamp3	lysosome-associated membrane glycoprotein 3	WT-72h	2.61679	7.34992e-05
XP_031751789.1	548401	laptm5	lysosomal protein transmembrane 5	WT-72h	2.34306	0.000237668
XP_031749589.1	100495612	lat	linker for activation of T-cells family member 1	WT-72h	6.12192	2.9944e-06
NP_001015721.1	548438	lcp1	lymphocyte cytosolic protein 1 (L-plastin)	WT-15h	2.55863	2.2072e-07
XP_031753528.1	100158590	lcp2	lymphocyte cytosolic protein 2	WT-15h	2.19764	0.000824405
XP_012814194.1	394477	ldhb	lactate dehydrogenase B	WT-72h	-3.61963	4.66985e-08
XP_004914073.2	101730886	ldlrad1	low-density lipoprotein receptor class A domain-containing protein 1	6h-72h	-2.95854	0.000312458
NP_001123725.1	100170470	lefty	left-right determination factor	WT-72h	-5.29214	1.40087e-12
XP_031755994.1	724071	lepr	leptin receptor	WT-15h	3.53889	0.000112667
XP_002934260.1	100485378	lgals1.1	galectin-1	WT-24h	3.59856	7.63337e-06
XP_031756479.1	100487358	lgals12	galectin-12 isoform X2	0h-72h	3.30115	2.91378e-05
XP_002932656.1	496976	lgals9b	galectin-4	WT-72h	3.01961	1.24244e-07
XP_012811744.1	100124899	lgals9c	lectin, galactoside-binding, soluble, 9C	0h-15h	2.52604	0.000330517
XP_031757475.1	431677	lgalsl	lectin, galactoside-binding-like	WT-72h	-2.34042	3.74449e-07
NP_001093698.1	100101708	lhx1	LIM homeobox 1	0h-24h	2.30743	0.00260533
XP_002937009.3	100497384	lhx4	LIM/homeobox protein Lhx4	0h-24h	-2.50034	0.00237142
XP_017946715.1	548523	lin28a	lin-28 homolog A	WT-72h	-1.9372	0.00282077
XP_017945786.1	100489549	lingo4	leucine-rich repeat and immunoglobulin-like domain containing-NOGO receptor-interacting protein 4	0h-72h	3.67997	1.00579e-06
XP_031753955.1	101730385	lmntd1	lamin tail domain-containing protein 1	6h-72h	-2.27746	0.00985678
XP_031755684.1	100144284	lmo1	LIM domain only 1	WT-72h	-1.72919	0.00420352
XP_002934210.1	100492433	lmx1a	LIM homeobox transcription factor 1-alpha	WT-6h	-3.02326	0.00608707
NP_001090720.1	100036702	LOC100036702	uncharacterized loc100036702	WT-72h	-2.13643	0.00979551
NP_001090804.1	100037901	LOC100037901	hemoglobin subunit epsilon	0h-72h	-5.14543	4.29089e-10
NP_001096438.1	100125049	LOC100125049	hypothetical protein LOC100125049	0h-72h	-2.61916	8.56072e-06
XP_017950010.1	100127632	LOC100127632	uncharacterized LOC100127632	24h-72h	-3.24903	6.92138e-08
NP_001106521.1	100127716	LOC100127716	uncharacterized loc100127716	WT-6h	2.90707	0.00270535
XP_002939595.2	100127856	LOC100127856	matrix metalloproteinase-18	WT-72h	-3.63895	1.71943e-11
XP_012810647.1	100127857	LOC100127857	uncharacterized LOC100127857	WT-15h	3.25667	0.000340964
NP_001107331.1	100135146	LOC100135146	uncharacterized LOC100135146	WT-72h	-4.49007	4.20288e-09
NP_001107515.1	100135371	LOC100135371	uncharacterized loc100135371	24h-72h	-4.52	2.5708e-07
NP_001120094.1	100145107	LOC100145107	uncharacterized loc100145107	0h-72h	-5.4639	3.90985e-15
NP_001120129.1	100145155	LOC100145155	uncharacterized loc100145155	6h-72h	-3.91483	2.92942e-11
XP_002933986.3	100145331	LOC100145331	sterol 26-hydroxylase, mitochondrial	WT-72h	1.77274	0.000112157
XP_031746068.1	100145348	LOC100145348	uncharacterized loc100145348	0h-72h	1.79014	0.000262267
NP_001120442.1	100145533	LOC100145533	uncharacterized LOC100145533	WT-72h	-6.4267	1.02505e-20
XP_002941341.2	100145763	LOC100145763	putative serine protease K12H4.7	0h-72h	2.19039	0.000556767
XP_031750627.1	100145779	LOC100145779	bactericidal permeability-increasing protein	WT-72h	3.1959	1.07743e-05
NP_001123677.1	100170429	LOC100170429	uncharacterized loc100170429	15h-72h	-4.94911	7.76575e-06
XP_031758000.1	100170432	LOC100170432	enoyl-[acyl-carrier-protein] reductase, mitochondrial isoform X1	WT-15h	3.8777	4.37439e-07
XP_031755766.1	100170590	LOC100170590	uncharacterized LOC100170590	WT-72h	-2.44341	1.27438e-05
XP_031753167.1	100170623	LOC100170623	protein mono-ADP-ribosyltransferase PARP4 isoform X30	WT-72h	1.72145	0.00185455
NP_001135472.1	100216007	LOC100216007	uncharacterized LOC100216007	0h-72h	-3.9481	9.97479e-07
XP_031761966.1	100216128	LOC100216128	uncharacterized protein LOC100216128	WT-15h	2.37856	0.00136666
NP_001164656.1	100328980	LOC100328980	NIMA related kinase 2	WT-72h	-1.43347	0.00360728
XP_004912624.1	100379837	LOC100379837	mitochondria-eating protein isoform X2	6h-72h	-2.82864	4.24566e-05
XP_031755261.1	100380178	LOC100380178	beta-1,3-galactosyltransferase 2	WT-72h	-3.31024	2.56137e-05
XP_031758708.1	100485006	LOC100485006	mucin-4	6h-72h	3.28291	0.00885104
XP_031748020.1	100485160	LOC100485160	protocadherin-20	0h-72h	6.60128	6.13586e-07
XP_004911625.2	100485272	LOC100485272	angiopoietin-2 isoform X2	6h-72h	-2.88214	0.000545711
XP_031758218.1	100485319	LOC100485319	mucin-4	WT-72h	-3.35753	0.000254362
XP_031747703.1	100485355	LOC100485355	low affinity immunoglobulin gamma Fc region receptor IV	WT-15h	4.25755	0.000392032
XP_031746655.1	100485381	LOC100485381	ficolin-1-A-like isoform X2	WT-15h	2.92061	2.39465e-05
XP_017946971.2	100485552	LOC100485552	uncharacterized protein LOC100485552 isoform X2	6h-72h	-2.74604	0.000246375
XP_002942355.3	100485553	LOC100485553	uncharacterized protein LOC100485553	WT-72h	3.45789	0.000536801
XP_031747959.1	100485630	LOC100485630	lysozyme g isoform X2	WT-15h	5.59661	7.86186e-06
XP_031762580.1	100485636	LOC100485636	C-X-C chemokine receptor type 3	WT-72h	4.02248	9.91621e-05
XP_002942581.2	100485706	LOC100485706	toll-like receptor 13	0h-15h	4.58334	2.59692e-07
NP_001358752.1	100485773	LOC100485773	uncharacterized LOC100485773	WT-72h	3.55794	0.000806448
XP_031761957.1	100486017	LOC100486017	pancreatic triacylglycerol lipase	WT-72h	-2.75728	0.000193537
XP_002934006.1	100486032	LOC100486032	motor neuron and pancreas homeobox protein 1-like	0h-24h	-4.94323	2.25339e-10
XP_004917638.1	100486133	LOC100486133	cortexin-3-like	WT-72h	-4.43368	0.000410786
XP_031761742.1	100486156	LOC100486156	sialic acid-binding Ig-like lectin 12	0h-72h	2.29448	0.00172165
XP_031754120.1	100486158	LOC100486158	uncharacterized protein LOC100486158	WT-72h	2.5769	0.00300808
XP_002937690.1	100486192	LOC100486192	dispanin subfamily A member 2b	WT-15h	4.19603	2.9449e-13
XP_017947371.2	100486323	LOC100486323	glycoprotein-N-acetylgalactosamine 3-beta-galactosyltransferase 1	15h-72h	4.35012	0.00933222
XP_031762243.1	100486357	LOC100486357	dentin sialophosphoprotein isoform X3	0h-72h	13.1387	1.31181e-49
XP_002937442.3	100486425	LOC100486425	uncharacterized protein LOC100486425	WT-6h	4.88352	0.00158796
XP_002944417.2	100486511	LOC100486511	somatostatin-1	WT-24h	2.45143	0.000381276
XP_002938187.1	100486741	LOC100486741	uncharacterized protein LOC100486741	WT-72h	-1.56071	0.00303209
XP_002934311.1	100486784	LOC100486784	putative claudin-24	24h-72h	7.56966	0.00134175
XP_031761961.1	100486867	LOC100486867	EF-hand calcium-binding domain-containing protein 6 isoform X2	WT-72h	-2.18015	0.00128965
XP_031759968.1	100486918	LOC100486918	uncharacterized protein LOC100486918	WT-72h	1.96739	0.00499696
XP_002940796.2	100486969	LOC100486969	waprin-Phi1	15h-72h	11.9008	3.66721e-11
XP_031751292.1	100487093	LOC100487093	EF-hand calcium-binding domain-containing protein 6 isoform X2	6h-72h	-3.82989	1.88404e-07
XP_031749120.1	100487159	LOC100487159	uncharacterized protein LOC100487159 isoform X6	WT-72h	-1.47904	0.00885648
XP_031757760.1	100487252	LOC100487252	centrosomal protein cep290 isoform X3	WT-72h	-1.69253	0.00545265
XP_031761848.1	100487261	LOC100487261	protein NKG7	WT-72h	3.30116	2.57734e-06
XP_017946453.2	100487305	LOC100487305	acrosin	WT-6h	-3.78482	0.00217259
XP_002940798.1	100487369	LOC100487369	waprin-Phi1	15h-72h	10.552	1.41331e-20
XP_017945849.2	100487379	LOC100487379	T-cell surface antigen CD2	0h-72h	3.35685	9.90072e-06
XP_031747106.1	100487399	LOC100487399	protein CutA homolog	0h-72h	-2.73541	0.00131234
XP_004913049.1	100487454	LOC100487454	V-type proton ATPase subunit S1	0h-72h	-2.78137	2.94892e-05
XP_002940500.3	100487470	LOC100487470	piggyBac transposable element-derived protein 4	WT-72h	1.59987	0.00731361
XP_031760131.1	100487535	LOC100487535	gastrula zinc finger protein XlCGF26.1-like isoform X2	6h-72h	4.16162	0.00622046
XP_002941926.2	100487637	LOC100487637	uncharacterized protein LOC100487637	WT-6h	-4.04728	7.79227e-06
XP_031758488.1	100487726	LOC100487726	CD109 antigen isoform X2	WT-15h	3.09562	0.000987932
XP_031762008.1	100487732	LOC100487732	uncharacterized protein LOC100487732	WT-6h	3.33567	9.03218e-05
XP_031762508.1	100487808	LOC100487808	alpha-tectorin	WT-72h	2.147	0.0085588
XP_031752215.1	100487852	LOC100487852	tetraspanin-18	0h-72h	7.67676	1.30848e-08
XP_002931492.1	100487918	LOC100487918	cytochrome P450 4B1	WT-72h	-3.13463	0.00122496
XP_017947038.1	100487948	LOC100487948	ras and Rab interactor 3	WT-72h	2.85774	0.000157882
XP_002931791.3	100488029	LOC100488029	uncharacterized protein LOC100488029	6h-72h	-2.87342	0.000183016
XP_012810106.2	100488056	LOC100488056	B-cell receptor CD22	0h-72h	2.4207	0.00178777
XP_002932279.1	100488087	LOC100488087	microtubule-associated tumor suppressor 1 homolog A	6h-72h	-3.16468	0.000246375
XP_031759373.1	100488102	LOC100488102	dynein heavy chain 5, axonemal isoform X2	WT-72h	-2.53349	3.42128e-05
XP_031762120.1	100488132	LOC100488132	sodium/potassium-transporting ATPase subunit gamma	6h-72h	-2.39381	0.00148571
XP_031752834.1	100488188	LOC100488188	dynein beta chain, flagellar outer arm isoform X2	6h-72h	-2.49524	0.00120714
XP_031756830.1	100488200	LOC100488200	histo-blood group ABO system transferase 2 isoform X2	0h-72h	-2.0078	0.000133522
XP_031756807.1	100488227	LOC100488227	cytochrome P450 4B1	6h-24h	-3.41267	0.00356858
XP_012809937.2	100488231	LOC100488231	zinc finger CCHC domain-containing protein 3-like	WT-72h	-4.20651	0.00540022
XP_017944840.1	100488256	LOC100488256	insulin-like growth factor-binding protein complex acid labile subunit	0h-72h	4.79182	0.00102357
XP_017950499.2	100488259	LOC100488259	uncharacterized protein LOC100488259	WT-72h	2.0627	0.00732581
XP_002939769.2	100488368	LOC100488368	protein NDNF	6h-72h	2.95227	0.00553053
XP_002942693.2	100488380	LOC100488380	uncharacterized protein LOC100488380	WT-15h	2.8621	1.11883e-06
XP_031762279.1	100488427	LOC100488427	uncharacterized protein LOC100488427 isoform X5	0h-24h	-3.5711	0.00535808
XP_031762270.1	100488472	LOC100488472	B-cell receptor CD22	0h-15h	2.32345	0.00552371
XP_012814865.1	100488554	LOC100488554	uncharacterized protein LOC100488554 isoform X2	WT-72h	2.68183	6.12645e-07
XP_002940226.3	100488577	LOC100488577	uncharacterized protein LOC100488577	0h-72h	-1.31024	0.0088761
XP_012813433.2	100488580	LOC100488580	sodium/potassium-transporting ATPase subunit gamma-like	6h-72h	-2.52902	0.00635478
XP_002942859.1	100488697	LOC100488697	uncharacterized protein LOC100488697	WT-72h	5.2282	8.13046e-14
XP_031749077.1	100488700	LOC100488700	uncharacterized protein LOC100488700 isoform X50	0h-72h	-5.1699	5.25676e-09
XP_002938988.3	100488729	LOC100488729	SLAM family member 9	WT-72h	3.1017	0.000134014
XP_031747884.1	100488736	LOC100488736	uncharacterized protein LOC100488736 isoform X2	6h-72h	-4.6053	4.31392e-06
XP_031758498.1	100488775	LOC100488775	uncharacterized protein LOC100488775 isoform X3	6h-72h	-5.47529	3.55154e-09
XP_002933761.3	100488825	LOC100488825	coiled-coil domain-containing protein 170	6h-72h	-5.18741	7.16512e-14
XP_031759654.1	100488828	LOC100488828	chloride channel protein D isoform X3	6h-72h	-2.08334	0.0072463
XP_004915353.2	100488932	LOC100488932	collagen alpha-1(XXII) chain	0h-24h	-2.10884	3.80663e-05
XP_031755478.1	100489081	LOC100489081	phospholipid scramblase 2	WT-72h	2.54942	0.000178583
XP_031762322.1	100489120	LOC100489120	B-cell receptor CD22 isoform X1	WT-15h	3.19767	1.2366e-05
XP_031751177.1	100489121	LOC100489121	uncharacterized protein LOC100489121	WT-72h	2.98249	3.31611e-05
XP_031759652.1	100489129	LOC100489129	thread biopolymer filament subunit gamma	24h-72h	4.52515	1.76718e-10
XP_002942088.4	100489175	LOC100489175	perforin-1	15h-72h	3.86087	0.00179291
XP_002933409.2	100489252	LOC100489252	thiamine transporter 2	0h-72h	-4.99171	6.17537e-09
XP_002933880.3	100489305	LOC100489305	multidrug and toxin extrusion protein 2	WT-15h	-3.4821	1.71697e-05
XP_012826702.1	100489307	LOC100489307	ubiquitin carboxyl-terminal hydrolase CYLD isoform X2	WT-72h	1.78438	0.00491327
XP_002939892.1	100489315	LOC100489315	uncharacterized protein LOC100489315	6h-72h	-2.63949	0.00954588
XP_002932488.2	100489456	LOC100489456	high choriolytic enzyme 2	WT-72h	5.25521	1.08575e-06
XP_002934968.2	100489571	LOC100489571	matrix metalloproteinase-18	WT-72h	2.50109	0.00504428
XP_002934969.3	100489735	LOC100489735	matrix metalloproteinase-18	WT-72h	6.30554	0.000230787
XP_031754918.1	100489832	LOC100489832	uncharacterized protein LOC100489832 isoform X5	WT-72h	2.27573	0.0084421
XP_031748997.1	100489834	LOC100489834	uncharacterized protein C21orf58 homolog isoform X4	6h-72h	-2.79523	5.66799e-05
XP_017949106.2	100489839	LOC100489839	putative ferric-chelate reductase 1	24h-72h	2.20636	0.000709684
XP_031750699.1	100489901	LOC100489901	WAP four-disulfide core domain protein 5	WT-72h	9.93603	2.07278e-09
XP_031751138.1	100490023	LOC100490023	uncharacterized protein LOC100490023 isoform X2	WT-72h	2.20785	0.00283204
XP_012813129.1	100490253	LOC100490253	uncharacterized protein LOC100490253	0h-72h	2.33493	0.00448867
XP_031756578.1	100490257	LOC100490257	uncharacterized protein LOC100490257 isoform X7	0h-72h	-4.31106	2.91152e-09
XP_002932292.1	100490291	LOC100490291	cocaine- and amphetamine-regulated transcript protein	WT-24h	5.28251	0.00774557
XP_031760123.1	100490457	LOC100490457	gastrula zinc finger protein XlCGF57.1-like isoform X2	15h-72h	4.20256	0.00447506
XP_031752421.1	100490513	LOC100490513	MORC family CW-type zinc finger protein 3 isoform X3	0h-72h	-3.09375	0.000347118
XP_031749388.1	100490531	LOC100490531	poly(rC)-binding protein 3 isoform X7	WT-24h	-3.45944	0.00917229
XP_031756423.1	100490567	LOC100490567	TRAF2 and NCK-interacting protein kinase	24h-72h	2.31145	0.00260024
XP_012814851.1	100490587	LOC100490587	endonuclease domain-containing 1 protein	WT-24h	-2.27896	0.00221235
XP_004917863.1	100490589	LOC100490589	G-protein coupled receptor 35	WT-15h	3.24004	0.000187934
XP_031746677.1	100490667	LOC100490667	CD48 antigen	WT-72h	1.58853	0.000258563
XP_031748015.1	100490728	LOC100490728	major histocompatibility complex class I-related gene protein-like	WT-72h	5.73802	1.30824e-09
XP_012814849.1	100490929	LOC100490929	gamma-glutamyl hydrolase	WT-72h	2.20171	0.000126631
XP_031755216.1	100490939	LOC100490939	adhesion G protein-coupled receptor E3 isoform X2	WT-15h	2.97166	1.3698e-05
XP_031750815.1	100490971	LOC100490971	C-C motif chemokine 21-like	WT-24h	3.86171	0.00206499
XP_031758890.1	100490986	LOC100490986	cytochrome P450 2K6	WT-72h	2.47212	0.000242404
XP_012826757.2	100490989	LOC100490989	Fc receptor-like A isoform X2	WT-15h	3.24145	1.3698e-05
XP_004916446.1	100491119	LOC100491119	transmembrane protease serine 5	0h-72h	6.14457	1.14055e-05
XP_031753220.1	100491166	LOC100491166	glycerophosphodiester phosphodiesterase domain-containing protein 5	6h-72h	-2.09227	0.0077284
XP_002939044.1	100491172	LOC100491172	Fc receptor-like protein 4	WT-15h	3.56734	3.67426e-05
XP_002934976.3	100491214	LOC100491214	matrix metalloproteinase-18	WT-72h	6.83413	7.26351e-06
XP_031762205.1	100491339	LOC100491339	chemokine-like receptor 1	WT-15h	2.65084	9.35524e-06
XP_002934550.3	100491382	LOC100491382	interleukin-18 receptor 1	WT-72h	3.25853	2.33685e-07
XP_017947733.1	100491385	LOC100491385	uncharacterized protein C3orf20	6h-72h	-3.08339	0.0001643
XP_031755368.1	100491420	LOC100491420	probable N-acetyltransferase 16	WT-72h	-3.47222	0.000536801
XP_012825155.1	100491454	LOC100491454	uncharacterized protein LOC100491454	WT-15h	2.78368	0.00081882
XP_031753264.1	100491521	LOC100491521	E3 ubiquitin-protein ligase TRIM39-like	WT-6h	2.1569	0.00219799
XP_017950681.1	100491633	LOC100491633	protein brambleberry isoform X1	0h-72h	-2.41866	0.00118082
XP_017950357.1	100491716	LOC100491716	C-C chemokine receptor type 3	0h-72h	3.04451	2.29914e-05
XP_031756568.1	100491722	LOC100491722	F-actin-uncapping protein LRRC16A	0h-72h	2.4367	0.00119304
XP_031747475.1	100491742	LOC100491742	histo-blood group ABO system transferase isoform X2	WT-72h	-3.10486	0.000186154
XP_031752609.1	100491788	LOC100491788	metalloproteinase ADAM10-like	0h-24h	-1.5593	0.00231056
XP_004914766.1	100491791	LOC100491791	uncharacterized protein LOC100491791	15h-72h	-2.03624	0.00437039
XP_004919152.1	100491797	LOC100491797	P2Y purinoceptor 4	WT-0h	-7.10145	0.00829204
XP_002937252.3	100492008	LOC100492008	galectin-related protein-like	0h-72h	-4.19273	5.6989e-05
XP_012824406.1	100492034	LOC100492034	protein CXorf21 homolog	WT-15h	2.90242	0.000404872
XP_031746924.1	100492080	LOC100492080	uncharacterized protein LOC100492080	WT-72h	3.43669	0.00240383
XP_002940422.2	100492396	LOC100492396	melanoregulin	WT-24h	-2.41157	0.00614881
XP_002944495.1	100492415	LOC100492415	uncharacterized protein LOC100492415	6h-72h	-3.09435	0.00568328
XP_031756905.1	100492420	LOC100492420	uncharacterized protein LOC100492420 isoform X2	0h-72h	7.32995	2.86038e-13
XP_012825970.1	100492428	LOC100492428	uncharacterized protein LOC100492428	WT-0h	2.77608	0.004334
XP_031746781.1	100492437	LOC100492437	uncharacterized protein LOC100492437 isoform X1	6h-72h	-2.34174	0.00177999
XP_004916880.1	100492545	LOC100492545	uncharacterized protein LOC100492545 isoform X1	WT-72h	-1.60615	0.000174073
XP_002944496.2	100492585	LOC100492585	uncharacterized protein LOC100492585	WT-72h	-6.54979	1.91788e-09
XP_017952035.2	100492634	LOC100492634	cathepsin S	WT-72h	3.35776	3.57831e-05
XP_002937712.2	100492795	LOC100492795	uncharacterized protein LOC100492795	WT-15h	3.35376	3.97978e-05
XP_031757073.1	100492806	LOC100492806	uncharacterized protein LOC100492806	WT-72h	-5.75855	1.32565e-06
XP_002940579.4	100492852	LOC100492852	IgGFc-binding protein	6h-72h	-2.84976	0.000689423
XP_017948826.2	100492865	LOC100492865	LOW QUALITY PROTEIN: carnitine O-palmitoyltransferase 1, liver isoform	WT-72h	-1.63648	0.000936196
XP_031749382.1	100492872	LOC100492872	macrophage receptor MARCO	WT-72h	3.43645	6.08307e-06
XP_012815667.1	100492943	LOC100492943	proteinase-activated receptor 3 isoform X1	WT-72h	2.86428	1.49242e-05
XP_002940099.3	100492966	LOC100492966	A.superbus venom factor 1	0h-24h	3.01261	2.53732e-12
XP_012826819.2	100493066	LOC100493066	uncharacterized protein LOC100493066	6h-72h	-3.11227	0.000116811
XP_002941735.1	100493076	LOC100493076	uncharacterized protein LOC100493076	WT-24h	-3.18127	0.000168323
XP_012825361.1	100493151	LOC100493151	myelin-oligodendrocyte glycoprotein-like	WT-72h	1.7437	0.00905384
XP_031761077.1	100493184	LOC100493184	IgGFc-binding protein	0h-72h	3.98508	6.92307e-10
XP_031761702.1	100493190	LOC100493190	phospholipase A2 inhibitor 25 kDa subunit isoform X2	WT-72h	4.84831	1.4559e-26
XP_031749492.1	100493204	LOC100493204	palmitoleoyl-protein carboxylesterase notum2	0h-72h	3.99118	0.00012184
XP_031748798.1	100493336	LOC100493336	aldehyde oxidase 2	WT-72h	1.91358	4.73348e-06
XP_031752208.1	100493429	LOC100493429	erythrocyte band 7 integral membrane protein-like	WT-72h	6.28234	1.29214e-06
XP_002934216.2	100493447	LOC100493447	uncharacterized protein LOC100493447	WT-24h	3.65238	0.00688575
XP_031761936.1	100493453	LOC100493453	uncharacterized protein LOC100493453 isoform X2	WT-15h	4.02377	8.13848e-13
XP_002940626.3	100493464	LOC100493464	uncharacterized protein LOC100493464	WT-72h	-7.01381	5.8033e-13
XP_004910712.1	100493594	LOC100493594	receptor-type tyrosine-protein phosphatase V isoform X2	WT-72h	-2.67559	3.70031e-06
XP_017950227.2	100493685	LOC100493685	zinc finger protein 665-like	0h-72h	-2.29534	0.00144118
XP_004914421.2	100493771	LOC100493771	uncharacterized protein LOC100493771 isoform X1	0h-72h	-4.37162	3.74539e-06
XP_031755031.1	100493773	LOC100493773	tetratricopeptide repeat protein 24	6h-72h	-3.83968	0.000101572
XP_002939963.1	100493779	LOC100493779	C-C motif chemokine 4	0h-6h	4.29241	1.11744e-05
XP_031762007.1	100493805	LOC100493805	uncharacterized protein LOC100493805	6h-72h	-3.94659	3.1554e-09
XP_017950229.2	100493847	LOC100493847	gastrula zinc finger protein XlCGF58.1-like	0h-72h	-3.60769	0.000238971
XP_031750962.1	100493914	LOC100493914	interleukin-12 subunit beta	WT-72h	2.77709	0.00484726
XP_002935076.2	100493932	LOC100493932	ribonuclease H1-like	WT-72h	-2.92032	3.422e-05
XP_002939964.1	100493953	LOC100493953	lymphotactin	15h-72h	10.3338	0.000135906
XP_004913616.1	100493994	LOC100493994	liver carboxylesterase 2-like	WT-72h	-1.65544	0.00417173
XP_031749766.1	100493997	LOC100493997	inducible T-cell costimulator-like	WT-72h	3.46623	0.000595989
XP_002941854.1	100494072	LOC100494072	uncharacterized protein LOC100494072	WT-72h	-1.54407	0.00403434
XP_002933182.2	100494322	LOC100494322	uncharacterized protein C17orf98	6h-72h	-6.2161	2.40167e-07
XP_031747652.1	100494325	LOC100494325	cathepsin S-like	WT-72h	4.57324	1.00347e-06
XP_002939967.1	100494455	LOC100494455	C-C motif chemokine 20	WT-72h	3.86771	0.000106617
XP_002939741.2	100494613	LOC100494613	serine protease 27	WT-72h	3.82059	1.33698e-05
XP_031754531.1	100494722	LOC100494722	LON peptidase N-terminal domain and RING finger protein 1 isoform X2	WT-24h	-1.79435	0.00101076
XP_017950348.2	100494740	LOC100494740	multidrug resistance protein 2	WT-72h	3.16727	9.29732e-05
XP_002933804.3	100494742	LOC100494742	extracellular serine/threonine protein kinase FAM20C	6h-72h	-2.58697	0.00783858
XP_002935080.1	100494745	LOC100494745	C-C motif chemokine 20	WT-72h	4.21669	0.00146635
XP_031747693.1	100494772	LOC100494772	SLAM family member 9	WT-72h	2.1699	0.0020408
XP_002934129.2	100494804	LOC100494804	catalase	WT-72h	2.72898	0.00339965
XP_031760916.1	100494822	LOC100494822	mucin-17	WT-72h	3.88022	4.82031e-06
XP_031755240.1	100494903	LOC100494903	intercellular adhesion molecule 5	WT-6h	3.11306	0.00223083
XP_031747112.1	100494922	LOC100494922	calpain-2 catalytic subunit	6h-72h	2.84697	0.00580869
XP_031761826.1	100495012	LOC100495012	uncharacterized protein LOC100495012	0h-72h	2.87558	0.00732915
XP_031759881.1	100495124	LOC100495124	uncharacterized protein LOC100495124	WT-6h	-5.41832	0.00175331
XP_031762264.1	100495160	LOC100495160	guanylate-binding protein 1-like	WT-15h	4.1806	1.16196e-06
XP_031749541.1	100495179	LOC100495179	uncharacterized protein LOC100495179 isoform X2	15h-72h	7.14091	2.71814e-07
XP_031749236.1	100495222	LOC100495222	transmembrane protease serine 9-like	WT-72h	2.45211	0.00176395
XP_002939056.1	100495274	LOC100495274	uncharacterized protein LOC100495274	6h-72h	-6.21261	7.76389e-07
XP_031746905.1	100495290	LOC100495290	collagen alpha-1(I) chain isoform X2	WT-72h	1.781	0.000305022
XP_002933855.2	100495307	LOC100495307	uncharacterized protein LOC100495307	0h-72h	-2.81513	0.000514303
XP_031762014.1	100495331	LOC100495331	NXPE family member 1 isoform X2	6h-72h	-2.61717	0.000486809
XP_004915912.1	100495427	LOC100495427	solute carrier family 2, facilitated glucose transporter member 9	WT-24h	-2.14786	0.00550005
XP_031755160.1	100495571	LOC100495571	chromaffin granule amine transporter isoform X1	6h-72h	-1.98046	0.00336567
XP_004917595.2	100495637	LOC100495637	ficolin-1-A-like	WT-15h	2.82523	0.000111175
XP_002938370.2	100495695	LOC100495695	butyrophilin-like protein 8	WT-72h	2.18282	5.72129e-05
XP_031750629.1	100495751	LOC100495751	uncharacterized protein LOC100495751	WT-72h	2.0465	0.00507877
XP_031747024.1	100495765	LOC100495765	uncharacterized protein LOC100495765 isoform X2	0h-72h	1.70404	0.00057985
XP_002936024.1	100495804	LOC100495804	uncharacterized protein LOC100495804	6h-72h	-2.95388	0.000585635
XP_017945568.2	100495827	LOC100495827	alpha-2-macroglobulin	WT-24h	-2.17444	0.00476755
XP_031748220.1	100495879	LOC100495879	beta-1,4-galactosyltransferase galt-1 isoform X1	WT-72h	7.69672	6.31979e-07
XP_031755162.1	100495897	LOC100495897	chromaffin granule amine transporter	6h-72h	-2.12327	0.0016972
XP_031756431.1	100495971	LOC100495971	traf2 and NCK-interacting protein kinase	24h-72h	2.25483	0.00774795
XP_017950415.2	100496020	LOC100496020	adseverin	6h-72h	-4.0747	0.00134848
XP_004916872.1	100496061	LOC100496061	ras-related protein Rab-38	WT-0h	-2.93452	0.00508316
XP_002934611.1	100496156	LOC100496156	C2 calcium-dependent domain-containing protein 4C	6h-72h	-2.80233	0.00379412
XP_031748714.1	100496188	LOC100496188	uncharacterized protein LOC100496188	WT-72h	4.68135	6.74826e-19
XP_004921510.2	100496268	LOC100496268	ATP-dependent translocase ABCB1	WT-15h	1.81572	0.00982908
XP_031754997.1	100496327	LOC100496327	rho-associated protein kinase 1 isoform X3	6h-72h	-3.51965	1.64474e-05
XP_031748717.1	100496344	LOC100496344	uncharacterized protein LOC100496344	WT-72h	2.1461	0.000234319
XP_031762273.1	100496372	LOC100496372	uncharacterized protein LOC100496372	WT-72h	5.45386	7.16093e-11
XP_012809139.1	100496402	LOC100496402	E3 ubiquitin-protein ligase RNF213	WT-72h	1.36971	0.00694952
XP_031757880.1	100496491	LOC100496491	uncharacterized protein LOC100496491 isoform X2	6h-72h	-2.42322	0.00328283
XP_002932426.2	100496565	LOC100496565	GTP cyclohydrolase 1	WT-24h	-3.08356	0.00292132
XP_004916955.1	100496628	LOC100496628	probable G-protein coupled receptor 34	WT-6h	-4.23355	9.25973e-05
XP_031747685.1	100496639	LOC100496639	major histocompatibility complex class I-related gene protein	0h-72h	6.60228	0.00850578
XP_017952479.2	100496644	LOC100496644	putative mediator of RNA polymerase II transcription subunit 26	6h-72h	7.2648	2.47486e-10
XP_002940742.3	100496647	LOC100496647	toll-like receptor 5	WT-72h	2.01019	0.00198271
XP_031755403.1	100496654	LOC100496654	uncharacterized protein LOC100496654 isoform X2	WT-15h	3.41623	3.56595e-06
XP_031759899.1	100496658	LOC100496658	1-phosphatidylinositol 4,5-bisphosphate phosphodiesterase gamma-1 isoform X3	15h-72h	1.99072	0.00516161
XP_031746720.1	100496685	LOC100496685	phosphatidylinositol 3,4,5-trisphosphate 5-phosphatase 2-like	0h-72h	3.51844	7.6342e-06
XP_004914215.1	100496780	LOC100496780	protein FAM3D	0h-72h	-2.36878	0.00809735
XP_017952461.1	100496798	LOC100496798	butyrophilin subfamily 1 member A1 isoform X3	WT-72h	2.88223	0.000152726
XP_031753038.1	100496837	LOC100496837	glycoprotein-N-acetylgalactosamine 3-beta-galactosyltransferase 1	WT-72h	2.74671	0.00132569
XP_031749296.1	100496873	LOC100496873	uncharacterized protein LOC100496873 isoform X2	0h-72h	-3.9419	2.3879e-07
XP_031758684.1	100496982	LOC100496982	deleted in malignant brain tumors 1 protein	WT-72h	4.36072	1.26126e-09
XP_031757885.1	100497007	LOC100497007	dynein gamma chain, flagellar outer arm isoform X2	6h-72h	-2.4893	0.00151778
XP_002934906.3	100497103	LOC100497103	collagen alpha-1(IX) chain	0h-72h	-1.64431	0.00147547
XP_002940541.3	100497124	LOC100497124	prolactin-releasing peptide receptor	WT-6h	-4.06662	0.00642986
XP_002933991.1	100497157	LOC100497157	tubulin alpha-1A chain	6h-72h	-2.31653	0.000192878
XP_002937268.2	100497171	LOC100497171	lebercilin	6h-72h	-2.29132	0.00337357
XP_002941966.3	100497191	LOC100497191	alpha-1,4-N-acetylglucosaminyltransferase	15h-72h	5.88775	4.20885e-06
XP_004913827.2	100497256	LOC100497256	coiled-coil domain-containing protein 190	6h-72h	-3.9218	1.86027e-06
XP_017949619.1	100497309	LOC100497309	mucin-like protein	15h-72h	4.94723	3.01653e-06
XP_002937430.1	100497492	LOC100497492	serine protease 57	0h-15h	3.23697	0.00377303
XP_002939427.3	100497503	LOC100497503	cytochrome P450 2H2	WT-72h	3.36854	0.00839865
XP_002935812.2	100497588	LOC100497588	neurotrypsin	0h-24h	-1.66405	0.00707679
XP_012825154.2	100497643	LOC100497643	extracellular calcium-sensing receptor	WT-72h	3.38473	0.000402615
XP_031756630.1	100497756	LOC100497756	mucin-2	WT-72h	2.94785	0.00504348
XP_031747771.1	100497768	LOC100497768	signaling lymphocytic activation molecule isoform X2	WT-0h	3.2768	0.000706168
XP_002931656.2	100497775	LOC100497775	ankyrin-3	6h-72h	-6.09425	4.76298e-09
XP_031760126.1	100497860	LOC100497860	E3 ubiquitin/ISG15 ligase TRIM25	15h-72h	2.724	0.003141
XP_002936825.1	100497952	LOC100497952	uncharacterized protein LOC100497952	WT-72h	4.50888	0.00665869
XP_002939205.1	100498006	LOC100498006	uncharacterized protein LOC100498006	0h-72h	-3.03086	0.00634152
XP_002936826.1	100498107	LOC100498107	uncharacterized protein LOC100498107	WT-72h	4.02672	0.00521719
XP_031756739.1	100498117	LOC100498117	interleukin-12 receptor subunit beta-2	WT-72h	4.19794	0.000879288
XP_002938661.1	100498165	LOC100498165	uncharacterized protein LOC100498165	WT-72h	-4.75581	4.45317e-06
XP_031753028.1	100498221	LOC100498221	17-beta-hydroxysteroid dehydrogenase type 6	WT-15h	4.42954	8.63386e-08
NP_001297036.1	100498266	LOC100498266	zinc finger CCHC domain-containing protein 3-like	6h-72h	-9.72667	1.90509e-05
XP_017951623.2	100498290	LOC100498290	WD repeat-containing protein 64	6h-72h	-3.1075	1.60969e-05
XP_031754967.1	100498358	LOC100498358	TRPM8 channel-associated factor homolog	WT-72h	1.90605	0.00235447
XP_002942577.1	100498389	LOC100498389	interleukin-8	0h-24h	-5.13788	5.76361e-09
XP_031752792.1	100498433	LOC100498433	ornithine decarboxylase-like isoform X3	WT-72h	-3.02581	0.000364136
XP_017951631.1	100498452	LOC100498452	probable protein S-acyltransferase 23	6h-72h	-4.38496	5.66799e-05
XP_017950309.1	100498522	LOC100498522	uncharacterized protein LOC100498522 isoform X2	WT-72h	-2.67173	1.18019e-08
XP_002938978.1	100498590	LOC100498590	uncharacterized protein LOC100498590	6h-72h	-2.4895	0.000562003
XP_031760122.1	101730234	LOC101730234	gastrula zinc finger protein XlCGF57.1-like isoform X2	6h-72h	4.67722	0.00358412
XP_031752417.1	101730243	LOC101730243	MORC family CW-type zinc finger protein 3 isoform X3	0h-72h	-2.75383	0.00172585
XP_004918902.3	101730320	LOC101730320	uncharacterized protein LOC101730320	0h-72h	-3.77704	9.90072e-06
XP_004915002.1	101730350	LOC101730350	L-threonine 3-dehydrogenase, mitochondrial isoform X2	0h-24h	-3.40579	3.13425e-05
XP_004911177.1	101730379	LOC101730379	interleukin-8	WT-72h	6.5586	6.51785e-11
XP_004918311.1	101730424	LOC101730424	apolipoprotein L6	15h-72h	3.52756	0.00135981
XP_004919457.2	101730428	LOC101730428	platelet glycoprotein Ib alpha chain	0h-72h	-2.64592	0.00112275
XP_004919837.1	101730430	LOC101730430	phospholipase A2 inhibitor and Ly6/PLAUR domain-containing protein-like	WT-72h	2.53896	1.65766e-05
XP_017945454.1	101730484	LOC101730484	retinoic acid receptor responder protein 2	WT-72h	2.79174	1.20376e-05
XP_031760366.1	101730595	LOC101730595	ly6/PLAUR domain-containing protein 2-like isoform X4	WT-0h	3.49275	0.0030814
XP_012810342.1	101730712	LOC101730712	uncharacterized protein LOC101730712 isoform X3	WT-72h	-2.32695	0.00102883
XP_004919490.1	101730741	LOC101730741	lymphocyte antigen 6E	6h-72h	-6.41436	1.23107e-11
XP_031762305.1	101730794	LOC101730794	extensin-like	0h-72h	6.83606	1.91907e-30
XP_031751298.1	101730828	LOC101730828	uncharacterized protein LOC101730828	6h-72h	-4.54848	2.40167e-07
XP_004916640.3	101730864	LOC101730864	fish-egg lectin	WT-72h	-5.79835	0.000140761
XP_004917628.2	101730955	LOC101730955	NACHT, LRR and PYD domains-containing protein 12	0h-72h	-2.0545	1.52576e-05
XP_031761242.1	101730963	LOC101730963	alpha-2-macroglobulin-like protein 1	WT-24h	-2.3025	0.00241023
XP_031762222.1	101730987	LOC101730987	uncharacterized protein LOC101730987	WT-72h	3.25862	0.000286283
XP_031755427.1	101731008	LOC101731008	trichohyalin-like	6h-72h	-2.66045	0.000416748
XP_031762220.1	101731020	LOC101731020	uncharacterized protein LOC101731020	15h-72h	2.80887	0.00491471
XP_004916473.1	101731079	LOC101731079	proline-rich receptor-like protein kinase PERK9	WT-72h	5.52004	5.26696e-06
XP_031758119.1	101731180	LOC101731180	uncharacterized protein LOC101731180 isoform X2	WT-72h	-2.1852	0.00887273
XP_017946448.2	101731191	LOC101731191	programmed cell death 1 ligand 1	WT-72h	4.28081	0.00508078
XP_004915568.1	101731222	LOC101731222	uncharacterized protein LOC101731222	WT-15h	3.72951	2.9449e-13
XP_031752235.1	101731233	LOC101731233	acrosin	6h-72h	-6.77556	0.00209682
XP_017952636.1	101731250	LOC101731250	leucine-rich repeat-containing protein 25	WT-15h	1.98249	0.00727167
XP_004911835.1	101731328	LOC101731328	otospiralin-like	WT-24h	-1.86156	0.000557057
XP_031755164.1	101731380	LOC101731380	chromaffin granule amine transporter	0h-72h	-2.2304	0.00117174
XP_031760495.1	101731454	LOC101731454	protein kinase C delta type	6h-72h	-8.9043	0.000262069
XP_031760125.1	101731555	LOC101731555	gastrula zinc finger protein XlCGF57.1-like isoform X2	0h-72h	4.07802	2.94752e-05
XP_017946955.2	101731623	LOC101731623	interleukin-5 receptor subunit alpha-like	WT-15h	3.52107	4.54149e-07
XP_031758165.1	101731658	LOC101731658	potassium channel subfamily K member 17	WT-6h	2.52336	0.00873573
XP_031762300.1	101731766	LOC101731766	B-cell receptor CD22-like	WT-15h	2.9944	5.53643e-05
XP_004918207.2	101731775	LOC101731775	integrin alpha-D	WT-15h	4.19435	8.65735e-13
XP_031749704.1	101731793	LOC101731793	uromodulin	0h-72h	9.22835	8.46939e-09
XP_031747248.1	101731813	LOC101731813	SLAM family member 6 isoform X3	WT-24h	2.20767	0.00429524
XP_031762479.1	101731845	LOC101731845	elafin	0h-72h	16.1439	1.21627e-27
XP_004916144.2	101731882	LOC101731882	uncharacterized protein LOC101731882 isoform X2	6h-72h	-3.09099	2.82692e-05
XP_031747677.1	101731928	LOC101731928	SLAM family member 5	WT-72h	2.74283	0.00367175
XP_031760332.1	101732008	LOC101732008	uncharacterized protein LOC101732008	WT-72h	2.29038	0.000237668
XP_031750819.1	101732034	LOC101732034	uncharacterized protein LOC101732034	WT-72h	1.84761	0.00180473
XP_031761762.1	101732037	LOC101732037	Ig heavy chain Mem5	WT-72h	3.64631	1.21682e-06
XP_031747690.1	101732054	LOC101732054	signaling lymphocytic activation molecule-like	WT-72h	1.97736	0.00707031
XP_031746674.1	101732060	LOC101732060	T-lymphocyte surface antigen Ly-9 isoform X3	WT-72h	2.41675	0.0015223
XP_031752741.1	101732121	LOC101732121	uncharacterized protein PB18E9.04c-like isoform X2	WT-6h	6.27205	0.000297637
XP_031760254.1	101732142	LOC101732142	uncharacterized protein LOC101732142	0h-72h	4.31121	3.40202e-20
XP_031752743.1	101732232	LOC101732232	mucin-2-like	WT-6h	7.83394	2.46165e-06
XP_031757114.1	101732277	LOC101732277	uncharacterized protein LOC101732277 isoform X2	WT-72h	2.65726	0.000494423
XP_031750643.1	101732294	LOC101732294	uncharacterized protein LOC101732294 isoform X5	WT-24h	2.24797	0.00549712
XP_017951992.2	101732413	LOC101732413	CD48 antigen	WT-72h	1.71989	0.00503426
XP_004919988.1	101732468	LOC101732468	hepatitis A virus cellular receptor 1 homolog	WT-72h	3.16255	0.00391786
XP_004914495.1	101732478	LOC101732478	ankyrin repeat domain-containing protein 65	6h-72h	-3.31386	0.000230584
XP_004919925.1	101732565	LOC101732565	lymphocyte antigen 6E	WT-72h	2.38224	0.00665869
XP_004919418.2	101732585	LOC101732585	C-type lectin domain family 2 member B	6h-72h	-4.23642	1.34958e-08
XP_031758754.1	101732592	LOC101732592	uncharacterized protein LOC101732592	6h-72h	-2.29859	0.00317057
XP_031755356.1	101732607	LOC101732607	mucin-17 isoform X2	WT-6h	-5.46677	0.000623209
XP_031755473.1	101732610	LOC101732610	asialoglycoprotein receptor 1	0h-15h	3.6792	1.29254e-05
XP_017950244.2	101732654	LOC101732654	protegrin-3-like	0h-15h	4.55042	9.92672e-06
XP_031762083.1	101732718	LOC101732718	sialic acid-binding Ig-like lectin 13	6h-72h	3.08593	0.00360402
XP_004919961.3	101732804	LOC101732804	phospholipase A2 inhibitor 25 kDa subunit-like	15h-24h	-5.24854	0.00501495
XP_031752739.1	101732853	LOC101732853	uromodulin isoform X2	WT-6h	5.26446	0.00154393
XP_031762547.1	101732907	LOC101732907	fish-egg lectin	15h-72h	8.36627	0.000946568
XP_004919553.2	101732913	LOC101732913	uncharacterized protein LOC101732913	WT-72h	1.97998	0.00702657
XP_031750865.1	101732936	LOC101732936	receptor-type tyrosine-protein phosphatase alpha-like isoform X7	WT-72h	1.70413	0.00170427
XP_004914374.2	101732940	LOC101732940	interleukin-12 receptor subunit beta-2	WT-72h	2.29916	0.000312823
XP_031752264.1	101733058	LOC101733058	uncharacterized protein LOC101733058 isoform X2	WT-72h	2.81541	3.11526e-06
XP_004918167.2	101733131	LOC101733131	uncharacterized protein LOC101733131	WT-24h	-2.70828	8.58199e-05
XP_012817612.2	101733140	LOC101733140	dispanin subfamily A member 2b	WT-15h	2.88591	0.00270652
XP_004916523.3	101733213	LOC101733213	RAC-alpha serine/threonine-protein kinase	WT-72h	5.07136	3.54863e-12
XP_031752096.1	101733280	LOC101733280	acrosin	6h-72h	-6.71753	0.00160608
XP_031746660.1	101733339	LOC101733339	ficolin-1-A isoform X2	WT-72h	3.64112	8.6054e-13
XP_031748925.1	101733344	LOC101733344	NACHT, LRR and PYD domains-containing protein 1b allele 2	WT-15h	3.66833	0.00163198
XP_017952816.2	101733405	LOC101733405	up-regulator of cell proliferation-like	WT-15h	2.46433	0.00253309
XP_031753136.1	101733406	LOC101733406	protein mono-ADP-ribosyltransferase PARP4	WT-72h	1.85983	0.00340491
XP_031750818.1	101733468	LOC101733468	traf2 and NCK-interacting protein kinase-like	0h-24h	-5.13419	0.000218656
XP_012809988.1	101733477	LOC101733477	protein XA-1 isoform X2	24h-72h	3.98496	0.000116802
XP_031762465.1	101733515	LOC101733515	trafficking regulator of GLUT4 1-like	15h-72h	7.90394	2.39894e-05
XP_031749543.1	101733555	LOC101733555	golgin subfamily A member 6-like protein 22 isoform X3	WT-72h	2.43219	0.00827611
XP_004917825.1	101733569	LOC101733569	eotaxin-like	WT-72h	3.04102	1.31492e-06
XP_031761610.1	101733595	LOC101733595	protein spinster homolog 1-like	WT-6h	3.68784	0.00661133
XP_004910859.1	101733619	LOC101733619	uncharacterized protein LOC101733619	WT-6h	-2.75893	0.00347524
XP_012817292.3	101733630	LOC101733630	cathepsin D	0h-72h	1.46342	0.00880671
XP_031762216.1	101733634	LOC101733634	beta-microseminoprotein isoform X4	WT-72h	5.6947	6.2933e-21
XP_012817616.2	101733778	LOC101733778	traf2 and NCK-interacting protein kinase	24h-72h	3.25986	0.00667316
XP_012809014.1	101733785	LOC101733785	coiled-coil domain-containing protein 17	6h-72h	-3.20172	5.41696e-07
XP_004910968.1	101733849	LOC101733849	uncharacterized protein LOC101733849	WT-72h	-4.63233	1.00252e-10
XP_031755143.1	101733873	LOC101733873	uncharacterized protein LOC101733873	WT-72h	7.31145	0.00132606
XP_031762210.1	101733883	LOC101733883	beta-microseminoprotein	WT-24h	-4.72583	4.03251e-07
XP_031757199.1	101733911	LOC101733911	fibronectin-like	WT-72h	6.11455	1.70182e-09
XP_031762269.1	101734002	LOC101734002	NXPE family member 4 isoform X2	6h-72h	-2.05587	0.00472933
XP_031754022.1	101734132	LOC101734132	Krueppel-like factor 1	0h-72h	-3.70846	0.000274108
XP_031749299.1	101734287	LOC101734287	uncharacterized protein LOC101734287 isoform X2	0h-15h	2.49102	0.00300176
XP_031762284.1	101734335	LOC101734335	uncharacterized protein LOC101734335 isoform X2	24h-72h	3.25715	0.00268892
XP_004919827.3	101734336	LOC101734336	uncharacterized protein LOC101734336	WT-15h	3.11662	1.69604e-06
XP_004913953.2	101734421	LOC101734421	protein shisa-4	WT-72h	3.71203	6.29152e-08
XP_031762272.1	101734432	LOC101734432	C-type lectin domain family 2 member D-related protein	WT-0h	2.9897	0.00170507
XP_031748715.1	101734480	LOC101734480	uncharacterized protein LOC101734480	WT-72h	3.64358	2.07278e-09
XP_031752204.1	101734526	LOC101734526	cystatin-A	WT-72h	4.33552	8.59972e-25
XP_031747105.1	101734537	LOC101734537	NLR family CARD domain-containing protein 3	0h-72h	3.85729	0.00424282
XP_012815306.2	101734576	LOC101734576	uncharacterized protein LOC101734576	6h-72h	-3.32952	5.65061e-06
XP_031753272.1	101734669	LOC101734669	vomeronasal type-2 receptor 26	WT-72h	3.55838	8.72689e-05
XP_012818891.1	101734693	LOC101734693	uncharacterized protein LOC101734693	6h-72h	-3.96758	2.09326e-06
XP_031750960.1	101734738	LOC101734738	cysteine-rich protein 1 isoform X2	WT-72h	4.77519	3.76836e-07
XP_004912094.3	101734744	LOC101734744	WD repeat-containing protein 64	WT-72h	-1.37167	0.00421931
XP_031755404.1	101734769	LOC101734769	uncharacterized protein LOC101734769	WT-15h	3.71929	0.000131159
XP_031751148.1	101734896	LOC101734896	uncharacterized protein LOC101734896 isoform X2	WT-72h	3.5532	1.51919e-05
XP_031749311.1	101734936	LOC101734936	uncharacterized protein LOC101734936 isoform X2	WT-72h	-4.83241	1.97122e-07
XP_017951270.1	101735027	LOC101735027	uncharacterized protein LOC101735027	0h-72h	9.91388	4.18657e-07
XP_004911072.1	101735095	LOC101735095	gap junction beta-1 protein-like	0h-72h	-2.59021	0.000385877
XP_031756605.1	101735147	LOC101735147	cathepsin D	0h-72h	2.04156	0.000463173
XP_031762352.1	101735168	LOC101735168	interferon-induced protein with tetratricopeptide repeats 5	WT-72h	-3.78183	0.00170302
XP_004917996.1	101735171	LOC101735171	hemoglobin subunit beta-2	0h-72h	-7.60661	3.40202e-20
XP_031748751.1	101735172	LOC101735172	large neutral amino acids transporter small subunit 4-like	6h-72h	-3.00389	8.34406e-05
XP_031762474.1	101735259	LOC101735259	T-cell surface glycoprotein CD3 delta chain isoform X2	0h-72h	2.68971	0.000218966
XP_031750651.1	101735271	LOC101735271	P2X purinoceptor 7-like	6h-72h	-5.30445	2.96206e-07
XP_004918900.1	101735287	LOC101735287	hepatic lectin	WT-15h	2.84387	5.54178e-05
XP_031752553.1	105945140	LOC105945140	uncharacterized protein LOC105945140 isoform X3	0h-24h	-1.77681	0.00593352
XP_012822516.2	105945173	LOC105945173	uncharacterized protein LOC105945173	WT-72h	5.34829	1.08673e-07
XP_012821180.2	105945178	LOC105945178	zinc finger protein OZF-like	0h-72h	-2.98041	0.00204983
XP_031747466.1	105945519	LOC105945519	uncharacterized protein LOC105945519	WT-72h	2.46829	0.00516913
XP_031747044.1	105945585	LOC105945585	cathepsin S isoform X5	WT-72h	2.93517	6.50518e-05
XP_031762535.1	105945896	LOC105945896	phospholipase A2 inhibitor and Ly6/PLAUR domain-containing protein-like	WT-72h	2.87616	4.55657e-06
XP_031750780.1	105945998	LOC105945998	up-regulator of cell proliferation-like	WT-15h	2.57158	0.00538043
XP_031762285.1	105946065	LOC105946065	carcinoembryonic antigen-related cell adhesion molecule 16-like	WT-72h	-2.46528	0.00468955
XP_031761508.1	105946182	LOC105946182	protein-arginine deiminase type-4-like isoform X4	WT-72h	1.83141	0.00230123
XP_031761819.1	105946319	LOC105946319	uncharacterized protein LOC105946319	0h-72h	5.10259	0.000405338
XP_031751024.1	105946401	LOC105946401	extracellular calcium-sensing receptor	WT-72h	3.14883	0.00132462
XP_012811632.1	105946474	LOC105946474	uncharacterized protein LOC105946474	WT-72h	3.06402	0.00333998
XP_031752323.1	105946696	LOC105946696	OX-2 membrane glycoprotein	WT-72h	5.85016	0.000113029
XP_012813759.1	105946710	LOC105946710	C-C motif chemokine 4 homolog	0h-24h	-3.24309	0.00987177
XP_017947321.2	105946711	LOC105946711	zona pellucida-like domain-containing protein 1	6h-72h	5.6398	5.75337e-08
XP_031755145.1	105946938	LOC105946938	interleukin-1 beta-like	WT-72h	3.3336	0.00801434
XP_012817237.1	105947030	LOC105947030	protein ATP6V1FNB	6h-72h	-2.66397	0.00647331
XP_012817659.1	105947222	LOC105947222	putative ferric-chelate reductase 1 isoform X2	WT-72h	4.78995	2.63118e-10
XP_017950243.1	105947511	LOC105947511	cathelicidin-related peptide lutzicidin	24h-72h	1.60288	0.0021223
XP_031760406.1	105947592	LOC105947592	uncharacterized protein LOC105947592	WT-72h	-3.26269	0.001335
XP_012820587.2	105947605	LOC105947605	pentraxin fusion protein	15h-72h	-4.51441	2.15285e-06
XP_012822322.2	105947760	LOC105947760	uncharacterized protein LOC105947760	15h-72h	-8.49097	0.00708982
XP_031762076.1	105947862	LOC105947862	sialic acid-binding Ig-like lectin 12	WT-72h	1.80781	0.00258354
XP_012822819.2	105947880	LOC105947880	WAP four-disulfide core domain protein 12-like	WT-72h	11.999	1.94925e-18
XP_031761554.1	105948087	LOC105948087	uncharacterized protein LOC105948087	0h-72h	-4.16176	7.92872e-05
XP_031748042.1	105948211	LOC105948211	uncharacterized protein LOC105948211	WT-0h	3.44322	0.00402669
XP_031747524.1	105948226	LOC105948226	T-lymphocyte surface antigen Ly-9-like	WT-72h	1.91023	0.00113048
XP_031749233.1	105948396	LOC105948396	serine protease 27-like	WT-72h	5.3054	1.66141e-06
XP_031760151.1	108644467	LOC108644467	gastrula zinc finger protein XlCGF8.2DB-like isoform X2	6h-72h	5.47954	0.00568328
XP_031762074.1	108644477	LOC108644477	uncharacterized protein LOC108644477 isoform X5	WT-72h	5.81024	6.09619e-11
XP_031746912.1	108644705	LOC108644705	nucleolin 1-like	0h-72h	5.63331	5.73989e-05
XP_031761601.1	108645185	LOC108645185	alpha-2-macroglobulin-like protein 1	WT-24h	-2.41579	0.00379034
XP_031761533.1	108645198	LOC108645198	B-cell receptor CD22 isoform X4	WT-15h	2.27714	0.000542821
XP_031762129.1	108645212	LOC108645212	sialoadhesin	WT-15h	3.02678	8.58185e-05
XP_031762432.1	108645216	LOC108645216	phospholipase A2 inhibitor and Ly6/PLAUR domain-containing protein-like	WT-72h	7.55611	3.44283e-24
XP_017947730.1	108646160	LOC108646160	uncharacterized protein LOC108646160	6h-72h	-4.59002	4.67376e-06
XP_031755241.1	108646195	LOC108646195	uncharacterized protein LOC108646195 isoform X1	0h-72h	-2.74089	0.000201124
XP_031754121.1	108646251	LOC108646251	uncharacterized protein LOC108646251	0h-15h	2.8514	0.000607669
XP_031754049.1	108646269	LOC108646269	olfactory receptor 11L1-like	6h-72h	-9.3501	0.00651165
XP_031756459.1	108647333	LOC108647333	mucin-2-like isoform X3	15h-72h	10.1055	4.7008e-07
XP_017948887.2	108647421	LOC108647421	transmembrane protein 272	0h-15h	2.65795	0.000317847
XP_017949468.2	108647602	LOC108647602	mucin-4-like	15h-72h	8.30442	1.05617e-05
XP_031758116.1	108647649	LOC108647649	fibrillin-1-like	15h-72h	12.0429	8.39057e-08
XP_031760217.1	108647860	LOC108647860	oocyte zinc finger protein XlCOF6-like	0h-72h	-2.41005	0.000411193
XP_031760350.1	108647936	LOC108647936	prostate stem cell antigen-like	WT-72h	2.09134	0.000155364
XP_031761999.1	108648060	LOC108648060	chemokine-like receptor 1	0h-15h	2.43889	0.000199675
XP_031762316.1	108648189	LOC108648189	uncharacterized protein LOC108648189	WT-15h	3.61391	0.00030939
XP_031750756.1	108648266	LOC108648266	antigen peptide transporter 1-like	WT-15h	2.71841	0.00330784
XP_031747250.1	108648296	LOC108648296	CD48 antigen isoform X2	WT-72h	2.18263	0.00399475
XP_017952040.2	108648307	LOC108648307	uncharacterized protein LOC108648307	WT-72h	3.93185	0.00106793
XP_031747034.1	108648391	LOC108648391	uncharacterized protein LOC108648391	WT-72h	3.08536	6.29081e-08
XP_031748762.1	108648772	LOC108648772	uncharacterized protein LOC108648772	6h-72h	-2.81155	0.00167665
XP_017952672.2	108648784	LOC108648784	uncharacterized protein LOC108648784	WT-72h	3.51239	0.00647463
XP_017952709.2	108648793	LOC108648793	kinesin-like protein Klp98A	WT-72h	1.76199	0.00255183
XP_031749705.1	108648838	LOC108648838	hemicentin-2-like	15h-72h	4.18933	0.000880053
XP_017945121.1	116406427	LOC116406427	ficolin-1-A-like	WT-15h	3.38747	3.63381e-06
XP_031750770.1	116406466	LOC116406466	synaptogenesis protein syg-2-like	WT-15h	3.92646	0.000611495
XP_031758594.1	116406486	LOC116406486	probable cation-transporting ATPase 13A4	0h-72h	-3.65285	9.51696e-05
XP_031760218.1	116406489	LOC116406489	gastrula zinc finger protein XlCGF58.1-like	0h-72h	-3.57465	0.000201124
XP_031747258.1	116406502	LOC116406502	uncharacterized protein LOC116406502	WT-72h	5.768	4.22606e-11
XP_031746657.1	116406577	LOC116406577	ficolin-1-B-like	WT-15h	4.67824	4.37439e-07
XP_031746676.1	116406579	LOC116406579	CD48 antigen-like	WT-72h	2.54843	0.00192483
XP_031746791.1	116406590	LOC116406590	uncharacterized protein LOC116406590	WT-72h	3.32378	5.04058e-05
XP_031746795.1	116406592	LOC116406592	uncharacterized protein LOC116406592	WT-6h	3.60839	0.00100934
XP_031746849.1	116406621	LOC116406621	nitrile-specifier protein 5-like isoform X2	15h-72h	5.16545	0.00336396
XP_031746903.1	116406631	LOC116406631	pollen-specific leucine-rich repeat extensin-like protein 4	6h-72h	-3.0101	0.00146343
XP_031747008.1	116406650	LOC116406650	uncharacterized protein LOC116406650	WT-72h	4.93593	0.000536801
XP_031747348.1	116406732	LOC116406732	high affinity immunoglobulin gamma Fc receptor I-like	0h-15h	4.52205	5.97873e-05
XP_031747490.1	116406763	LOC116406763	uncharacterized protein LOC116406763 isoform X2	WT-15h	4.36775	1.71236e-05
XP_031747493.1	116406764	LOC116406764	cathepsin L1-like	WT-72h	7.13756	0.000222184
XP_031747670.1	116406845	LOC116406845	uncharacterized protein LOC116406845	0h-72h	3.02798	0.0012119
XP_031748210.1	116407052	LOC116407052	SLAM family member 9-like isoform X2	WT-72h	2.15674	0.00159949
XP_031748261.1	116407070	LOC116407070	Fc receptor-like A	WT-15h	2.95108	0.00275773
XP_031748266.1	116407073	LOC116407073	SLAM family member 9-like	WT-72h	5.42637	0.00292608
XP_031748836.1	116407545	LOC116407545	sulfotransferase 1C2-like isoform X2	WT-72h	-2.51137	1.3265e-06
XP_031749198.1	116407632	LOC116407632	NACHT, LRR and PYD domains-containing protein 1b allele 2-like	WT-15h	4.12422	0.00260372
XP_031749280.1	116407663	LOC116407663	uncharacterized protein LOC116407663	WT-72h	3.48797	0.000276183
XP_031749398.1	116407694	LOC116407694	uncharacterized protein LOC116407694	WT-0h	4.27446	0.000179359
XP_031749414.1	116407699	LOC116407699	uncharacterized protein LOC116407699	WT-72h	4.93787	3.58901e-12
XP_031749489.1	116407728	LOC116407728	interferon-induced very large GTPase 1-like isoform X4	WT-72h	2.99522	0.00283793
XP_031749504.1	116407732	LOC116407732	uromodulin-like	0h-72h	9.28527	7.55179e-29
XP_031749694.1	116407806	LOC116407806	unconventional myosin-XV-like	WT-72h	8.47219	0.000488376
XP_031749717.1	116407817	LOC116407817	ATP-binding cassette sub-family A member 12-like	WT-6h	2.75972	0.00226483
XP_031750195.1	116407951	LOC116407951	keratin-3, type I cytoskeletal 51 kDa-like	0h-24h	5.40535	7.74038e-08
XP_031750428.1	116407977	LOC116407977	transcriptional repressor scratch 2	WT-72h	-3.06873	1.6455e-05
XP_031750454.1	116407990	LOC116407990	putative nuclease HARBI1	0h-24h	3.27087	0.000391834
XP_031750653.1	116408043	LOC116408043	T-cell antigen CD7-like	15h-72h	4.02198	0.00545702
XP_031750747.1	116408190	LOC116408190	complement C1q subcomponent subunit B-like	WT-72h	3.03941	4.65371e-10
XP_031750757.1	116408200	LOC116408200	uncharacterized protein LOC116408200	0h-72h	2.62043	0.0091361
XP_031750759.1	116408201	LOC116408201	SLAM family member 5-like	WT-72h	2.38145	0.00851184
XP_031750761.1	116408204	LOC116408204	uncharacterized protein LOC116408204	WT-72h	4.88944	2.41045e-08
XP_031750766.1	116408208	LOC116408208	ATP-binding cassette sub-family B member 9-like	WT-15h	3.28192	1.17282e-05
XP_031750880.1	116408244	LOC116408244	sushi domain-containing protein 1-like isoform X3	WT-15h	1.87949	0.00828491
XP_031750904.1	116408254	LOC116408254	C-type lectin domain family 2 member L-like	WT-72h	2.36395	0.000264631
XP_031750943.1	116408288	LOC116408288	cytokine-dependent hematopoietic cell linker	WT-72h	3.27082	0.000138341
XP_031752032.1	116408575	LOC116408575	mucin-5AC-like	0h-72h	7.63141	3.04407e-05
XP_031752035.1	116408578	LOC116408578	transmembrane protease serine 2-like	15h-72h	3.49686	0.000875271
XP_031752257.1	116408725	LOC116408725	immunoglobulin superfamily member 3-like	WT-72h	2.71903	8.58881e-05
XP_031752265.1	116408729	LOC116408729	uncharacterized protein LOC116408729	WT-72h	3.78922	6.99648e-06
XP_031752306.1	116408737	LOC116408737	cystatin-A-like	WT-72h	4.87308	0.00508078
XP_031752558.1	116408799	LOC116408799	granulocyte-macrophage colony-stimulating factor receptor subunit alpha-like	0h-15h	4.2622	0.0073009
XP_031753176.1	116408897	LOC116408897	collagenase 3-like	0h-15h	5.11096	1.97301e-06
XP_031753271.1	116408930	LOC116408930	uncharacterized protein LOC116408930	WT-72h	2.45125	0.000249225
XP_031753328.1	116408943	LOC116408943	OX-2 membrane glycoprotein-like	0h-72h	5.69115	1.48858e-05
XP_031753999.1	116409486	LOC116409486	uncharacterized protein LOC116409486	0h-72h	7.17613	4.06699e-07
XP_031754097.1	116409561	LOC116409561	endonuclease domain-containing 1 protein-like	0h-72h	3.44311	0.00944056
XP_031754339.1	116409670	LOC116409670	fibulin-1-like	WT-72h	2.70929	0.00815366
XP_031755199.1	116409796	LOC116409796	CD209 antigen-like protein C	WT-72h	2.76084	0.00112734
XP_031755204.1	116409798	LOC116409798	hepatic lectin-like	WT-15h	4.20729	0.00545818
XP_031755259.1	116409818	LOC116409818	beta-1,3-galactosyltransferase 2-like	WT-72h	-3.11807	0.00158717
XP_031755397.1	116409837	LOC116409837	uncharacterized protein LOC116409837	0h-24h	-1.61132	0.0048101
XP_031755406.1	116409842	LOC116409842	uncharacterized protein LOC116409842	WT-15h	4.11616	0.00713015
XP_031755480.1	116409852	LOC116409852	phospholipid scramblase 1-like isoform X2	WT-72h	3.38549	0.000244224
XP_031755481.1	116409853	LOC116409853	cornifelin homolog	WT-72h	3.10146	0.000295876
XP_031756421.1	116410319	LOC116410319	dispanin subfamily A member 2b-like isoform X2	0h-72h	4.39935	0.000152181
XP_031756436.1	116410326	LOC116410326	traf2 and NCK-interacting protein kinase-like	WT-72h	2.34416	0.00819163
XP_031756487.1	116410345	LOC116410345	solute carrier family 22 member 6-like	WT-72h	-3.98967	3.92537e-06
XP_031756606.1	116410386	LOC116410386	cathepsin D-like	0h-72h	1.9768	0.000197511
XP_031756895.1	116410440	LOC116410440	cell wall integrity and stress response component 4-like	WT-15h	2.98821	0.000557062
XP_031757135.1	116410486	LOC116410486	platelet glycoprotein IX-like	0h-72h	-4.64602	2.33396e-06
XP_031757817.1	116410826	LOC116410826	keratin-associated protein 10-4-like	WT-72h	6.7459	1.99772e-07
XP_031758234.1	116410887	LOC116410887	leucine-rich repeat-containing protein 15-like	0h-72h	-5.33648	1.28357e-08
XP_031758451.1	116410931	LOC116410931	putative coiled-coil domain-containing protein 195	0h-72h	7.159	0.00364541
XP_031758471.1	116410937	LOC116410937	centrosomal protein of 162 kDa-like	0h-24h	4.48071	8.25675e-06
XP_031758579.1	116410974	LOC116410974	hormonally up-regulated neu tumor-associated kinase homolog A-like	WT-72h	7.24002	0.000705571
XP_031758590.1	116410980	LOC116410980	mucin-like protein	0h-72h	2.72025	0.00145296
XP_031758591.1	116410981	LOC116410981	mucin-4-like	0h-72h	3.4213	3.74093e-05
XP_031758863.1	116411093	LOC116411093	adhesion G protein-coupled receptor F5-like	WT-0h	2.19829	0.00472066
XP_031759475.1	116411481	LOC116411481	fucolectin-3-like	WT-72h	-4.72239	3.22631e-05
XP_031759823.1	116411534	LOC116411534	solute carrier family 52, riboflavin transporter, member 3-B-like	WT-72h	-2.00192	9.59314e-05
XP_031760097.1	116411614	LOC116411614	uncharacterized protein LOC116411614	6h-24h	-4.98627	0.000531755
XP_031760257.1	116411652	LOC116411652	retinoic acid receptor responder protein 2-like isoform X3	WT-72h	2.45948	2.42846e-05
XP_031760259.1	116411653	LOC116411653	retinoic acid receptor responder protein 2-like isoform X2	WT-72h	1.551	0.00112826
XP_031760288.1	116411664	LOC116411664	uncharacterized protein LOC116411664	WT-72h	3.63983	4.75111e-07
XP_031760306.1	116411674	LOC116411674	lymphocyte antigen 6E-like	WT-72h	7.33798	8.83257e-10
XP_031760307.1	116411675	LOC116411675	lymphocyte antigen 6E-like	WT-15h	4.71444	0.00386464
XP_031760417.1	116411728	LOC116411728	NXPE family member 3-like	15h-72h	3.70178	0.00487661
XP_031760437.1	116411740	LOC116411740	TCR gamma alternate reading frame protein	WT-72h	5.38103	0.00709978
XP_031760468.1	116411754	LOC116411754	uncharacterized threonine-rich GPI-anchored glycoprotein PJ4664.02-like	0h-72h	9.34276	5.89264e-07
XP_031760470.1	116411755	LOC116411755	ly6/PLAUR domain-containing protein 2-like	WT-15h	4.83694	0.00452651
XP_031760873.1	116412004	LOC116412004	mucin-16-like	WT-72h	3.48258	9.11976e-05
XP_031760918.1	116412006	LOC116412006	mucin-22-like	WT-72h	5.11651	2.38406e-07
XP_031760923.1	116412007	LOC116412007	mucin-3A-like	WT-72h	5.33351	1.2687e-06
XP_031761288.1	116412052	LOC116412052	murinoglobulin-2-like isoform X2	WT-24h	-3.89829	0.00247819
XP_031761413.1	116412083	LOC116412083	uncharacterized protein LOC116412083	6h-72h	-8.78482	2.06949e-05
XP_031761530.1	116412109	LOC116412109	B-cell receptor CD22-like isoform X5	0h-15h	2.17654	0.00809648
XP_031761571.1	116412124	LOC116412124	zinc finger CCCH domain-containing protein 13-like	WT-15h	3.08577	0.000376652
XP_031761700.1	116412188	LOC116412188	phospholipase A2 inhibitor subunit gamma B-like isoform X2	WT-72h	5.27317	1.09164e-10
XP_031761739.1	116412203	LOC116412203	uncharacterized protein LOC116412203	WT-15h	3.34421	0.000275694
XP_031761743.1	116412204	LOC116412204	carcinoembryonic antigen-related cell adhesion molecule 1-like	15h-72h	3.77697	0.00711513
XP_031761841.1	116412232	LOC116412232	synapse differentiation-inducing gene protein 1-like	15h-72h	9.03932	1.84825e-05
XP_031761969.1	116412262	LOC116412262	dispanin subfamily A member 2b-like	15h-72h	6.98468	0.000114976
XP_031762287.1	116412322	LOC116412322	zona pellucida-like domain-containing protein 1	24h-72h	10.3141	1.44917e-46
XP_031762410.1	116412379	LOC116412379	guanylate-binding protein 1-like	0h-24h	2.72296	0.00154968
XP_031762456.1	116412408	LOC116412408	uncharacterized protein LOC116412408	15h-72h	2.63935	0.00124503
XP_031762478.1	116412416	LOC116412416	antileukoproteinase-like	15h-72h	10.4878	6.72553e-06
XP_031762481.1	116412418	LOC116412418	zona pellucida-like domain-containing protein 1	0h-72h	13.2816	2.43461e-52
XP_031762498.1	116412426	LOC116412426	uncharacterized protein LOC116412426	15h-72h	4.20249	0.00336396
XP_031760811.1	394967	LOC394967	pancreatic lipase	WT-72h	-8.77403	3.86748e-10
XP_002936296.3	493204	LOC493204	protein SSUH2 homolog	0h-72h	-1.80447	0.00224236
XP_031748470.1	493382	LOC493382	polr3e protein	6h-72h	-3.08474	6.77451e-05
NP_001011229.2	496665	LOC496665	serum amyloid P-component	WT-72h	3.56719	0.00153578
XP_002940708.1	496767	LOC496767	complement factor D	WT-15h	3.50411	1.28902e-10
NP_001107686.1	548390	LOC548390	pyrimidine-specific ribonucleoside hydrolase rihA	0h-24h	-2.44977	0.000102213
XP_031751817.1	548945	LOC548945	chitinase-like, acidic	0h-72h	2.02002	0.000346034
NP_001025596.1	594984	LOC594984	ficolin-like	WT-15h	4.76673	6.50701e-06
XP_031748571.1	595077	LOC595077	uncharacterized LOC595077	WT-72h	-5.27434	5.65053e-07
NP_001136375.1	613063	LOC613063	cathepsin D-like	0h-72h	1.87056	2.00759e-05
XP_031761245.1	619594	LOC619594	alpha-2-macroglobulin	WT-24h	-2.17787	0.00286768
NP_001037878.1	733461	LOC733461	uncharacterized LOC733461	15h-72h	5.87588	1.25767e-05
NP_001037891.1	733482	LOC733482	novel protein similar to fucolectin	WT-72h	-3.40918	5.15644e-07
NP_001037896.1	733495	LOC733495	novel protein similar to X-epilectin	WT-72h	-6.83607	9.6481e-12
NP_001037912.1	733521	LOC733521	novel protein similar to X-epilectin	WT-72h	-6.92779	1.2716e-27
NP_001037954.1	733712	LOC733712	novel protein similar to X-epilectin	WT-72h	-8.25056	1.83311e-21
NP_001037973.2	733753	LOC733753	novel protin similar to armadillo repeat containing 1 (Armc1)	0h-72h	-1.5131	0.00364541
XP_031753863.1	733758	LOC733758	uncharacterized loc733758	WT-15h	2.66671	0.00681432
NP_001037979.1	733765	LOC733765	caveolin 3	6h-72h	-6.48471	8.38758e-15
NP_001037986.1	733778	LOC733778	uncharacterized LOC733778	WT-72h	2.14675	2.84289e-07
XP_002940635.2	733880	LOC733880	uncharacterized protein LOC733880	WT-72h	-7.08611	9.73438e-13
NP_001072877.1	780339	LOC780339	RAS and EF-hand domain containing	WT-72h	-2.68334	3.76836e-07
XP_012821093.1	780067	lox	lysyl oxidase	0h-15h	-3.10573	0.000318108
XP_031751064.1	101733365	loxl3	lysyl oxidase homolog 3 isoform X5	WT-72h	-1.54923	0.00258354
XP_012819232.1	100124893	lpar1	lysophosphatidic acid receptor 1	WT-72h	-1.43002	0.00676267
XP_031756705.1	100494791	lpar3	lysophosphatidic acid receptor 3 isoform X1	0h-72h	1.61163	0.00238487
NP_989141.1	394746	lrat	lecithin retinol acyltransferase	WT-6h	-3.06053	0.00120593
XP_012826499.2	100489914	lrp2	low-density lipoprotein receptor-related protein 2 isoform X1	6h-24h	3.00917	0.00627237
XP_031758235.1	100496322	lrrc15	leucine-rich repeat-containing protein 15	WT-15h	1.88522	0.00240357
XP_031756684.1	100497927	lrrc36	leucine-rich repeat-containing protein 36 isoform X3	6h-72h	-4.79637	1.04891e-07
XP_031746458.1	780204	lrrc9	leucine rich repeat containing 9	6h-72h	-2.27365	0.004473
XP_002934640.2	100490254	lrrd1	leucine-rich repeat and death domain-containing protein 1	6h-72h	-3.6507	1.11449e-05
XP_002938357.1	100492182	lrrn1	leucine-rich repeat neuronal protein 1	WT-72h	-3.06288	0.000150318
NP_001106456.1	100127637	lrrn1-like	leucine rich repeat neuronal 1-like	WT-6h	2.76419	0.000111851
NP_001106604.1	100127825	lrrn4cl	LRRN4 C-terminal like	WT-72h	2.91938	4.94833e-07
XP_002936907.2	100494445	lrrtm3	leucine-rich repeat transmembrane neuronal protein 3	WT-72h	-3.86678	0.00759538
NP_001135569.1	100216118	lsm5	LSM5 homolog, U6 small nuclear RNA and mRNA degradation associated	WT-72h	-2.08751	0.00931554
XP_004913526.2	496868	lsp1	lymphocyte-specific protein 1 isoform X2	0h-15h	2.16621	0.00103341
XP_031762739.1	100135001	lta	lymphotoxin alpha	WT-6h	5.0827	0.00470877
XP_004910802.1	101731424	ltb4r	leukotriene B4 receptor 1	WT-15h	2.60201	0.00974471
XP_002935409.2	100490885	ltbp3	latent-transforming growth factor beta-binding protein 3	WT-24h	1.714	0.000462326
XP_031761847.1	100492685	ltbr	tumor necrosis factor receptor superfamily member 3 isoform X5	WT-72h	1.51063	0.00909487
NP_001015739.1	548456	lyg2	lysozyme G-like 2	WT-15h	4.04679	3.88288e-12
NP_001096528.1	100125170	mad2l1	mitotic arrest deficient 2 like 1	WT-72h	-1.16713	0.00610696
XP_004910457.1	100493493	malt1	mucosa-associated lymphoid tissue lymphoma translocation protein 1 isoform X4	WT-72h	1.9331	8.44001e-06
NP_001006777.1	448465	man2a2	mannosidase, alpha, class 2A, member 2	WT-72h	1.39238	0.00211604
XP_002934865.1	779460	map1b	microtubule-associated protein 1B	WT-72h	-1.99079	0.000101031
XP_031753059.1	100488307	map3k12	mitogen-activated protein kinase kinase kinase 12 isoform X1	15h-72h	-2.01747	0.00551324
XP_031747857.1	100495539	map4k1	mitogen-activated protein kinase kinase kinase kinase 1 isoform X3	WT-72h	2.12809	0.00371427
NP_001090670.1	100036643	mapk8ip2	mitogen-activated protein kinase 8 interacting protein 2	6h-72h	-2.21375	0.00730386
XP_012825608.1	100170186	mapk8ip3	mitogen-activated protein kinase 8 interacting protein 3	0h-72h	-1.7529	0.00644139
NP_001072862.1	780323	mapkapk3	MAPK activated protein kinase 3	0h-72h	1.51125	0.000223248
XP_031751327.1	100495418	marchf1	E3 ubiquitin-protein ligase MARCH1 isoform X3	0h-72h	3.75099	0.000105256
XP_031750603.1	100497649	marchf10	probable E3 ubiquitin-protein ligase MARCH10 isoform X6	WT-72h	-3.60588	1.921e-08
XP_031759090.1	100145700	mastl	microtubule associated serine/threonine kinase like	0h-72h	-1.47845	0.00314343
XP_012819909.2	394847	matn2	matrilin 2	WT-6h	-4.44	0.00191823
XP_017949551.2	101731756	matn3	matrilin-3	0h-72h	-2.08646	0.000366653
XP_004918710.2	100492840	matn4	matrilin-4 isoform X2	6h-72h	-2.57106	2.33924e-06
XP_031751107.1	100485829	mavs	bromodomain-containing protein 4 isoform X3	WT-72h	2.717	1.2086e-05
XP_012813111.2	100216281	mbd2	methyl-CpG binding domain protein 2	0h-72h	1.9779	0.000689387
XP_017949238.1	100124655	mboat2	membrane bound O-acyltransferase domain containing 2	WT-24h	-1.89246	0.00206499
XP_004910412.1	100496713	mcidas	multicilin isoform X3	6h-72h	-8.66961	0.00952369
XP_002938500.1	100489590	me1	NADP-dependent malic enzyme	WT-24h	-1.65101	0.00433161
XP_012823689.1	448474	meis3	Meis homeobox 3	WT-72h	-2.26211	0.000475786
XP_031762364.1	100485520	menf.2	LOW QUALITY PROTEIN: uncharacterized protein menf.2	WT-15h	7.49493	1.17822e-14
XP_031759037.1	100124942	mep1b	meprin A subunit beta	WT-15h	3.595	0.0065323
NP_001039184.1	734031	mespa	mesoderm posterior homolog A	WT-6h	-6.5108	0.0021306
NP_001072195.1	779641	mettl7a	methyltransferase like 7A	WT-72h	-2.01083	2.80622e-05
XP_031746582.1	100487129	mex3a	RNA-binding protein MEX3A	0h-15h	2.93069	0.00071246
XP_012826910.1	100488644	mfap4.1	microfibril-associated glycoprotein 4	WT-72h	3.85164	3.20827e-07
XP_012825404.1	100124793	mfsd2b	major facilitator superfamily domain-containing protein 2b	0h-72h	-4.30559	5.15024e-13
NP_001015738.1	548455	MGC107908	MGC107908 protein	WT-15h	3.52673	6.11094e-08
XP_031746295.1	548590	MGC108147	MGC108147 protein	WT-72h	3.63803	1.60223e-06
XP_031746656.1	548521	MGC108470	MGC108470 protein isoform X2	WT-15h	2.78475	7.74108e-05
XP_012826039.2	780342	MGC145260	hypothetical protein MGC145260	0h-24h	2.30011	2.56551e-06
NP_001072410.1	779864	MGC147302	uncharacterized protein MGC147302	WT-72h	2.20819	2.37279e-05
NP_001005018.1	448524	MGC79725	MGC79725 protein	WT-72h	2.43079	0.00817936
XP_031757363.1	100145049	MGC86483	uncharacterized protein MGC86483	WT-72h	1.58647	0.000102343
XP_012815965.1	100127203	mgll	monoglyceride lipase	WT-72h	-1.72601	0.00106443
XP_004913962.1	100493712	mgp	matrix Gla protein	WT-24h	8.21556	1.39907e-07
XP_004911422.2	101733786	minar2	major intrinsically disordered NOTCH2-binding receptor 1-like	0h-72h	6.90723	0.000750143
XP_031758225.1	100495916	mindy4b	inactive ubiquitin carboxyl-terminal hydrolase MINDY-4B isoform X2	6h-72h	-3.35464	5.4547e-05
XP_017952382.2	100497332	misp	mitotic interactor and substrate of PLK1 isoform X1	0h-72h	-3.81634	7.90907e-06
XP_031754106.1	100491128	misp3	uncharacterized protein MISP3	WT-72h	-1.43406	0.00360209
XP_004910854.1	100379726	mlana	melanoma antigen recognized by T-cells 1 isoform X1	WT-24h	-2.16831	0.00146032
XP_017945690.1	100493314	mmp11	stromelysin-3 isoform X2	0h-6h	3.91228	1.07169e-09
XP_031751916.1	613098	mmp13	matrix metallopeptidase 13	0h-15h	4.64959	1.51683e-07
XP_002934971.2	100490019	mmp13l	collagenase 3	WT-72h	10.2074	3.34573e-12
XP_012822237.1	100125088	mmp17	matrix metallopeptidase 17	0h-72h	-1.80587	0.00102576
XP_031753026.1	100127631	mmp19	matrix metalloproteinase-19	0h-6h	3.86178	1.89587e-09
NP_001005043.1	448575	mmp7	matrix metallopeptidase 7	WT-15h	3.78696	7.38741e-14
XP_002944454.2	100494588	mmp8	matrix metalloproteinase-18	WT-72h	6.62644	2.20941e-05
NP_001006843.1	448591	mmp9.1	matrix metallopeptidase 9 gene 1	WT-15h	4.26786	2.183e-15
XP_002932554.2	100494738	mmp9.2	matrix metalloproteinase-9	WT-15h	9.41842	1.20466e-20
XP_017951789.2	100491919	mmrn1	multimerin-1	WT-15h	2.58435	0.0033842
XP_002935225.2	100496534	mnx1	motor neuron and pancreas homeobox protein 1	WT-72h	-2.96803	4.16529e-06
XP_012818357.1	448739	mpc1	mitochondrial pyruvate carrier 1	WT-72h	-1.53758	0.00280732
NP_001016695.1	549449	mpc2	mitochondrial pyruvate carrier 2	WT-72h	-2.0621	3.33706e-05
XP_017949038.2	105946994	mpl	thrombopoietin receptor	WT-0h	3.62646	3.50016e-06
XP_002935236.4	100490938	mpo	myeloperoxidase	WT-15h	3.36344	3.6372e-10
XP_012826953.1	100124723	mpp2	membrane protein, palmitoylated 2	6h-72h	-2.73284	0.002964
XP_002937079.3	496881	ms4a1	membrane-spanning 4-domains subfamily A member 4A	WT-72h	2.04144	0.00149522
XP_012819638.1	100124790	msc	musculin	WT-72h	4.19648	0.00876223
NP_001039104.1	733924	msgn1	mesogenin 1	WT-6h	-12.2963	0.00608826
XP_004911781.1	100038158	msi2	RNA-binding protein Musashi homolog 2 isoform X9	WT-72h	1.32082	0.00776705
XP_012811122.2	100494467	msr1	macrophage scavenger receptor types I and II	0h-72h	2.38811	0.00177738
NP_001015905.1	548659	msrb2	methionine sulfoxide reductase B2	24h-72h	-2.83319	0.000436664
XP_031756974.1	100494056	mst1	hepatocyte growth factor-like protein isoform X4	0h-15h	2.34558	0.000607669
XP_002931568.1	100496408	mstn.1	growth/differentiation factor 8	WT-72h	-3.10912	0.00399928
NP_001072477.1	779932	mtfr2	mitochondrial fission regulator 2	6h-72h	-1.55229	0.00542932
XP_031760016.1	100498596	muc22	mucin-22 isoform X3	WT-72h	2.00835	0.00221567
XP_031756463.1	100493765	muc5ac	mucin-5B	WT-72h	4.26677	0.000149746
XP_004914636.1	613049	myb	transcriptional activator Myb isoform X2	WT-72h	-2.82451	0.000133357
XP_031759871.1	100491549	mybl1	myb-related protein A isoform X7	WT-24h	3.23657	1.34632e-08
XP_031754725.1	100487880	mybpc1	myosin-binding protein C, slow-type isoform X8	15h-72h	-3.90027	0.00192917
NP_001017035.1	549789	mycbp	MYC binding protein	WT-72h	-1.38147	0.00238821
XP_031748846.1	100490639	myh11	myosin-11 isoform X3	WT-0h	3.30699	1.04566e-06
XP_031747025.1	100216059	myh6	myosin-6 isoform X2	15h-72h	4.71586	0.00150259
NP_001107717.1	100135705	myl2	myosin light chain 2	WT-72h	4.52222	0.00156857
XP_031749519.1	101730432	mylk	myosin light chain kinase, smooth muscle isoform X4	WT-72h	2.46822	1.32565e-06
XP_012817105.2	100498243	mylk3	myosin light chain kinase 3 isoform X2	WT-72h	4.67093	3.47866e-05
XP_031749377.1	100488159	myo15a	unconventional myosin-XV	WT-72h	2.37104	2.23974e-05
XP_002938604.1	100493342	myo1f	unconventional myosin-If	WT-15h	2.40428	7.00998e-06
XP_017945451.1	100492763	myo1h	unconventional myosin-Ih	0h-72h	4.00656	5.2126e-05
XP_031750173.1	100490628	myt1	myelin transcription factor 1 isoform X5	WT-72h	-2.96839	9.65977e-07
XP_031751873.1	594947	naalad2	N-acetylated alpha-linked acidic dipeptidase 2	WT-72h	-1.66935	0.00251772
NP_001005701.1	448214	napsa	napsin A aspartic peptidase	0h-72h	3.08182	6.58134e-08
NP_001006826.1	448558	nbl1	NBL1, DAN family BMP antagonist	WT-72h	1.55949	0.00180912
XP_031761682.1	100038291	ncam1	neural cell adhesion molecule 1 isoform X8	WT-24h	-2.14997	4.18672e-06
XP_012811704.1	100124318	ncf1	neutrophil cytosolic factor 1	WT-15h	4.23166	1.06153e-13
NP_001029119.1	619367	ncf2	neutrophil cytosolic factor 2	WT-15h	2.42495	1.2366e-05
XP_031755992.1	595084	ncf4	neutrophil cytosolic factor 4	WT-15h	3.76209	2.17653e-09
XP_002940491.3	100497661	ncoa4	nuclear receptor coactivator 4	0h-72h	-1.46225	0.00808337
XP_012816306.1	448335	ndrg4	NDRG family member 4	0h-72h	-1.63073	0.00260229
XP_002932603.1	780230	nefm	neurofilament medium polypeptide	6h-72h	-2.76274	0.000415294
XP_004915318.1	100492295	neto1	neuropilin and tolloid-like protein 1	0h-72h	-2.36649	0.000910178
NP_001072912.1	780374	neto2	neuropilin and tolloid like 2	0h-72h	-2.26717	0.00340305
NP_001090706.1	100036686	neurl1	neuralized E3 ubiquitin protein ligase 1	6h-72h	-2.55858	0.000160915
NP_001090868.1	100038290	neurod1	neuronal differentiation 1	0h-72h	-4.04683	0.000446084
NP_001124513.1	100124310	neurod4	neuronal differentiation 4	WT-72h	-3.84186	1.83724e-06
NP_001116895.1	100144651	neurog1	neurogenin 1	WT-24h	-3.45711	0.00456957
XP_002934289.2	100493110	neurog2	neurogenin-2	WT-24h	-4.63345	1.61893e-07
XP_012811975.1	100170151	nfe2	nuclear factor, erythroid 2	0h-72h	-3.48431	5.39928e-06
XP_031761795.1	100494459	nfkbid	NF-kappa-B inhibitor delta	WT-6h	2.95695	0.00112028
XP_031746346.1	594898	ngb	neuroglobin	WT-24h	-3.11765	0.000366873
NP_001006106.1	448000	nif	low molecular weight neuronal intermediate filament	6h-72h	-3.49142	1.30947e-06
XP_031747965.1	779600	nin	ninein isoform X2	WT-72h	-2.08287	2.07847e-06
XP_012819995.1	448636	nipal2	NIPA-like domain containing 2	WT-72h	-1.65928	0.000529391
XP_002937845.1	100486193	nkx1-2	NK1 transcription factor-related protein 2	WT-0h	-8.45596	6.2458e-05
XP_012814889.1	100038192	nkx3-1	homeobox protein Nkx-3.1	WT-6h	-8.28898	6.8236e-06
XP_002937836.1	100038084	nkx6-2	homeobox protein Nkx-6.2	WT-72h	-2.40723	0.000323456
XP_012825969.1	734101	nme4	NME/NM23 nucleoside diphosphate kinase 4	0h-24h	1.85726	0.000106903
XP_012825581.1	100158550	nme9	NME/NM23 family member 9	6h-72h	-2.38215	0.0019998
XP_002937396.1	100498264	nmur1	neuromedin-U receptor 1	WT-24h	6.74634	1.05071e-27
XP_031761569.1	100494031	nobox	homeobox protein NOBOX	0h-15h	5.59262	4.57223e-05
NP_001016531.1	549285	noct	nocturnin	WT-72h	-1.24767	0.0055776
NP_001164669.1	100038059	not	notochord homeobox	6h-24h	4.22056	6.95545e-10
XP_031762706.1	100124925	nova1	neuro-oncological ventral antigen 1	WT-24h	-1.78607	0.000638393
NP_001025686.1	595078	nova2	neuro-oncological ventral antigen 2	WT-72h	-1.8675	0.00900467
XP_002939249.2	100495329	nox1	NADPH oxidase 1	WT-72h	4.63281	0.00230422
XP_031748338.1	100127638	noxo1	NADPH oxidase organizer 1	WT-72h	6.42396	0.000218991
XP_002937351.1	100379764	npb	neuropeptide B	6h-72h	5.63474	0.00864281
NP_001093675.1	100101679	nr1d1	nuclear receptor subfamily 1 group D member 1	WT-6h	-3.35041	0.0021306
XP_031759019.1	100101761	nr1d2	nuclear receptor subfamily 1 group D member 2	6h-15h	2.77047	0.00617846
XP_004917398.1	100491959	nr2f5	nuclear receptor subfamily 2 group F member 5 isoform X2	WT-72h	-2.30869	4.42212e-06
XP_012825392.1	100101682	nr4a2	nuclear receptor subfamily 4 group A member 2	0h-24h	-2.9012	0.000136851
NP_001007999.2	493361	nradd	neurotrophin receptor associated death domain	0h-24h	2.78953	4.12314e-08
XP_031759312.1	779874	nrbp2	nuclear receptor binding protein 2	0h-72h	-3.5121	7.36047e-05
XP_031753592.1	100216214	nrcam	neuronal cell adhesion molecule	WT-72h	-1.63824	0.00739185
XP_012808721.1	613052	nrl	neural retina leucine zipper	0h-72h	-4.34452	0.000154508
NP_001120071.1	100145075	nrn1	neuritin 1	WT-72h	-2.33265	0.00187976
XP_012823946.2	550044	nsdhl	NAD(P) dependent steroid dehydrogenase-like	0h-72h	-1.39119	0.00502556
XP_012821545.1	780310	nsg1	neuronal vesicle trafficking associated 1	WT-72h	-1.54508	0.00371489
XP_002932590.2	100496104	nt5dc4	5'-nucleotidase domain-containing protein 4	0h-72h	-4.18296	2.21803e-07
XP_031753793.1	549124	ntf3	neurotrophin 3	0h-72h	-1.93871	3.95923e-05
XP_004916725.1	100489740	ntng2	netrin-G2 isoform X1	0h-24h	-1.83124	0.00909112
XP_012821202.1	780110	ntrk2	neurotrophic receptor tyrosine kinase 2	6h-72h	-2.52336	0.000139536
XP_031762752.1	100492543	nwd1	NACHT domain- and WD repeat-containing protein 1 isoform X2	6h-72h	-3.99473	3.10013e-06
XP_031749546.1	100485867	ocm1	oncomodulin-1	WT-72h	6.3607	1.31273e-05
XP_031753777.1	548547	odf3	outer dense fiber of sperm tails 3	6h-72h	-3.68369	3.86726e-07
XP_017952625.2	100487571	odf3l1	outer dense fiber protein 3-like protein 2	WT-72h	6.74197	4.86947e-06
XP_012823916.2	549797	olfm4	olfactomedin 4	WT-0h	4.23791	8.773e-06
XP_017947389.1	100101763	onecut1	one cut homeobox 1	0h-72h	-3.11681	1.24475e-05
XP_002935504.1	100488409	onecut1.2	hepatocyte nuclear factor 6	WT-72h	-2.75708	0.000133943
XP_012809377.1	780345	oplah	5-oxoprolinase, ATP-hydrolysing	0h-72h	-1.72077	0.000152181
XP_017946752.1	549253	optc	opticin	WT-72h	-4.75319	3.74704e-14
XP_012820266.2	613107	osgin2	oxidative stress induced growth inhibitor family member 2	6h-72h	-2.42029	4.29345e-05
XP_031750363.1	100485444	osmr	oncostatin-M-specific receptor subunit beta isoform X2	WT-72h	4.3849	3.96034e-12
XP_031757745.1	100125064	otof	otoferlin isoform X6	0h-72h	4.92563	7.25604e-09
XP_031751200.1	100494873	otop1.2	proton channel OTOP1	WT-72h	6.02328	4.91012e-14
XP_002931789.1	100487704	otor	otoraplin	WT-72h	2.20389	1.5067e-05
NP_001165109.1	100124976	otos	otospiralin	0h-24h	-2.85656	4.85514e-06
XP_031753170.1	100496970	ouro1	thread biopolymer filament subunit alpha	0h-24h	-4.5352	1.4607e-09
NP_001007927.1	493307	oxct1	3-oxoacid CoA-transferase 1	WT-72h	-2.33892	1.0763e-06
XP_031752843.1	100485618	p2rx1	P2X purinoceptor 1 isoform X1	WT-15h	2.33943	5.82953e-05
XP_031758766.1	100493410	p2ry12	P2Y purinoceptor 12	6h-72h	3.14609	0.0032188
NP_001015696.1	548413	p2ry13	purinergic receptor P2Y, G-protein coupled, 13	WT-72h	2.29798	0.00283707
XP_002941150.1	100493682	p2ry14	P2Y purinoceptor 14	WT-72h	2.99777	4.33617e-05
NP_989039.1	394636	p2ry2	purinergic receptor P2Y, G-protein coupled, 2	WT-72h	2.1269	0.00411862
XP_031752557.1	100487194	p2ry8	P2Y purinoceptor 8	WT-15h	2.76235	0.000471086
NP_001027484.1	613076	pah	phenylalanine hydroxylase	0h-24h	-1.36764	0.00294102
XP_031751317.1	100144658	palld	palladin isoform X4	0h-6h	2.78523	4.98169e-05
XP_031755868.1	448447	pax6	paired box 6	WT-24h	-2.32806	0.00120444
XP_031753946.1	780226	pax8	paired box 8	6h-72h	-5.35705	0.000173388
XP_012817692.1	100125118	pc.2	pyruvate carboxylase, mitochondrial	WT-72h	-4.13295	1.79561e-07
XP_002938086.2	100485587	pcdh8	protocadherin-8	WT-24h	-3.55844	0.000156893
NP_001004845.1	448128	pcdh8.2	protocadherin 8, gene 2	WT-6h	-9.94761	0.000881857
NP_001073036.1	733907	pck1	phosphoenolpyruvate carboxykinase 1	0h-72h	-2.68681	0.00147108
XP_012813768.1	394790	pck2	phosphoenolpyruvate carboxykinase 2 (mitochondrial)	WT-72h	-1.9655	0.000591501
XP_031753727.1	493519	pcolce	procollagen C-endopeptidase enhancer	WT-72h	1.4995	0.00178322
XP_017946284.1	100496933	pcsk1	neuroendocrine convertase 1 isoform X2	0h-72h	-4.13162	6.83343e-08
XP_004915908.2	100327235	pdcd11	protein RRP5 homolog	WT-15h	1.69248	0.00900431
XP_031746487.1	101731253	pdcd1lg2	programmed cell death 1 ligand 2	WT-72h	5.29246	0.000305022
XP_031762289.1	100489709	pdzd7	PDZ domain-containing protein 7 isoform X2	6h-72h	3.46563	0.00595613
XP_002932856.1	100487445	pdzrn4	PDZ domain-containing RING finger protein 4	0h-72h	-2.76182	0.000687246
NP_001016825.1	549579	pebp1.2	phosphatidylethanolamine binding protein 1, gene 2	0h-72h	-1.74719	0.000560602
XP_012816407.1	493456	pepd	peptidase D	6h-72h	1.7569	0.00595613
XP_012825646.2	100216263	pfas	phosphoribosylformylglycinamidine synthase	WT-15h	2.08259	0.000811496
XP_012823787.1	548492	pglyrp1	peptidoglycan recognition protein 1	WT-72h	-3.24577	0.00183095
XP_031746351.1	595014	pglyrp1-like.1	pglyrp1 protein	0h-15h	4.98833	3.77006e-07
XP_031752610.1	100498261	phka2	phosphorylase b kinase regulatory subunit alpha, liver isoform isoform X3	WT-72h	-1.46326	0.00120875
XP_017947551.1	548570	phlda1	pleckstrin homology-like domain, family A, member 1	0h-72h	1.54799	0.000460752
XP_012811009.1	100144741	phtf1	putative homeodomain transcription factor 1	WT-72h	2.8398	2.2598e-05
XP_031754886.1	100496144	phtf2	putative homeodomain transcription factor 2 isoform X4	WT-72h	-1.3662	0.00612393
NP_001107538.1	100135401	phyhd1	phytanoyl-CoA dioxygenase domain containing 1	0h-24h	-1.71265	0.0031252
XP_004915804.2	101734170	phyhdla.1	uncharacterized protein phyhdla.1	WT-72h	5.32783	0.00377154
XP_002931850.1	100490748	phyhdla.2	uncharacterized protein phyhdla.2	WT-72h	5.42879	0.0019955
XP_002931847.2	100490235	phyhdla.3	uncharacterized protein phyhdla.3	WT-72h	5.20562	0.00265203
XP_002931851.1	100490918	phyhdlb	uncharacterized protein phyhdlb	WT-72h	5.41433	0.00332169
XP_012822186.1	779774	phyhipl	phytanoyl-CoA 2-hydroxylase interacting protein-like	0h-72h	-1.96401	1.55478e-05
XP_031751055.1	101731805	pi16	peptidase inhibitor 16	WT-72h	-4.23243	9.91621e-05
XP_017947025.1	100489101	pifo	protein pitchfork isoform X1	6h-72h	-3.88216	1.16584e-05
NP_001017125.1	549879	pigc	phosphatidylinositol glycan anchor biosynthesis, class C-like	6h-72h	-3.73119	5.19298e-05
XP_012825035.1	100490940	pip5kl1	phosphatidylinositol 4-phosphate 5-kinase-like protein 1 isoform X4	6h-72h	-2.66272	0.000448676
XP_031756633.1	100486136	pkd1l2	polycystic kidney disease protein 1-like 2	0h-72h	-3.15362	7.38724e-06
XP_002936910.2	100495064	pkd2l1	polycystic kidney disease 2-like 1 protein	0h-72h	-3.53468	3.04407e-05
XP_031747444.1	105946306	pla2g3	group 3 secretory phospholipase A2	WT-72h	3.22526	0.000601917
XP_031747205.1	105948093	pla2g4d	cytosolic phospholipase A2 delta isoform X2	WT-24h	-3.63687	0.00145632
XP_017949849.1	100379919	plaat1	phospholipase A and acyltransferase 1	WT-72h	-3.29413	8.59963e-06
XP_002940487.3	100496864	plac9	placenta-specific protein 9	WT-72h	-1.96435	0.000802012
XP_012814580.1	594962	plat	plasminogen activator, tissue	WT-15h	2.14851	7.39943e-05
XP_031747495.1	101734935	plcb2	1-phosphatidylinositol 4,5-bisphosphate phosphodiesterase beta-2	WT-15h	2.61107	1.38017e-05
XP_031750496.1	100497993	plcd3	1-phosphatidylinositol 4,5-bisphosphate phosphodiesterase delta-3 isoform X2	0h-72h	2.23625	0.000506163
XP_017953385.2	100496674	plcg1	1-phosphatidylinositol 4,5-bisphosphate phosphodiesterase gamma-1	0h-24h	1.56632	0.0043727
XP_031758199.1	100497252	plch1	1-phosphatidylinositol 4,5-bisphosphate phosphodiesterase eta-1 isoform X6	WT-72h	-1.7201	0.000853029
NP_001025527.1	594931	plek	pleckstrin	WT-6h	3.31597	8.83603e-07
XP_031757382.1	100145492	plekhb2	pleckstrin homology domain containing B2	0h-72h	-1.77696	8.99189e-05
XP_004917292.1	100485012	plekhd1	pleckstrin homology domain-containing family D member 1	WT-72h	-2.50653	0.000394237
XP_031757849.1	100488098	plekhg1	pleckstrin homology domain-containing family G member 1 isoform X4	0h-15h	1.84085	0.00138753
XP_002938639.3	100492670	plekhg2	pleckstrin homology domain-containing family G member 2	0h-15h	1.7572	0.00791519
NP_001106552.1	100127744	plekho2	pleckstrin homology domain containing O2	WT-15h	2.66828	0.00507576
XP_012816316.1	448451	plk3	polo-like kinase 3	WT-72h	-2.52367	5.95032e-08
XP_031757468.1	100124964	plppr1	phospholipid phosphatase related 1	WT-72h	-2.36558	0.000292455
XP_031751154.1	100145312	plppr3	phospholipid phosphatase related 3	WT-72h	-2.1356	0.000179509
XP_002933836.2	100489346	plppr4	phospholipid phosphatase-related protein type 4	6h-72h	-2.85246	0.00782673
XP_031758293.1	100489273	plscr2	phospholipid scramblase 2	WT-72h	2.60923	2.90535e-05
XP_002942920.2	100488434	plscr4	phospholipid scramblase 3	WT-72h	2.89072	0.00187958
XP_017949572.1	100494447	plscr5	phospholipid scramblase family member 5	15h-72h	4.03249	0.00587711
XP_031754772.1	100492725	plxnc1	plexin-C1 isoform X3	WT-72h	2.17501	3.70031e-06
XP_031750126.1	100485403	pmepa1	protein TMEPAI isoform X1	0h-6h	2.30208	2.15663e-06
XP_031749991.1	594946	pmp22	peripheral myelin protein 22	WT-24h	-2.10943	5.02734e-05
XP_012810165.2	548529	pnliprp2	pancreatic lipase-related protein 2	WT-72h	-8.31757	6.19811e-11
XP_031753705.1	448370	pnp	purine nucleoside phosphorylase	WT-72h	-1.56326	0.00132619
XP_031752643.1	100497390	pnpla1	patatin-like phospholipase domain-containing protein 1	WT-72h	-2.56233	0.00262733
NP_001015693.1	548410	pnpla3	patatin like phospholipase domain containing 3	WT-72h	-1.61362	0.00192542
XP_031756818.1	101730272	podn	podocan	WT-72h	3.01387	0.00326957
NP_001106376.1	100127174	postn	periostin, osteoblast specific factor	0h-72h	-1.67151	0.00340933
XP_031762186.1	100490595	pou2f3	POU domain, class 2, transcription factor 3 isoform X3	0h-72h	-3.06027	9.14736e-05
NP_001016504.1	549258	pou3f1	POU class 3 homeobox 1	0h-72h	-3.56583	1.85302e-06
NP_001263306.1	100486226	pou3f2	POU class 3 homeobox 2	0h-72h	-2.84114	0.00253222
NP_001272403.1	100498076	pou5f3.1	POU class 5 homeobox 3, gene 1	WT-6h	-7.26627	4.84892e-05
NP_001123406.1	100170181	pou5f3.2	POU class 5 homeobox 3, gene 2	WT-6h	-4.66975	0.00081619
XP_002932459.4	100490067	pp2d1	protein phosphatase 2C-like domain-containing protein 1	6h-72h	-2.75166	0.00135395
XP_004911282.1	100491667	ppargc1a	peroxisome proliferator-activated receptor gamma coactivator 1-alpha isoform X3	0h-24h	-1.98548	0.00430523
XP_002931773.2	100494684	ppic	peptidyl-prolyl cis-trans isomerase C	0h-24h	-2.63366	1.98491e-09
XP_031758454.1	100496026	ppil6	probable inactive peptidyl-prolyl cis-trans isomerase-like 6 isoform X3	6h-72h	-3.28999	1.01253e-06
NP_001005797.1	448275	ppm1j	protein phosphatase, Mg2+/Mn2+ dependent 1J	0h-72h	2.28056	0.000504453
XP_002931538.1	100038098	ppp1r14c	protein phosphatase 1 regulatory subunit 14C	6h-72h	-2.38261	0.00199186
XP_012817586.1	100497386	ppp1r32	protein phosphatase 1 regulatory subunit 32 isoform X2	6h-72h	-3.25287	1.1377e-05
XP_002936500.1	100486686	prag1	inactive tyrosine-protein kinase PRAG1	WT-6h	1.92043	0.000220849
XP_031761264.1	100493989	pram1	FYN-binding protein 1 isoform X2	WT-72h	3.9748	8.7977e-10
XP_031753564.1	100216075	prc1	protein regulator of cytokinesis 1	WT-72h	-1.50559	0.00170427
XP_002932206.1	100490238	prdm13	PR domain zinc finger protein 13	WT-72h	-6.00227	0.000105905
XP_002937124.2	100490605	prdm14	PR domain zinc finger protein 14	WT-72h	-3.57185	6.82197e-07
NP_989001.1	394597	prdx2	peroxiredoxin 2	0h-72h	-2.63439	0.000163364
NP_001106525.1	100127718	prdx5	peroxiredoxin 5	WT-72h	3.66341	5.04133e-07
XP_031749620.1	100491518	prf1	perforin-1	15h-72h	5.13394	0.000448553
XP_031756931.1	100496149	prg4	proteoglycan 4 isoform X3	0h-24h	2.62654	6.16682e-06
XP_031747836.1	100489669	prima1	proline-rich membrane anchor 1 isoform X2	0h-72h	-3.55666	8.12695e-06
XP_004915855.1	100494278	prkg1	cGMP-dependent protein kinase 1 isoform X2	0h-24h	1.82086	4.92534e-05
XP_002940001.2	100491566	prlr	prolactin receptor	WT-72h	1.8908	4.98889e-05
XP_002941557.1	100145788	prmt5	protein arginine N-methyltransferase 5	WT-15h	1.68568	0.00677376
XP_031760010.1	100036621	prom1	prominin 1	6h-72h	2.30525	0.000582682
NP_001001235.1	407916	prph	peripherin	WT-72h	-3.25392	1.18254e-07
XP_004911729.1	548379	prr11	proline rich 11	WT-72h	-1.56255	0.000389433
XP_002938034.1	100497800	prr29	proline-rich protein 29 isoform X2	6h-72h	-4.50734	2.82304e-07
XP_002934300.3	100495119	prss12	neurotrypsin	0h-24h	-1.68525	0.00692176
NP_001106591.1	100127808	prss23	serine protease 23	WT-72h	2.65711	0.00174406
XP_031749235.1	496619	prss27	uncharacterized protein prss27	WT-72h	1.88309	0.000605719
NP_001001228.1	407909	prss29	protease, serine, 29	WT-72h	-3.42676	0.00167073
XP_004914582.1	100490438	prss35	inactive serine protease 35	WT-72h	-2.13686	8.66457e-05
XP_031749379.1	100494289	prss8l100494289	serine protease 27 isoform X2	WT-72h	5.54804	5.24231e-06
NP_001006847.1	448597	prtn3	proteinase 3	WT-15h	3.36632	5.5871e-07
XP_012822112.1	549974	prxl2b	peroxiredoxin like 2B	WT-72h	-2.22216	0.000190262
XP_002939203.3	100497280	pskh2	serine/threonine-protein kinase H2	WT-72h	-2.72238	0.000352838
NP_001011302.2	496755	psme1	proteasome activator subunit 1	WT-72h	1.92069	0.00048719
XP_012812470.1	549747	psph	phosphoserine phosphatase	WT-72h	-1.80403	4.21953e-05
XP_031754976.1	100379705	pstpip1	proline-serine-threonine phosphatase-interacting protein 1 isoform X1	WT-6h	2.3202	0.00380145
XP_017946681.1	493365	ptafr	platelet activating factor receptor	WT-6h	2.42916	0.000908234
NP_001072245.1	779694	ptgds	prostaglandin D2 synthase	WT-72h	4.32846	2.59845e-13
XP_031754521.1	101732645	pthlh	parathyroid hormone-related protein	WT-24h	3.78809	3.93736e-06
XP_031752676.1	100495002	ptpn22	tyrosine-protein phosphatase non-receptor type 22 isoform X3	WT-15h	2.55169	0.000112667
NP_001116928.1	100144699	ptpn6	protein tyrosine phosphatase non-receptor type 6	WT-72h	1.37396	0.00169599
XP_031753526.1	100158581	ptpn9	protein tyrosine phosphatase non-receptor type 9	WT-72h	2.32812	1.40398e-05
XP_031757198.1	100493434	ptprc	receptor-type tyrosine-protein phosphatase C	WT-15h	2.84685	2.73781e-08
XP_031754745.1	100491367	ptprq	phosphatidylinositol phosphatase PTPRQ isoform X4	15h-72h	3.90202	0.000291578
XP_031752762.1	733850	ptpru	receptor-type tyrosine-protein phosphatase U isoform X6	0h-24h	1.34954	0.00773795
NP_001182547.1	100127855	ptx	pentraxin	0h-72h	-2.399	1.16943e-07
NP_001106550.1	100127742	pycard	PYD and CARD domain containing	WT-24h	1.40019	0.00705955
XP_031749357.1	101733721	pydc1	pyrin domain-containing protein 1	WT-24h	1.72669	0.00160987
NP_001011492.1	496990	qdpr	quinoid dihydropteridine reductase	0h-24h	-1.94792	0.000318661
XP_017953344.1	100492715	r3hdml	peptidase inhibitor R3HDML	24h-72h	-2.43992	5.1977e-05
XP_031753712.1	493339	rab27a	RAB27A, member RAS oncogene family	WT-72h	-1.37567	0.00270344
NP_001006769.1	448455	rab34	RAB34, member RAS oncogene family	0h-24h	1.65222	0.00189668
XP_002939609.1	100495221	rab37	ras-related protein Rab-37	6h-72h	-1.49672	0.00878594
XP_002936591.1	100497999	rab38	ras-related protein Rab-38	WT-24h	-2.41794	0.000125986
NP_001016426.1	549180	rab3a	RAB3A, member RAS oncogene family	0h-72h	-1.97974	0.000102804
XP_002938225.2	100496123	rab3c	ras-related protein Rab-3C	6h-72h	-2.27893	0.00699474
XP_012816454.1	496738	rac2	Rac family small GTPase 2	WT-15h	2.52606	5.77669e-08
XP_031759296.1	779659	ralyl	RALY RNA binding protein like	0h-72h	-2.33438	3.54916e-07
XP_031749846.1	100145761	rapgefl1	Rap guanine nucleotide exchange factor like 1	WT-72h	1.86194	0.000443124
XP_002935455.2	100488943	rasal3	RAS protein activator like-3	WT-72h	2.9578	1.55143e-06
NP_001011503.2	497008	ras-dva1	ras-related protein ras-dva	WT-72h	3.42071	0.000394647
XP_031762684.1	100101791	rasgrp1	RAS guanyl releasing protein 1	0h-24h	2.65349	4.52398e-06
XP_002939299.2	100496432	rasgrp4	RAS guanyl-releasing protein 4	WT-15h	3.42138	6.43449e-08
XP_002943807.1	100492205	rassf10	ras association domain-containing protein 10	6h-72h	-1.91997	0.0074122
XP_012821990.1	548420	rassf2	Ras association domain family member 2	WT-72h	1.56526	0.000324445
NP_001135606.1	100216164	rbp1	retinol binding protein 1	0h-72h	2.40286	0.000208191
XP_002938920.1	100038109	rbpms2	RNA-binding protein with multiple splicing 2	WT-0h	3.35855	1.75939e-05
XP_031751784.1	496830	rdh5	retinol dehydrogenase 5	WT-72h	-2.77947	0.000388745
XP_012813811.1	100037847	reep2	receptor accessory protein 2	6h-72h	-2.25124	0.00752948
XP_002934628.1	100485321	reg1b	regenerating islet-derived protein 4	WT-15h	9.44124	1.71236e-05
XP_004916045.2	100485485	reg4	regenerating islet-derived protein 4	WT-72h	-4.21622	1.29699e-05
XP_017951620.1	100127793	renbp	renin binding protein	0h-72h	2.99303	7.31943e-07
XP_031754316.1	100493421	rep15	rab15 effector protein	6h-72h	-2.25113	0.00774384
XP_012822323.2	100495902	ret	proto-oncogene tyrosine-protein kinase receptor Ret isoform X1	0h-72h	-2.76084	2.00654e-06
XP_004910533.2	100496260	rfesd	Rieske domain-containing protein isoform X1	0h-72h	-3.02713	4.13756e-05
XP_031754553.1	100496135	rfx4	transcription factor RFX4 isoform X4	WT-24h	-1.70113	0.00643686
NP_001096268.1	100124833	rgcc	regulator of cell cycle	WT-24h	-1.72142	3.27801e-05
XP_002939124.3	496714	rgs1	regulator of G-protein signaling 1	WT-72h	3.1822	2.2886e-06
XP_031754696.1	100490892	rgs14	regulator of G-protein signaling 14 isoform X2	6h-72h	-2.57673	0.00122212
XP_031755770.1	100170622	rgs16	regulator of G-protein signaling 16	6h-72h	-3.03863	0.00756972
XP_031755895.1	493454	rgs18	regulator of G-protein signaling 18	0h-72h	2.08464	0.00762459
NP_001121502.1	100158614	rgs20	regulator of G-protein signaling 20	0h-6h	2.41532	0.00647561
XP_017950649.1	100492604	rgs22	regulator of G-protein signaling 22	WT-72h	-1.99649	0.000586199
NP_989295.2	394913	rgs4	regulator of G-protein signaling 4	WT-6h	2.51487	0.00470877
XP_002933645.2	100495681	rhag	ammonium transporter Rh type A	0h-72h	-3.0692	1.1373e-05
XP_031748692.1	116407510	rhbdl1	rhomboid-related protein 1	0h-24h	-2.30686	0.00135747
XP_002936645.3	100038092	rhd	LOW QUALITY PROTEIN: RH-like protein	0h-72h	-4.04696	7.25604e-09
XP_031749229.1	100485375	rhobtb3	rho-related BTB domain-containing protein 3 isoform X2	WT-72h	-2.24998	0.000969736
XP_031747512.1	100491169	ripk3.1	receptor-interacting serine/threonine-protein kinase 3	WT-72h	4.68386	1.07944e-05
XP_002938499.1	100151713	ripply2.1	protein ripply2.1	WT-72h	-6.72153	4.78678e-07
XP_002933961.2	100487498	ripply2.2	protein ripply2.2	WT-72h	-10.2207	9.84553e-07
XP_012808933.1	100101698	rln3	relaxin 3	WT-72h	-3.95383	9.51984e-07
NP_001008073.1	493435	rnd1	Rho family GTPase 1	WT-72h	-1.55111	0.000334346
XP_031747048.1	100145171	rnf128	E3 ubiquitin-protein ligase RNF128 isoform X2	WT-72h	1.72109	0.0054251
XP_004918118.1	101733072	rnf151	RING finger protein 151	0h-15h	3.00152	0.00169453
NP_001121440.1	100158532	ropn1l	rhophilin associated tail protein 1-like	6h-72h	-2.42736	0.000497653
XP_004913989.1	100498561	ror1	inactive tyrosine-protein kinase transmembrane receptor ROR1 isoform X3	WT-6h	3.01281	1.68374e-07
XP_012811010.1	101733401	rpl34	ribosomal protein L34	WT-15h	-2.40157	0.000428697
NP_001007890.1	493274	rrm2.2	ribonucleotide reductase M2, gene 2	WT-72h	-1.4479	0.00804338
NP_001016760.1	549514	rsph6a	radial spoke head 6 homolog A	6h-72h	-2.27317	0.000868423
XP_004915519.1	100496170	rtbdn	retbindin	WT-72h	-4.6718	3.03491e-07
XP_012823986.1	677736	rtn1	reticulon 1	0h-72h	-1.71278	0.00105138
XP_017949768.1	779660	rufy3	RUN and FYVE domain containing 3	WT-72h	-1.29058	0.00503426
XP_012808041.1	780373	rundc3a	RUN domain containing 3A	0h-72h	-2.52228	6.2212e-05
XP_017946888.1	100485449	runx1	runt-related transcription factor 1 isoform X2	0h-15h	3.71935	8.02427e-12
XP_002936643.1	100485729	runx3	runt-related transcription factor 3	WT-72h	4.39014	1.06416e-09
XP_002941625.1	100489869	rxfp3	relaxin-3 receptor 1	0h-72h	-3.73237	5.88584e-06
XP_031747532.1	101734724	s100a1	protein S100-A1	0h-72h	4.65553	1.5319e-20
XP_002937075.1	100487153	s1pr3	sphingosine 1-phosphate receptor 3	WT-15h	2.4703	0.00796042
XP_031755555.1	100036618	sall1	spalt-like transcription factor 1	0h-24h	1.89421	0.00013827
XP_004910807.1	100038135	sall2	sal-like protein 2 isoform X2	WT-24h	-2.41637	0.000408978
XP_012827070.1	407860	sall4	spalt-like transcription factor 4	0h-15h	1.79437	0.00602658
XP_012823082.2	100489887	satpa	uncharacterized protein satpa	WT-72h	3.19728	0.00888006
XP_012814241.2	407955	saxo2	stabilizer of axonemal microtubules 2	6h-72h	-3.14455	1.62347e-05
NP_001106621.1	100127848	sbk1l2	SH3 domain binding kinase 1 like 2	WT-15h	4.74125	1.05498e-07
XP_002937118.2	100489582	sbspon	somatomedin-B and thrombospondin type-1 domain-containing protein	WT-6h	-2.51369	0.00532921
XP_031757750.1	100494707	scara3	scavenger receptor class A member 3 isoform X2	WT-15h	3.45689	0.00880685
NP_001072311.1	779764	scg2	secretogranin II	0h-72h	-2.40078	8.09464e-08
XP_002936861.1	100493225	scimp	SLP adapter and CSK-interacting membrane protein	WT-6h	2.12203	0.00301629
XP_031758495.1	100490825	scml4	sex comb on midleg-like protein 4 isoform X1	WT-72h	2.31143	0.00120875
XP_031748804.1	100488621	scn1a	sodium channel protein type 2 subunit alpha isoform X4	6h-72h	-2.57442	0.00128717
XP_031748746.1	100125099	scn3a	sodium channel protein type 2 subunit alpha isoform X5	6h-72h	-2.33737	0.000801092
NP_001184124.1	395013	scnn1a	sodium channel, non voltage gated 1 alpha subunit	WT-24h	-1.57388	0.000714614
NP_001072437.1	779891	scnn1b	sodium channel, non voltage gated 1 beta subunit	0h-72h	4.58911	0.000202297
NP_001120087.1	100145096	scpep1	serine carboxypeptidase 1	0h-72h	1.22369	0.00913878
NP_001016750.1	549504	selenbp1	selenium binding protein 1	WT-72h	2.32945	5.21793e-08
XP_031757201.1	100498512	sell	E-selectin	WT-15h	2.93484	1.22005e-05
XP_031756924.1	100485005	selp	E-selectin	0h-72h	-3.68775	8.80416e-06
XP_002935293.5	100492784	sema3d	semaphorin-3D	0h-24h	-1.66036	0.0013164
XP_017947885.2	100496273	sema7a	semaphorin-7A	WT-72h	2.29248	1.01129e-06
XP_031752575.1	100485625	septin4	septin-4 isoform X3	0h-72h	-2.97752	0.00296131
XP_031747286.1	100145012	serpina1	alpha-1-antitrypsin isoform X2	WT-72h	-7.99977	7.02083e-06
XP_012824918.1	100487295	serpina10	protein Z-dependent protease inhibitor	0h-24h	-3.05154	0.0024752
XP_002941247.2	100127732	serpine1	plasminogen activator inhibitor 1	6h-24h	-3.98994	1.63466e-05
XP_031757456.1	394528	serpine2	serpin peptidase inhibitor, clade E (nexin, plasminogen activator inhibitor type 1), member 2	0h-24h	2.63527	3.00481e-06
XP_002937193.2	100170598	serpinf2	alpha-2-antiplasmin	0h-15h	2.07695	0.00224475
XP_031747330.1	100486906	sertad1	SERTA domain-containing protein 1	0h-24h	-1.82808	0.00052965
XP_031747828.1	100496825	sez6l	seizure 6-like protein isoform X2	6h-72h	-2.421	0.00621254
XP_031748382.1	100151710	sez6l2	seizure related 6 homolog like 2	0h-72h	-1.87438	0.000571176
XP_002939467.3	100492736	sfrp4	secreted frizzled-related protein 4	WT-24h	3.30657	9.28868e-05
XP_031749895.1	100487775	sgtb	small glutamine-rich tetratricopeptide repeat-containing protein beta	WT-72h	-3.55518	0.00269222
XP_031761435.1	116412088	sh2d5	SH2 domain-containing protein 5 isoform X3	WT-72h	2.13156	4.00438e-05
XP_004916950.1	101733396	sh3bgrl	SH3 domain-binding glutamic acid-rich-like protein	0h-72h	1.37805	0.00699042
NP_001016567.2	549321	sh3pxd2b	SH3 and PX domains 2B	WT-72h	1.24302	0.0092235
XP_012816700.2	733734	shcbp1	SHC SH2-domain binding protein 1	0h-72h	-1.23369	0.00549128
NP_001090662.1	100036634	shfl	shiftless antiviral inhibitor of ribosomal frameshifting	WT-72h	1.3204	0.00351735
NP_001120417.1	100145501	siglecl2	sialic acid binding Ig-like lectin like 2	WT-15h	2.21042	0.00327528
XP_031752279.1	101733315	sik1	probable serine/threonine-protein kinase SIK1B	0h-24h	-3.21552	2.56104e-05
XP_012818041.1	100101784	six2	SIX homeobox 2	15h-72h	4.43676	0.00492626
XP_012811057.2	100144953	ska1	spindle and kinetochore associated complex subunit 1	WT-72h	-1.43177	0.0096056
XP_012811880.1	100144945	ska3	spindle and kinetochore associated complex subunit 3	WT-72h	-1.27434	0.00669175
XP_031759813.1	100491564	sla	src-like-adapter	6h-72h	-3.81557	0.00506673
XP_012811794.1	100127571	slain1	SLAIN motif family member 1	0h-72h	-2.65524	0.00147108
XP_002933999.2	100498626	slc11a1	natural resistance-associated macrophage protein 1	WT-72h	3.07897	1.21623e-05
XP_031750019.1	779759	slc12a5	solute carrier family 12 member 5	0h-24h	-2.25506	0.000416417
NP_001015931.1	548685	slc16a1	solute carrier family 16 member 1	0h-72h	-2.15502	0.0001102
XP_012813934.1	100127205	slc16a7	solute carrier family 16 member 7	WT-72h	-2.37816	0.000110984
XP_002936892.1	100489470	slc17a8	vesicular glutamate transporter 3	WT-72h	4.72823	4.59171e-07
XP_012814578.1	594935	slc18a1	solute carrier family 18 member A1	WT-72h	-3.21944	6.79924e-13
NP_001005688.1	448192	slc18a2	solute carrier family 18 member A2	6h-72h	-2.3738	0.000576718
XP_012822218.1	780320	slc18a3	solute carrier family 18 (vesicular acetylcholine transporter), member 3	0h-72h	-3.3983	1.15228e-09
XP_031757555.1	548692	slc18b1	solute carrier family 18, subfamily B, member 1	WT-72h	-3.58815	1.63589e-11
NP_001106687.1	100127700	slc1a3	solute carrier family 1 member 3	0h-24h	-2.44623	0.000307767
XP_031756162.1	101734420	slc22a18	solute carrier family 22 member 18	0h-72h	1.74554	0.00242699
NP_989323.1	394948	slc22a4	solute carrier family 22 (organic cation/zwitterion transporter), member 4	WT-72h	-1.80385	0.000112575
XP_002934410.2	100486941	slc22a5	solute carrier family 22 member 5	WT-72h	-1.20757	0.00254526
XP_002937554.2	100490266	slc22a8	solute carrier family 22 member 6-A	0h-15h	-3.24566	0.00834817
XP_012818629.1	780317	slc24a3	solute carrier family 24 (sodium/potassium/calcium exchanger), member 3	0h-72h	-1.62957	0.000532616
XP_031747325.1	100489343	slc24a4	sodium/potassium/calcium exchanger 4 isoform X2	WT-24h	-3.12304	9.28509e-09
XP_031760766.1	100216243	slc25a16	solute carrier family 25 member 16	WT-72h	-1.28938	0.00829606
XP_031753410.1	100125036	slc25a18	solute carrier family 25 member 18	WT-72h	2.45388	3.60172e-05
NP_989099.1	394703	slc25a20	solute carrier family 25 (carnitine/acylcarnitine translocase), member 20	WT-72h	-1.64123	0.0011204
XP_031762702.1	100124740	slc25a29	solute carrier family 25 (mitochondrial carnitine/acylcarnitine carrier), member 29	0h-24h	-1.67921	0.00750594
XP_002932597.1	100379786	slc25a37	mitoferrin-1	0h-72h	-2.07828	0.00205407
XP_031753036.1	100485722	slc26a10	solute carrier family 26 member 10 isoform X2	WT-6h	-3.35774	0.00238537
XP_012815261.1	100494580	slc26a2.2	sulfate transporter	0h-72h	-1.97391	0.00334708
XP_017947806.2	100498507	slc26a4.1	pendrin	6h-72h	-3.69559	0.000548801
XP_012814661.1	779605	slc26a4.3	solute carrier family 26 member 4 gene 3	6h-72h	-2.28003	0.00246088
NP_001120492.2	100145611	slc26a4l	solute carrier family 26 member 4 like	0h-72h	-3.376	0.00172416
XP_031757547.1	548435	slc29a1	solute carrier family 29 member 1 (Augustine blood group)	0h-72h	-1.70687	0.000966661
NP_001011453.1	496943	slc2a2	solute carrier family 2 member 2	0h-72h	-2.5641	0.00170311
XP_031762191.1	100497763	slc2a3	solute carrier family 2, facilitated glucose transporter member 3 isoform X3	WT-6h	3.1283	8.69238e-06
XP_031747426.1	100485956	slc2a6	solute carrier family 2, facilitated glucose transporter member 6	WT-72h	4.30406	4.41874e-06
XP_031758193.1	100489414	slc30a10	zinc transporter 10 isoform X2	0h-72h	-1.53468	0.0040192
NP_001011041.1	496450	slc30a8	solute carrier family 30 (zinc transporter), member 8	WT-72h	-5.12826	0.00114251
XP_012827086.1	448348	slc32a1	solute carrier family 32 member 1	WT-72h	-2.76686	4.65627e-05
XP_004914500.1	100494967	slc33a1	acetyl-coenzyme A transporter 1	WT-72h	-1.10123	0.00906845
XP_031753133.1	394921	slc34a2	solute carrier family 34 member 2	WT-0h	-3.18264	0.00779746
XP_002934206.1	100491775	slc35a3.1	UDP-N-acetylglucosamine transporter	WT-72h	2.69522	0.00209324
XP_031754814.1	100486368	slc38a1	sodium-coupled neutral amino acid transporter 1 isoform X2	WT-72h	2.11413	0.00175212
XP_017948568.1	733502	slc38a8	solute carrier family 38 member 8	WT-6h	-3.70269	0.000364161
XP_002939046.1	100493177	slc39a12	zinc transporter ZIP12	WT-6h	-4.99375	1.08369e-07
XP_012811933.2	100145325	slc39a5	solute carrier family 39 (zinc transporter), member 5	WT-72h	-3.33925	4.27452e-06
XP_002934812.2	100487145	slc39a8	zinc transporter ZIP8	0h-72h	-4.23203	2.30369e-10
XP_031757034.1	101732439	slc41a3	solute carrier family 41 member 3 isoform X2	WT-72h	-1.87801	0.000383349
XP_031750103.1	100486998	slc4a1	band 3 anion transport protein isoform X5	0h-72h	-4.75873	4.4861e-11
XP_012815208.2	100498479	slc4a9	anion exchange protein 4 isoform X3	6h-72h	-2.16107	0.000945608
XP_012813118.1	100490609	slc5a7	high affinity choline transporter 1	6h-72h	-3.1671	4.30993e-06
XP_012815910.1	100124784	slc66a2.2	solute carrier family 66 member 2, gene 2	WT-72h	1.75741	0.00303474
XP_004915389.1	100488824	slc6a3	sodium-dependent dopamine transporter	WT-72h	-3.23216	7.37048e-05
XP_031751283.1	100485546	slc7a2.1	cationic amino acid transporter 2 isoform X2	0h-24h	-1.69044	0.00204592
XP_004911848.1	101732511	slc9a2	sodium/hydrogen exchanger 2	0h-72h	-2.24894	0.00492158
XP_002934548.2	100491047	slc9a4	sodium/hydrogen exchanger 4	6h-72h	-3.49472	0.00203359
XP_002933360.2	100498508	slco3a1	solute carrier organic anion transporter family member 3A1	WT-72h	-2.1631	0.00175212
XP_031747717.1	100188925	smad4.2	mothers against decapentaplegic homolog 4	0h-24h	1.4514	0.00257926
NP_001039035.2	733787	smagp	small cell adhesion glycoprotein	WT-72h	-2.05106	3.95262e-05
XP_031757566.1	549255	snap25	synaptosome associated protein 25kDa	6h-72h	-2.38603	3.14829e-06
XP_031757412.1	100170497	snap91	synaptosome associated protein 91kDa	WT-24h	-1.80016	0.00287755
NP_988872.1	394467	sncb	synuclein beta	6h-72h	-2.87579	8.8605e-08
NP_001016102.1	548856	sncg	synuclein gamma	WT-24h	-2.3266	0.000433034
XP_031758409.1	100498350	sned1	sushi, nidogen and EGF-like domain-containing protein 1 isoform X4	6h-72h	3.14206	0.00185925
XP_004917854.1	100379997	snorc	protein SNORC isoform X1	WT-72h	-1.45433	0.000503967
XP_012817669.1	100495982	snx20	sorting nexin-20 isoform X2	WT-72h	2.74386	0.000112575
XP_017952585.1	496789	socs1	suppressor of cytokine signaling 1	WT-6h	2.26675	0.00642986
NP_001005696.1	448204	socs3	suppressor of cytokine signaling 3	WT-15h	2.22645	0.00859323
NP_988992.1	394588	socs3l	suppressor of cytokine signaling 3-Like	WT-24h	2.85381	9.07275e-09
XP_002940265.1	100498642	soho1	homeobox protein HMX2	0h-72h	4.95589	5.39928e-06
NP_001093740.1	100101775	sostdc1	sclerostin domain containing 1	WT-72h	2.43283	0.00373208
XP_004911856.1	100492838	sowahc	ankyrin repeat domain-containing protein SOWAHC	WT-72h	1.77507	0.00173731
XP_017952056.1	101731056	sowahd	ankyrin repeat domain-containing protein SOWAHD	WT-24h	2.64204	0.000971967
NP_001074465.1	779569	sox1	SRY-box 1	WT-72h	-2.63493	0.000222184
NP_001008053.1	493415	sox11	SRY-box 11	WT-6h	1.89901	0.000693786
NP_001039084.1	733893	sox4	SRY-box 4	0h-24h	1.52532	0.00632097
XP_012811854.1	100135216	sp5l	Sp5 transcription factor-like	WT-6h	-3.50642	0.00213083
NP_001128590.1	100189548	sp7	Sp7 transcription factor	6h-72h	-4.25058	1.28083e-06
XP_031746402.1	779836	spaca9	sperm acrosome associated 9	6h-72h	-3.26871	0.000395194
XP_031753120.1	100485539	spata13	spermatogenesis-associated protein 13 isoform X4	WT-72h	-1.59714	0.00437185
XP_031754881.1	100497251	spata18.2	mitochondria-eating protein isoform X2	6h-72h	-3.51222	9.92311e-07
XP_031751976.1	779866	spdef	SAM pointed domain containing ETS transcription factor	0h-72h	-3.99647	3.30148e-06
NP_001016918.1	549672	sphk1	sphingosine kinase 1	0h-72h	-1.985	0.00113137
XP_031755624.1	100125218	spi1	Spi-1 proto-oncogene	WT-15h	2.41989	4.94814e-05
NP_001139456.1	100271885	spib	Spi-B transcription factor	WT-15h	2.65878	7.00998e-06
XP_012809600.2	101732488	spnl	leukosialin	WT-15h	4.19644	4.39304e-09
XP_012811903.2	100145187	spns2	spinster homolog 2	0h-72h	-1.89563	4.03063e-05
XP_012821500.1	100144943	spock2	SPARC (osteonectin), cwcv and kazal like domains proteoglycan 2	6h-72h	-2.09001	0.00247665
XP_031758353.1	100496912	spsb4	SPRY domain-containing SOCS box protein 4	0h-15h	2.29251	0.00243387
XP_004917321.1	100489265	sptb	spectrin beta chain, erythrocytic	0h-72h	-2.00521	0.00790064
XP_031750649.1	116408042	srxn1	sulfiredoxin-1	WT-72h	2.97362	8.62444e-05
XP_004916398.1	100496382	sstr2	somatostatin receptor type 2	WT-24h	-3.95043	7.17675e-07
XP_031756707.1	100485363	ssx2ip	afadin- and alpha-actinin-binding protein isoform X2	0h-72h	-2.02229	0.000429625
XP_031760290.1	100489306	st18	suppression of tumorigenicity 18 protein isoform X2	0h-24h	-2.80835	0.0078574
XP_031757448.1	100491268	st6gal1	ST6 beta-galactosamide alpha-2,6-sialyltranferase 1	WT-72h	1.54328	0.00114462
NP_001184125.2	414281	st8sia3	ST8 alpha-N-acetyl-neuraminide alpha-2,8-sialyltransferase 3	WT-24h	-2.04945	0.00550005
XP_031759108.1	100170475	stard3nl	STARD3 N-terminal like	WT-72h	1.94781	0.00344148
XP_031750543.1	100498278	stat3.1	signal transducer and activator of transcription 3 isoform X2	WT-24h	1.38119	0.00285646
XP_031750545.1	100498547	stat3.2	signal transducer and activator of transcription 3.2 isoform X2	WT-15h	2.45651	8.91767e-06
XP_004912611.1	100497934	stc1	stanniocalcin-1 isoform X2	WT-24h	5.80185	1.75638e-14
XP_031749276.1	100496101	steap3	metalloreductase STEAP3 isoform X3	0h-72h	-3.65542	4.88292e-09
XP_012820109.1	548569	steap4.1	STEAP4 metalloreductase, gene 1	WT-72h	3.8542	0.00256971
XP_031755966.1	549733	stk33	serine/threonine kinase 33	WT-72h	-1.5039	0.00310821
NP_001004779.1	447998	stk35	serine/threonine kinase 35	0h-72h	-2.10638	0.0031239
XP_031746904.1	100491915	stkld1	serine/threonine kinase-like domain-containing protein STKLD1	6h-72h	-2.60916	0.00148605
XP_002932727.1	100490706	stmnd1	stathmin domain-containing protein 1	6h-72h	-4.47956	2.83967e-13
XP_017947883.1	100124902	stra6	receptor for retinol uptake STRA6	0h-72h	-3.00524	0.00350999
XP_012811398.1	100145324	stra6l.1	stra6-like, gene 1	6h-72h	3.76794	0.000916612
XP_012824075.1	779976	stxbp1	syntaxin binding protein 1	6h-72h	-1.9702	0.000428558
NP_001025589.1	594977	suclg1	succinate-CoA ligase, alpha subunit	WT-72h	-1.58246	0.00417173
XP_012827083.1	448151	sulf2	sulfatase 2	WT-72h	1.3299	0.001296
XP_031748453.1	448251	sult1c2	sulfotransferase family 1C member 2	0h-72h	2.86989	6.27508e-09
XP_031755996.1	733517	sult1e1	sulfotransferase family 1E member 1	15h-72h	2.35651	0.0054478
XP_012821916.2	493303	sult2b1	sulfotransferase family 2B member 1	24h-72h	1.70484	0.00471281
NP_001090806.1	100037903	sult6b1.5	sulfotransferase family 6B member 1 gene 5	0h-72h	-2.35811	2.3566e-06
NP_001135574.1	100216123	sult6b1.6	sulfotransferase family 6B member 1 gene 6	WT-72h	-2.44154	4.79996e-05
XP_012817972.2	100494901	sun2	SUN domain-containing protein 2	WT-72h	1.80068	0.00435935
NP_001120571.1	100145725	suox	sulfite oxidase	0h-72h	-2.98448	9.32669e-06
NP_989222.1	394830	susd1	sushi domain containing 1	0h-72h	-2.45428	0.00260229
XP_031755095.1	100497731	sv2b	synaptic vesicle glycoprotein 2B	WT-72h	-2.43521	0.00129977
XP_012808841.2	100493788	svep1	sushi, von Willebrand factor type A, EGF and pentraxin domain-containing protein 1	WT-24h	-1.50994	0.00643686
XP_012826928.1	100486846	syk	tyrosine-protein kinase SYK isoform X2	WT-15h	2.70286	9.60295e-06
XP_031754585.1	100494705	synpo	synaptopodin isoform X2	0h-72h	3.00068	6.27508e-09
NP_001119974.1	100144928	syp	synaptophysin	0h-72h	-2.62137	9.9211e-11
XP_017947753.1	100037879	syt1	synaptotagmin-1 isoform X2	0h-72h	-2.1533	2.10818e-05
XP_031748324.1	100125097	syt17	synaptotagmin 17	0h-72h	-2.66823	0.00178504
XP_031753334.1	446220	tacc3	transforming acidic coiled-coil containing protein 3	WT-72h	-1.27785	0.00956724
XP_031752674.1	100380203	tafa3	chemokine-like protein TAFA-3 isoform X2	0h-72h	-1.96783	0.00627993
XP_017948432.1	100196924	tal1	T-cell acute lymphocytic leukemia 1	0h-72h	-3.92185	3.82943e-10
XP_031750141.1	100485280	tanc2	protein TANC2 isoform X5	6h-72h	1.77934	0.00974566
XP_002938728.3	100488899	tapbp	tapasin	WT-24h	2.18738	0.00561656
XP_017951460.2	100488797	tbata	protein TBATA	WT-72h	-2.66727	1.52041e-06
XP_031750507.1	100493941	tbc1d24.2	TBC1 domain family member 24 isoform X2	6h-72h	-3.14909	0.0001643
XP_031751945.1	100192377	tbc1d9	TBC1 domain family member 9	WT-72h	-1.8866	0.000107268
NP_001007995.1	493357	tbx6	T-box 6	WT-6h	-7.6938	0.00414451
XP_031747742.1	100485673	tc2n	tandem C2 domains nuclear protein	0h-72h	2.3271	0.00108498
XP_031754969.1	100145172	tcaf1	TRPM8 channel-associated factor homolog isoform X2	WT-72h	4.60378	2.5289e-20
XP_002940414.1	100380097	tcap	telethonin	WT-72h	8.36245	6.43765e-09
NP_001103518.1	100126209	tcf21	transcription factor 21	WT-72h	-4.15103	0.00209548
XP_012816625.1	496768	tcn2	transcobalamin 2	WT-72h	1.79902	0.000352671
XP_031758483.1	100493055	tcp10l2	T-complex protein 10A homolog 2 isoform X2	6h-72h	-3.26723	0.000165242
XP_004913985.1	493200	tctex1d1	tctex1 domain-containing protein 1	6h-72h	-2.9109	2.05573e-05
XP_031751748.1	493269	tekt2	tektin 2 (testicular)	6h-72h	-2.39809	0.000970798
NP_001016475.1	549229	tekt3	tektin 3	6h-72h	-2.82663	2.33924e-06
XP_031752294.1	100379867	tent5c	terminal nucleotidyltransferase 5C	0h-72h	-1.63498	0.00708411
XP_031747979.1	100494671	tent5d	terminal nucleotidyltransferase 5D	6h-72h	-2.9911	0.00360358
XP_004912779.1	100495896	tex36	testis-expressed protein 36	6h-72h	-3.7425	2.88867e-05
XP_002931758.1	100379848	tex43	testis-expressed protein 43	6h-72h	-3.78457	8.34406e-05
XP_004912331.1	101734101	tex55	testis-specific expressed protein 55	6h-72h	-2.89144	0.000909205
NP_001027487.1	613079	tf	transferrin	WT-72h	3.61081	0.00153883
NP_001123400.1	100170172	tfap2e	transcription factor AP-2 epsilon	24h-72h	2.19837	0.00812316
NP_001015766.1	548483	tfpi2	tissue factor pathway inhibitor 2	0h-72h	1.48864	0.00184812
XP_031755488.1	116406493	tfr2	transferrin receptor protein 2	0h-72h	-2.20296	0.00418105
XP_031750708.1	101730677	tgm3l.4	protein-glutamine gamma-glutamyltransferase E	WT-72h	-2.74151	0.00490692
XP_031749836.1	100145475	tgm6	transglutaminase 6	WT-24h	-3.89546	0.000698923
XP_017947374.2	100492721	thdl17	uromodulin	WT-72h	10.7467	1.38781e-07
NP_001037911.1	733520	thdl18	thyroid hormone down-regulated protein (gene 18)	WT-6h	7.16154	0.000759222
XP_017952620.1	100486649	theg	testicular haploid expressed gene protein isoform X3	6h-72h	-3.3159	3.48613e-05
XP_004912375.2	101732414	themis2	protein THEMIS2	WT-15h	2.1424	0.00880685
XP_017953156.2	100135169	tigd3	tigger transposable element derived 3	WT-72h	1.59606	0.00493844
XP_004912332.1	101734270	tigit	T-cell immunoreceptor with Ig and ITIM domains	WT-72h	3.12377	0.00455983
XP_031754543.1	100491565	timd4	hepatitis A virus cellular receptor 1 homolog isoform X2	WT-72h	4.9146	0.000944713
NP_001015866.1	548583	tkt	transketolase	WT-72h	2.02331	0.00120875
XP_012822329.1	100144637	tln2	talin-2 isoform X2	0h-24h	1.65521	0.00405027
NP_001120883.1	100151703	tlr7	toll like receptor 7	WT-72h	2.78618	3.88077e-05
XP_002937372.1	100151707	tm4sf1	transmembrane 4 L6 family member 1	0h-72h	-4.85392	1.72785e-06
XP_002937374.1	100492662	tm4sf18	transmembrane 4 L6 family member 18	6h-72h	-4.08059	0.00086973
XP_031758781.1	101735261	tm4sf19	transmembrane 4 L6 family member 19	0h-15h	-4.3943	0.0007345
XP_002935638.2	100486530	tmc2	transmembrane channel-like protein 2-A	0h-72h	3.69737	3.04574e-05
XP_012814975.1	100494092	tmc3	transmembrane channel-like protein 3	6h-72h	-3.43164	0.000524096
XP_031750495.1	100497681	tmc8	transmembrane channel-like protein 8 isoform X3	WT-72h	3.09926	4.00733e-06
XP_012826896.2	101735094	tmem130	transmembrane protein 130	WT-72h	-2.415	0.0016333
XP_002934903.1	100496530	tmem14a	transmembrane protein 14A	WT-72h	1.73004	0.00179464
XP_012810869.1	100487151	tmem150c	transmembrane protein 150C	WT-72h	2.12413	0.00162597
NP_001090768.1	100037854	tmem151b	transmembrane protein 151B	0h-72h	-3.87731	0.000196376
XP_031748333.1	100127636	tmem163	transmembrane protein 163	WT-0h	-2.02844	0.00402669
XP_002940764.1	100490211	tmem179	transmembrane protein 179	6h-72h	-8.13066	0.000951205
XP_002939537.1	100497282	tmem200b	transmembrane protein 200B	WT-72h	1.89191	0.0014428
XP_002931615.3	100497136	tmem212	transmembrane protein 212	6h-72h	-4.75466	3.42481e-06
XP_002940369.2	100490443	tmem213	transmembrane protein 213	0h-72h	-2.75464	0.00155806
XP_031762003.1	101733884	tmem240	transmembrane protein 240 isoform X2	6h-72h	-2.87685	0.000233518
XP_031760735.1	100170615	tmem25	transmembrane protein 25	0h-24h	-2.05654	0.00349248
NP_001011433.1	496918	tmem254	transmembrane protein 254	0h-72h	-1.30599	0.0094265
XP_031761626.1	100493672	tmem273	transmembrane protein 273	WT-72h	3.0091	3.77735e-06
NP_001016127.1	548881	tmem38b	transmembrane protein 38B	0h-72h	-1.62376	0.000736835
NP_001072343.1	779796	tmem63a	transmembrane protein 63A	0h-72h	-3.08649	0.000134501
XP_012823243.1	100036641	tmem63c	transmembrane protein 63C	WT-72h	-1.55565	0.000681727
XP_031761456.1	100379931	tmem72	transmembrane protein 72 isoform X2	0h-72h	-2.3076	0.00268578
XP_031749832.1	100145240	tmem98	transmembrane protein 98	WT-72h	2.45585	3.76836e-07
XP_031751505.1	100127721	tmigd1	transmembrane and immunoglobulin domain containing 1	0h-72h	-2.93463	0.00944819
XP_004912265.1	101731874	tmprss2.1	transmembrane protease serine 2	WT-72h	3.50792	0.000891858
XP_031752400.1	100497514	tmprss2.12	transmembrane protease serine 2	WT-72h	5.52269	2.09984e-12
XP_031752394.1	100494862	tmprss2.5	transmembrane protease serine 2	15h-72h	5.27994	0.00246614
XP_031752328.1	100490444	tmprss3	transmembrane protease serine 3	WT-72h	2.45872	0.00163244
XP_031754523.1	100498549	tmtc1	protein O-mannosyl-transferase TMTC1 isoform X2	WT-72h	2.9972	2.71809e-05
XP_031747515.1	100485899	tnfaip2	tumor necrosis factor alpha-induced protein 2	WT-15h	4.47529	1.20663e-11
XP_031748961.1	100135024	tnfrsf12a	tumor necrosis factor receptor superfamily member 12A	WT-72h	2.293	0.0017098
NP_001119976.1	100144930	tnfrsf1a	TNF receptor superfamily member 1A	WT-72h	1.46745	0.00371552
XP_031762507.1	116412431	tnfrsf25	tumor necrosis factor receptor superfamily member 25	0h-72h	2.93072	0.00831627
XP_031761741.1	108648144	tnfrsf4	tumor necrosis factor receptor superfamily member 4	6h-24h	4.36319	0.00674582
XP_031762463.1	100489585	tnfrsf9	tumor necrosis factor receptor superfamily member 9	WT-72h	4.7809	1.21675e-05
XP_004916845.2	100497331	tnfsf10l	tumor necrosis factor ligand superfamily member 10 isoform X2	WT-72h	3.38262	1.70144e-08
XP_002938089.1	100038074	tnfsf11	tumor necrosis factor ligand superfamily member 11	WT-24h	2.72577	0.000203597
XP_031755426.1	105945543	tnfsf12	tumor necrosis factor ligand superfamily member 12	WT-72h	1.8162	0.000966878
XP_002935247.2	100494382	tnfsf15	tumor necrosis factor ligand superfamily member 15	WT-72h	2.4631	0.00963285
NP_001072703.1	780160	tnip1	TNFAIP3 interacting protein 1	WT-72h	2.49374	0.00180473
XP_002941000.1	100379985	tnip2	TNFAIP3-interacting protein 2	WT-72h	3.07079	7.36822e-05
XP_031758937.1	100487217	tnip3	TNFAIP3-interacting protein 3 isoform X2	WT-72h	4.67688	0.000939295
XP_017949080.2	100491528	tnn	tenascin-N	15h-72h	4.0219	1.14019e-06
XP_004918749.2	101734898	tns4	tensin-4	WT-6h	3.02589	9.31624e-05
XP_031747220.1	100489649	tnxb	tenascin-X isoform X2	WT-72h	3.01921	0.00122381
XP_031758348.1	100495375	togaram2	TOG array regulator of axonemal microtubules protein 2 isoform X3	6h-72h	-2.11743	0.00344553
XP_031761792.1	100496308	tp73	tumor protein p73 isoform X7	0h-15h	1.98588	0.00400422
XP_031753251.1	105946688	tpbgl	trophoblast glycoprotein-like	0h-72h	-2.08826	0.00348855
XP_031759064.1	100135218	tpd52	tumor protein D52	WT-72h	-1.4021	0.00838657
XP_031756740.1	594975	tpm2	tropomyosin 2	WT-72h	3.30359	4.66985e-08
XP_031758614.1	100036738	tpo	thyroid peroxidase	0h-72h	-2.58639	0.00181543
XP_012826218.1	548372	tpsg1	serine protease 27	WT-72h	5.18798	2.89429e-07
XP_017949070.1	101734068	trabd2b	metalloprotease TIKI2	WT-72h	-2.10182	0.000922742
NP_001005003.1	448489	trarg1	trafficking regulator of GLUT4 (SLC2A4) 1	0h-15h	2.32505	0.000111919
XP_012823435.1	100126214	trem2	triggering receptor expressed on myeloid cells 2	WT-72h	2.29477	0.00238007
XP_002936137.2	100498158	trhr2	thyrotropin-releasing hormone receptor	6h-72h	-4.16095	0.000868423
XP_002938707.2	100497021	trib1	tribbles homolog 1	WT-72h	1.56272	0.00111784
XP_017947504.1	448181	trim2	tripartite motif containing 2	0h-72h	-1.77183	0.00601748
XP_004913385.2	100485708	trim66	tripartite motif-containing protein 66 isoform X2	0h-72h	1.90315	0.000460752
XP_004911919.2	100492277	troap	tastin isoform X4	0h-72h	-1.22962	0.00732915
NP_001121434.1	100158526	trpa1	transient receptor potential cation channel, subfamily A, member 1	WT-72h	-3.37299	2.89429e-07
XP_002937145.3	100497011	trpc1	short transient receptor potential channel 1	WT-72h	-2.03986	0.00724513
XP_031752130.1	100492026	trpc2	short transient receptor potential channel 2	WT-72h	2.59529	0.000336444
XP_002941939.2	100490905	trpc3	short transient receptor potential channel 3	WT-72h	-4.03276	4.10867e-05
XP_031753325.1	100491139	trpm2l	transient receptor potential cation channel subfamily M member 2 isoform X2	WT-72h	-2.43653	0.00162597
XP_031751643.1	100487208	trpv1	transient receptor potential cation channel, subfamily V, member 1	0h-72h	-3.69237	0.000221016
XP_012820642.2	100494502	trpv4l.2	transient receptor potential cation channel subfamily V member 4	0h-15h	3.73488	1.87966e-09
XP_031760465.1	100494341	trpv4l.3	transient receptor potential cation channel subfamily V member 4	WT-72h	-3.21902	4.85113e-12
XP_031760768.1	100379874	trpv5	transient receptor potential cation channel, subfamily V, member 5	6h-72h	-2.1051	0.000341372
XP_002938949.2	100489691	tspan32	tetraspanin-32	0h-72h	-3.27932	6.83343e-08
XP_012826895.2	100492500	tspear	thrombospondin-type laminin G domain and EAR repeat-containing protein isoform X1	0h-24h	1.57433	0.0066047
XP_031747842.1	100379937	ttc24	tetratricopeptide repeat protein 24 isoform X1	6h-72h	-2.94316	0.0019998
NP_001015772.1	548489	ttc36	tetratricopeptide repeat domain 36	0h-24h	-1.93106	0.000332377
XP_012818613.1	780054	ttk	TTK protein kinase	WT-72h	-1.29463	0.00531749
XP_017951499.1	101733827	ttll10	inactive polyglycylase TTLL10	6h-72h	-2.64307	0.000105923
XP_031749742.1	100486465	tuba1al	LOW QUALITY PROTEIN: tubulin alpha-8 chain	6h-15h	-3.30665	0.00824763
XP_004917694.1	100490289	tuba1cl.1	tubulin alpha-1A chain	6h-72h	-2.40738	3.08009e-05
XP_002933993.2	100497528	tuba1cl.2	tubulin alpha-1A chain	6h-72h	-2.45671	7.35482e-05
XP_031749744.1	100144986	tuba1l	LOW QUALITY PROTEIN: tubulin alpha-8 chain	WT-15h	-3.27731	0.00174904
NP_998847.1	407878	tubal3.1	tubulin alpha like 3, gene 1	0h-15h	3.06047	0.00263651
XP_031750538.1	101730558	tubb1	tubulin beta-1 chain isoform X2	0h-72h	-3.8904	1.39222e-10
NP_989408.1	395045	tubb3	tubulin beta 3 class III	6h-72h	-1.96262	0.00128493
XP_012825219.1	779904	tubb4b	tubulin beta 4B class IVb	WT-72h	-1.43112	0.00390708
NP_001008056.1	493418	tubb6	tubulin beta 6 class V	0h-24h	1.44301	0.00747972
NP_001096518.1	100125152	tyr	tyrosinase	WT-24h	-2.27104	0.000150259
XP_002940670.1	100493958	tyrobp	TYRO protein tyrosine kinase-binding protein	WT-15h	3.30374	5.32829e-07
XP_012817831.1	549230	tyrp1	tyrosinase-related protein 1	WT-24h	-2.30138	0.00122372
NP_001095283.1	100124324	ube2c	ubiquitin conjugating enzyme E2 C	WT-72h	-1.22548	0.00807589
XP_004913986.1	101733423	ube2u	ubiquitin-conjugating enzyme E2 U	6h-72h	-3.71671	0.000245351
XP_031758255.1	780337	ube3b	ubiquitin protein ligase E3B	WT-24h	1.26921	0.00513155
XP_012827179.2	496964	ubp1	upstream binding protein 1	0h-72h	-2.88731	0.00106024
XP_031749567.1	100491428	umod.3	uromodulin	24h-72h	13.4707	3.33417e-23
NP_001120507.1	100145635	unc13d	unc-13 homolog D	WT-15h	2.00648	0.0033842
XP_031749789.1	779473	unc80	protein unc-80 homolog isoform X25	6h-72h	-2.19321	0.00071519
XP_017952549.2	100492016	uncx	UNC homeobox	WT-72h	-2.59476	0.00369792
NP_988978.2	394575	upk3a	uroplakin 3A	15h-72h	2.18862	0.00474434
NP_001011486.2	496978	urod	uroporphyrinogen decarboxylase	0h-72h	-2.12148	0.000286293
XP_012821652.1	100216064	usp2	ubiquitin specific peptidase 2	0h-72h	-2.50849	0.00378864
NP_001120467.1	100145570	uts2b	urotensin 2B	WT-6h	2.74889	0.00237523
NP_989031.1	394628	vamp2	vesicle associated membrane protein 2	WT-72h	-1.34791	0.00274525
XP_004911673.1	100497964	vav1	proto-oncogene vav isoform X2	WT-72h	2.31474	0.00178639
NP_988862.1	394456	ventx2.1	VENT homeobox 2, gene 1	WT-0h	-3.25058	0.00295765
XP_002937178.3	100494704	ventx2.2	homeobox protein Hox-B5	WT-0h	-3.09606	0.00372028
XP_031758263.1	100496304	veph1	ventricular zone-expressed PH domain-containing protein homolog 1 isoform X3	0h-72h	-2.0636	0.000193234
XP_002936422.2	100489359	vip	VIP peptides	0h-24h	-3.76628	1.97376e-06
XP_031751744.1	493262	vmp1	vacuole membrane protein 1	WT-72h	1.4403	0.00358612
XP_017951162.2	108648096	vsig10l2	V-set and immunoglobulin domain-containing protein 10-like 2	15h-72h	7.45585	0.00143783
XP_012816865.1	780250	vstm2b	V-set and transmembrane domain containing 2B	0h-72h	-2.75778	0.000996871
XP_012824701.2	101730846	vwa7	von Willebrand factor A domain-containing protein 7 isoform X2	0h-72h	-3.33026	3.78084e-07
XP_002935358.1	100490081	vxn	vexin	WT-24h	-3.05651	0.000282745
NP_001107675.1	496673	was	WASP actin nucleation promoting factor	WT-15h	2.13687	0.00104988
XP_031747866.1	100493075	wdr38	WD repeat-containing protein 38	WT-72h	-2.48415	0.00141013
XP_012818493.1	549615	wdr49	WD repeat domain 49	6h-72h	-3.41075	7.20217e-07
XP_031755714.1	100145513	wdr63	WD repeat domain 63	WT-72h	-1.86793	0.00332861
XP_031755039.1	100494443	wdr72	WD repeat-containing protein 72	6h-72h	-2.34944	0.00173238
XP_002932998.2	100379849	wdr76	WD repeat-containing protein 76	WT-72h	-2.02204	1.18809e-05
XP_012815003.1	100488550	wdr93	WD repeat-containing protein 93	6h-72h	-2.03543	0.00364927
XP_002935659.1	100494547	wfdc2	WAP four-disulfide core domain protein 2	0h-72h	3.74384	9.7929e-05
XP_012812778.1	780228	wnt10b	Wnt family member 10B	0h-15h	-3.06871	0.000504345
XP_004910783.1	100491761	wnt2b	protein Wnt-2b	WT-72h	-2.2981	0.00212665
XP_031757120.1	101734372	wnt5a	protein Wnt-5a isoform X2	0h-72h	1.36449	0.00882876
XP_004915998.1	100496786	wnt8b	protein Wnt-8b isoform X2	WT-72h	-2.36836	0.00468434
XP_002943269.2	100379817	xa-1	protein XA-1	WT-72h	4.7971	2.9697e-06
XP_031759966.1	100491922	xbg100491922	uncharacterized protein xbg100491922	WT-72h	3.89156	7.09428e-07
XP_002937980.1	100496955	xbg100496955	mucin-2	WT-72h	-2.15258	0.00900555
NP_001012289.1	497103	xk	X-linked Kx blood group	0h-72h	-4.36167	5.88653e-07
XP_031753537.1	100170415	ybx2	Y-box binding protein 2	WT-72h	-2.22252	0.000239355
[truncated: 8 more rows]
