# Supplementary material for: Wide-scale identification of novel/eliminated genes responsible for evolutionary transformations
Source: Biol Direct. 2023 Aug 11;18:45. doi: 10.1186/s13062-023-00405-6 (PMC10416458; doi:10.1186/s13062-023-00405-6)
Supplement: Supplementary file 3 — Additional file 3: Table S3. The list-3 of Xenopus tropicalis frog genes (268 pcs) that are simultaneously: present in fish; absent in placental mammals; significantly change their expression level after the amputation of tail, at the standard parameters. For each gene, the characteristics m. n, p, q are shown, see details in the description of Additional file 4: Table S1. For the column descriptions ref. to Additional file 4 Table S1 and Additional file 5 Table S2. [file 13062_2023_405_MOESM3_ESM.xlsx]

## Sheet: Table S3
Protein	Gene ID	Δt	logFC	FDR	Chr	Start	End	+/-	Symbol	Name	m	n	p	q	Monodelphis	Ornithorhynchus	Sarcophilus	Anas	Gallus	Meleagris	Taeniopygia	Anolis	Chrysemys	Crocodylus	Notechis	Pelodiscus	Pogona	Callorhinchus	Danio	Latimeria	Oreochromis	Oryzias	Takifugu
XP_031762481.1	116412418	0h-72h	13.2816	2.43461e-52	7	84026054	84037223	-1	LOC116412418	zona pellucida-like domain-containing protein 1	0	0	0	4																102352175	102079625	101167813	115251393
XP_031758116.1	108647649	15h-72h	12.0429	8.39057e-08	5	20633340	20640983	-1	LOC108647649	fibrillin-1-like	0	0	0	3															100332400	102362154		110016568
XP_031762287.1	116412322	24h-72h	10.3141	1.44917e-46	7	84053418	84072468	-1	LOC116412322	zona pellucida-like domain-containing protein 1	0	0	0	2															567816		100700768
XP_031762547.1	101732907	15h-72h	8.36627	0.000946568	7	106685037	106691061	-1	LOC101732907	fish-egg lectin	0	0	0	1																102361179
XP_017949468.2	108647602	15h-72h	8.30442	1.05617e-05	5	20625240	20631877	-1	LOC108647602	mucin-4-like	0	0	0	3																106704889	112842015		115249639
XP_031762465.1	101733515	15h-72h	7.90394	2.39894e-05	7	129409286	129412369	1	LOC101733515	trafficking regulator of GLUT4 1-like	0	0	0	1																			101076803
XP_002935655.1	100493875	WT-24h	7.74433	4.18672e-06	4	128410726	128415645	-1	bglap2	osteocalcin	0	4	6	1				101805222	417943	100543749	100231110	100566807	101954035	109316823	113432294	102443906	110091370	121851279
XP_031752215.1	100487852	0h-72h	7.67676	1.30848e-08	2	75185474	75203952	1	LOC100487852	tetraspanin-18	0	4	3	2				106019325	428541	104914464	115498541	103278750			113420795		110073319	103179051		102346078
XP_031756904.1	100492420	0h-72h	7.32995	2.86038e-13	4	112151605	112194555	1	LOC100492420	uncharacterized protein LOC100492420 isoform X1	0	0	0	4															100319971		106098134	101174950	115247967
XP_031753999.1	116409486	0h-72h	7.17613	4.06699e-07	3	94669651	94677003	-1	LOC116409486	uncharacterized protein LOC116409486	0	0	1	2									101936937						568832				115250979
XP_017953150.2	100495179	15h-72h	7.14091	2.71814e-07	9	12152909	12175437	1	LOC100495179	uncharacterized protein LOC100495179 isoform X1	0	0	0	1																			105417599
XP_031761969.1	116412262	15h-72h	6.98468	0.000114976	7	129420554	129424283	-1	LOC116412262	dispanin subfamily A member 2b-like	0	0	5	1								103279934	101946288	109318008	113425924	102449547			569467
XP_031748020.1	100485160	0h-72h	6.60128	6.13586e-07	8	54956565	54962565	1	LOC100485160	protocadherin-20	1	0	0	4			100919025											103179326	568796	102357400	102077653
XP_002931846.1	100490060	WT-72h	6.47565	0.0002818	8	45926669	45931569	1	acod1la	cis-aconitate decarboxylase	1	3	0	3		100084560		101794721		100546964	100226594							103177413				101163093	101076857
NP_001096642.1	100125311	WT-72h	6.46113	0.000290971	8	45803688	45808678	-1	acod1lb	aconitate decarboxylase 1 like gene b	0	4	3	5				101794721	422307	100546964	100226594		101937974	109313741			110080151		562007	102354684	100692168	101163093	101076857
XP_031752208.1	100493429	WT-72h	6.28234	1.29214e-06	2	26533311	26548966	1	LOC100493429	erythrocyte band 7 integral membrane protein-like	0	0	0	3															550260	102362440	100698362
XP_031749589.1	100495612	WT-72h	6.12192	2.9944e-06	9	1978579	1994403	-1	lat	linker for activation of T-cells family member 1	3	0	2	1	103104196	114809080	105749549					103280008			113418575					102351097
XP_031757199.1	101733911	WT-72h	6.11455	1.70182e-09	4	112113001	112150772	1	LOC101733911	fibronectin-like	0	0	0	2																	112842900		105418129
XP_031747560.1	100485430	WT-72h	5.88529	0.00069841	8	104765484	104787587	1	jmjd7-pla2g4b	cytosolic phospholipase A2 delta	1	4	6	2	100620032			101794764	423227	100542475	100218133	100561409	101934370	109321647	113409996	102452248	110079006		565386			101156151
XP_031748015.1	100490728	WT-72h	5.73802	1.30824e-09	8	133826875	133836392	-1	LOC100490728	major histocompatibility complex class I-related gene protein-like	0	0	0	1														103189724
XP_002941647.1	100497190	0h-15h	5.69221	2.88842e-28	8	36680677	36691155	1	krt18.2	keratin, type I cytoskeletal 18-B	0	0	0	6														103184671	559906	102346321	100707177	101156182	101065652
XP_031753328.1	116408943	0h-72h	5.69115	1.48858e-05	2	7872837	7886969	1	LOC116408943	OX-2 membrane glycoprotein-like	2	4	3	4	103096269		105750256	101798037	770026	104913681	115497877		101935494	109305596		102447564			100334656	102367554	100705808		101077028
XP_017947321.2	105946711	6h-72h	5.6398	5.75337e-08	2	102270067	102283859	1	LOC105946711	zona pellucida-like domain-containing protein 1	0	0	0	4														103180194	563874			101169130	101063988
XP_031747959.1	100485630	WT-15h	5.59661	7.86186e-06	8	117008348	117017014	1	LOC100485630	lysozyme g isoform X2	0	0	0	1																			445926
XP_002939739.1	100494289	WT-72h	5.54804	5.24231e-06	9	7525491	7533596	1	prss8l100494289	serine protease 27 isoform X1	0	0	1	5									101934131						436869	102365895	112841775	101156497	101071414
XP_031752400.1	100497514	WT-72h	5.52269	2.09984e-12	2	10447826	10481305	1	tmprss2.12	transmembrane protease serine 2	0	0	0	2																	102076746	101164532
XP_031762273.1	100496372	WT-72h	5.45386	7.16093e-11	7	50661908	50675207	-1	LOC100496372	uncharacterized protein LOC100496372	0	4	1	5				101798065	423629	104911870	115495757			109324342				103182389	555816	102353859	102080399		105416334
XP_002931851.1	100490918	WT-72h	5.41433	0.00332169	8	45833943	45836837	1	phyhdlb	uncharacterized protein phyhdlb	0	0	0	1																		101169464
XP_002932292.1	100490291	WT-24h	5.28251	0.00774557	3	106946472	106948226	1	LOC100490291	cocaine- and amphetamine-regulated transcript protein	0	0	0	5														103188401	100329270	106702461	102079351		105417253
XP_002931847.2	100490235	WT-72h	5.20562	0.00265203	8	45858982	45862244	-1	phyhdla.3	uncharacterized protein phyhdla.3	0	0	0	4														103177431	565650		100691362		101062294
XP_012826218.1	548372	WT-72h	5.18798	2.89429e-07	9	7536343	7545199	1	tpsg1	serine protease 27	0	0	0	1															768292
XP_031746847.1	116406621	15h-72h	5.16545	0.00336396	1	137504686	137538985	1	LOC116406621	nitrile-specifier protein 5-like isoform X1	0	0	5	5								103277646	101949967		113416423	112547261	110080577	121852903	101885043		100689724	105358653	105416516
XP_031761819.1	105946319	0h-72h	5.10259	0.000405338	1	142166846	142170775	-1	LOC105946319	uncharacterized protein LOC105946319	0	0	2	2								100562370			113426873			121851364			109198109
XP_002940265.1	100498642	0h-72h	4.95589	5.39928e-06	1	23566901	23569705	1	soho1	homeobox protein HMX2	3	4	1	5	100020362	114811264	111721389	113843416	396346	104910871	100232456		101934292					103177350	751654		100701922	101169274	101075566
XP_017949619.1	100497309	15h-72h	4.94723	3.01653e-06	5	20601229	20622547	-1	LOC100497309	mucin-like protein	0	0	0	5														103180843		106704890	100705781	101155537	101062461
XP_017944840.1	100488256	0h-72h	4.79182	0.00102357	10	18337945	18346239	1	LOC100488256	insulin-like growth factor-binding protein complex acid labile subunit	0	0	5	6								100556322	112058847		113413387	102444282	110079130	103183853	557635	102353191	102077598	101168993	105419254
XP_012817658.1	105947222	WT-72h	4.78995	2.63118e-10	4	108558142	108570948	1	LOC105947222	putative ferric-chelate reductase 1 isoform X1	0	1	4	2						104912366		107982786	101936372		113414712	102451418			100004603				115247892
XP_031750960.1	101734738	WT-72h	4.77519	3.76836e-07	1	109575148	109592568	-1	LOC101734738	cysteine-rich protein 1 isoform X2	1	0	3	5		114807963							101936691		113415439	102448085		103182149	100192223		100706555	111948337	115253294
NP_001106621.1	100127848	WT-15h	4.74125	1.05498e-07	7	103616291	103621744	1	sbk1l2	SH3 domain binding kinase 1 like 2	0	0	5	1								100564338	101937019		113423011	102445017	110086464	103181430
XP_031748713.1	100496188	WT-72h	4.68135	6.74826e-19	9	1630129	1648209	-1	LOC100496188	uncharacterized protein LOC100496188	0	0	0	2																	102075682	101156204
XP_002942581.2	100485706	0h-15h	4.58334	2.59692e-07	3	42115679	42122247	-1	LOC100485706	toll-like receptor 13	0	0	5	2									101952684	109309994	113423730	102451718	110072303	103186972	403135
XP_031759652.1	100489129	24h-72h	4.52515	1.76718e-10	6	64782853	64794443	1	LOC100489129	thread biopolymer filament subunit gamma	0	0	0	2															563946	102360162
XP_031747348.1	116406732	0h-15h	4.52205	5.97873e-05	8	132081633	132085642	1	LOC116406732	high affinity immunoglobulin gamma Fc receptor I-like	0	0	0	1																		111947787
XP_031758684.1	100496982	WT-72h	4.36072	1.26126e-09	5	161990512	162004654	1	LOC100496982	deleted in malignant brain tumors 1 protein	0	0	0	2															558392		102080707
XP_017947371.2	100486323	15h-72h	4.35012	0.00933222	2	141422891	141436783	1	LOC100486323	glycoprotein-N-acetylgalactosamine 3-beta-galactosyltransferase 1	0	0	2	2									101931210	109324423				103183841	337131
XP_031759895.1	100491211	WT-72h	4.30044	9.41548e-12	6	149039095	149079613	1	fucolectinloc100491211	uncharacterized protein fucolectinloc100491211 isoform X1	0	0	0	1																	100699110
XP_002939963.1	100493779	0h-6h	4.29241	1.11744e-05	5	132732033	132734600	-1	LOC100493779	C-C motif chemokine 4	0	0	0	4														103174787	100141478		100702962	105357410
NP_001011067.1	496477	WT-15h	4.23476	2.48974e-08	7	109521552	109523329	-1	cxcr3	chemokine (C-X-C motif) receptor 3	0	0	4	4								100566266	101938365		113426426		110089443		791973		100702768	101155297	101080123
XP_031753864.1	733767	0h-72h	4.12891	0.00329217	3	56126232	56130954	1	angpt4	angiopoietin 4	0	0	0	2																102355921		101160208
XP_002936826.1	100498107	WT-72h	4.02672	0.00521719	8	40454139	40463415	1	LOC100498107	uncharacterized protein LOC100498107	1	2	0	5		103171094		106014690	112532301									103177421	565454		100691901	105354918	101065565
XP_002936020.4	100493453	WT-15h	4.02377	8.13848e-13	7	39957125	39983985	-1	LOC100493453	uncharacterized protein LOC100493453 isoform X1	0	0	0	1														103182372
XP_031762580.1	100485636	WT-72h	4.02248	9.91621e-05	7	109540266	109548350	-1	LOC100485636	C-X-C chemokine receptor type 3	0	0	3	5								103281533	101934961				110089444		654692	102350639	109204161	101156279	101079665
XP_017953147.2	100493204	0h-72h	3.99118	0.00012184	9	32771339	32786047	-1	LOC100493204	palmitoleoyl-protein carboxylesterase notum2	0	0	2	5									101945774	109314563					566040	102351795	100690761	101157515	101061589
XP_031759966.1	100491922	WT-72h	3.89156	7.09428e-07	6	2289069	2305686	1	xbg100491922	uncharacterized protein xbg100491922	2	0	2	1	103094626		105750728					100561202					110082574				100704906
XP_031758000.1	100170432	WT-15h	3.8777	4.37439e-07	5	68981212	69002214	1	LOC100170432	enoyl-[acyl-carrier-protein] reductase, mitochondrial isoform X1	0	0	0	2															101884755	102354084
XP_002939967.1	100494455	WT-72h	3.86771	0.000106617	5	132618240	132622740	-1	LOC100494455	C-C motif chemokine 20	0	0	0	1															563152
XP_031747105.1	101734537	0h-72h	3.85729	0.00424282	8	8453878	8456149	1	LOC101734537	NLR family CARD domain-containing protein 3	0	0	0	5															110439792	102353159	102076298	105354674	115247537
XP_002935659.1	100494547	0h-72h	3.74384	9.7929e-05	4	128280472	128288555	1	wfdc2	WAP four-disulfide core domain protein 2	1	0	0	2	100030606																112841738	101171080
XP_012820642.2	100494502	0h-15h	3.73488	1.87966e-09	6	138021793	138050127	1	trpv4l.2	transient receptor potential cation channel subfamily V member 4	0	0	0	1															100000322
XP_031755404.1	101734769	WT-15h	3.71929	0.000131159	3	145493589	145502024	1	LOC101734769	uncharacterized protein LOC101734769	0	0	0	1														103190919
XP_004913953.2	101734421	WT-72h	3.71203	6.29152e-08	4	123860167	123870543	1	LOC101734421	protein shisa-4	0	0	0	1																102352894
XP_031760417.1	116411728	15h-72h	3.70178	0.00487661	6	151389443	151408876	-1	LOC116411728	NXPE family member 3-like	0	0	0	1															100007333
XP_002935638.2	100486530	0h-72h	3.69737	3.04574e-05	1	130626707	130665584	1	tmc2	transmembrane channel-like protein 2-A	0	0	0	6														103182386	567304	102349571	100699635	101167136	446002
XP_031755473.1	101732610	0h-15h	3.6792	1.29254e-05	3	151747380	151764116	1	LOC101732610	asialoglycoprotein receptor 1	0	0	0	1																	106097406
XP_031760288.1	116411664	WT-72h	3.63983	4.75111e-07	6	2335899	2350566	1	LOC116411664	uncharacterized protein LOC116411664	1	0	2	2		100090618						100561202					110082574		100004951		102078475
XP_031746795.1	116406592	WT-6h	3.60839	0.00100934	8	121166325	121171298	-1	LOC116406592	uncharacterized protein LOC116406592	0	0	0	1															110438970
NP_001107334.1	100135154	WT-24h	3.53321	0.00947906	6	64694662	64696186	1	ccr3	chemokine (C-C motif) receptor 3	0	0	0	6														121852915	563803	102363426	100708026	101155057	101069061
XP_017946955.2	101731623	WT-15h	3.52107	4.54149e-07	2	39081607	39097305	-1	LOC101731623	interleukin-5 receptor subunit alpha-like	0	4	4	2				101792942	101749641	104916114	115495938		101938872	109306134		102457584	110089754		796604	106703718
XP_031746720.1	100496685	0h-72h	3.51844	7.6342e-06	8	43886385	43910590	1	LOC100496685	phosphatidylinositol 3,4,5-trisphosphate 5-phosphatase 2-like	0	4	3	6				119717868	428692	100540799	100222691		101951468	109310894		102448772		103179101	368433	102351582	100706013	101168299	101069844
XP_002940708.1	496767	WT-15h	3.50411	1.28902e-10	1	105876521	105880832	-1	LOC496767	complement factor D	1	2	1	1		100089760				100540776	100229016						110072525		100034478
XP_031760873.1	116412004	WT-72h	3.48258	9.11976e-05	1	102271787	102277929	-1	LOC116412004	mucin-16-like	1	2	4	1	107651949			101798524		109363700			122172308		113420961	102449695	110072721	121850535
XP_031755207.1	100487251	WT-15h	3.46832	1.21229e-08	3	133879738	133900115	-1	asgr1	hepatic lectin isoform X2	0	0	0	1																		101164960
XP_031754097.1	116409561	0h-72h	3.44311	0.00944056	3	131585804	131588721	-1	LOC116409561	endonuclease domain-containing 1 protein-like	0	0	0	2																	100694785		101071591
XP_031746924.1	100492080	WT-72h	3.43669	0.00240383	8	10717036	10718528	1	LOC100492080	uncharacterized protein LOC100492080	0	1	0	1				119717909										103189486
NP_001011503.2	497008	WT-72h	3.42071	0.000394647	9	21364866	21367252	-1	ras-dva1	ras-related protein ras-dva	3	0	1	4	100027359	114809107	100920186						101948657					103186622	567084	102348346	100694008
XP_004916844.2	100497331	WT-72h	3.38262	1.70144e-08	8	39538367	39544945	1	tnfsf10l	tumor necrosis factor ligand superfamily member 10 isoform X1	2	4	6	6		107547878	100924701	101800948	395283	100541463	115495264	100562710	101939668	109311072	113423093	102454704	110080149	103179217	114466	102348388	100705259	101158803	101069829
XP_002939427.3	100497503	WT-72h	3.36854	0.00839865	8	78997058	79012802	-1	LOC100497503	cytochrome P450 2H2	0	2	0	3				101797666	414746									103172208			109205078		101073682
XP_031750454.1	116407990	0h-24h	3.27087	0.000391834	10	6488221	6494052	1	LOC116407990	putative nuclease HARBI1	0	0	0	1																			115249933
XP_012826757.2	100490989	WT-15h	3.24145	1.3698e-05	1	142182977	142207903	-1	LOC100490989	Fc receptor-like A isoform X2	0	0	0	2															100320788		112846236
XP_012823082.2	100489887	WT-72h	3.19728	0.00888006	8	45887699	45894379	1	satpa	uncharacterized protein satpa	1	4	4	6		100084527		101790642	428714	100546811	100232337	100563185	101938246	109313740			110080153	103179323	335392	102354411	100691633	101163339	115252491
XP_017950348.2	100494740	WT-72h	3.16727	9.29732e-05	6	39003152	39040175	1	LOC100494740	multidrug resistance protein 2	0	4	4	1				101793099	420606	100547526	100229243	100566687		109309630	113418906		110073074		798527
XP_031750577.1	100495138	WT-6h	3.12546	3.46728e-06	10	14962850	14996367	1	itga2b.2	integrin alpha-IIb isoform X1	0	0	1	1													110081352				100704409
XP_031755240.1	100494903	WT-6h	3.11306	0.00223083	3	137310427	137330935	1	LOC100494903	intercellular adhesion molecule 5	3	0	3	2	103094024	103165083	100933283						101952515		113426533		110081726		100005895			111947787
XP_031755481.1	116409853	WT-72h	3.10146	0.000295876	3	151923451	151947994	-1	LOC116409853	cornifelin homolog	0	0	0	5															567858	102358526	106097030	110017082	101061492
XP_031758488.1	100487726	WT-15h	3.09562	0.000987932	5	91661916	91709192	-1	LOC100487726	CD109 antigen isoform X2	0	0	0	1																	100698222
XP_012811632.1	105946474	WT-72h	3.06402	0.00333998	1	25312153	25329261	-1	LOC105946474	uncharacterized protein LOC105946474	0	0	0	3																	102080180	110017076	115250786
XP_017950357.1	100491716	0h-72h	3.04451	2.29914e-05	6	58690632	58712443	1	LOC100491716	C-C chemokine receptor type 3	0	0	0	1																	100691975
XP_004917825.1	101733569	WT-72h	3.04102	1.31492e-06	5	132673543	132681788	-1	LOC101733569	eotaxin-like	0	0	0	2														103174764	556621
XP_031762129.1	108645212	WT-15h	3.02678	8.58185e-05	7	123603400	123626222	1	LOC108645212	sialoadhesin	0	0	0	1																			105416614
XP_002932656.1	496976	WT-72h	3.01961	1.24244e-07	8	71226822	71245586	1	lgals9b	galectin-4	0	0	5	1								100557959	101951606		113426415	102456182	110089455			102356716
XP_031749488.1	116407728	WT-72h	2.99522	0.00283793	9	6878570	6896452	-1	LOC116407728	interferon-induced very large GTPase 1-like isoform X3	0	0	1	1										109312069								105354627
XP_031762300.1	101731766	WT-15h	2.9944	5.53643e-05	7	123296840	123310634	-1	LOC101731766	B-cell receptor CD22-like	0	0	1	1											113423262							105356005
XP_031762272.1	101734432	WT-0h	2.9897	0.00170507	7	6537222	6543307	1	LOC101734432	C-type lectin domain family 2 member D-related protein	0	0	0	1																		101169809
XP_031751177.1	100489121	WT-72h	2.98249	3.31611e-05	1	24339679	24354988	1	LOC100489121	uncharacterized protein LOC100489121	2	3	3	2	103098741		111721527	101803964		104910825	115494917		101951980	109322412		102462366		103181322				101156774
XP_002939502.1	100488117	WT-0h	2.97436	0.00918098	8	74999093	75008330	-1	ctgfl	CCN family member 2	0	1	0	2					776271											102350164			115249245
XP_002939769.2	100488368	6h-72h	2.95227	0.00553053	7	47630263	47642399	-1	LOC100488368	protein NDNF	0	4	5	6				101802962	423605	100546809	100219300	100553857	101948997	109324352	113416362		110083648	103181164	100148595	102365606	102076914	101163105	101065345
XP_031756630.1	100497756	WT-72h	2.94785	0.00504348	4	27871812	27988748	-1	LOC100497756	mucin-2	0	0	0	1															100334291
XP_031762552.1	100145081	WT-15h	2.8708	0.00329035	7	108590106	108622441	1	ceacam8	carcinoembryonic antigen-related cell adhesion molecule 16 isoform X2	2	0	3	2	100618225		100930612						101946791		113421202		110089445		100329806				105416740
XP_012815667.1	100492943	WT-72h	2.86428	1.49242e-05	3	28321446	28325574	1	LOC100492943	proteinase-activated receptor 3 isoform X1	0	4	2	1				101796765	416197	104913232	115497097		101946429	109309922					793315
NP_001096373.1	100124967	WT-72h	2.8635	0.000102971	5	148757046	148772810	-1	cyp2b6	cytochrome P450 family 2 subfamily B member 6	0	2	2	1					422046	100548279					113421894		110083239		449790
NP_988992.1	394588	WT-24h	2.85381	9.07275e-09	7	111795903	111796857	-1	socs3l	suppressor of cytokine signaling 3-Like	0	0	4	2								100560082	112060870		113418517		110078594	103179170		102360670
XP_031752264.1	101733058	WT-72h	2.81541	3.11526e-06	2	1009819	1037099	-1	LOC101733058	uncharacterized protein LOC101733058 isoform X2	0	0	0	1															101884500
XP_012825970.1	100492428	WT-0h	2.77608	0.004334	2	71369799	71387149	1	LOC100492428	uncharacterized protein LOC100492428	0	0	2	1									101938453			102444823		121850440
NP_001106456.1	100127637	WT-6h	2.76419	0.000111851	8	1355911	1361811	-1	lrrn1-like	leucine rich repeat neuronal 1-like	0	1	3	4							100229379	100562669			113422947		110081201			102365177	100703434	101165638	101072684
XP_031755199.1	116409796	WT-72h	2.76084	0.00112734	3	133069012	133077266	-1	LOC116409796	CD209 antigen-like protein C	0	0	0	1																		101164380
XP_031760126.1	100497860	15h-72h	2.724	0.003141	6	4159446	4171801	-1	LOC100497860	E3 ubiquitin/ISG15 ligase TRIM25	1	1	1	1			100930451				100217673			109305749					562700
XP_031758590.1	116410980	0h-72h	2.72025	0.00145296	5	102561725	102578138	-1	LOC116410980	mucin-like protein	0	0	0	2														103183236			100690358
NP_001011423.1	496906	0h-24h	2.70272	0.00350501	1	107253617	107274956	1	adh6	alcohol dehydrogenase 6 (class V)	0	0	0	1															402939
XP_002932748.1	100488554	WT-72h	2.68183	6.12645e-07	3	129925279	129936474	1	LOC100488554	uncharacterized protein C8orf58 isoform X1	0	1	2	1				119713485				103280613	101941721							102364603
NP_001037975.1	733758	WT-15h	2.66671	0.00681432	3	143851176	143863619	1	LOC733758	uncharacterized loc733758	0	0	1	5									122173148					121851464		106706718	100699880	101165594	115250776
XP_031757113.1	101732277	WT-72h	2.65726	0.000494423	4	148434091	148453870	1	LOC101732277	uncharacterized protein LOC101732277 isoform X1	0	0	0	1																106705944
XP_031754120.1	100486158	WT-72h	2.5769	0.00300808	3	145292861	145303061	-1	LOC100486158	uncharacterized protein LOC100486158	0	0	0	4															368781		102082732	101164541	115252404
NP_001120446.1	100145537	WT-6h	2.5654	8.93417e-05	3	127488394	127519977	-1	adam28.2	ADAM metallopeptidase domain 28, gene 2	0	0	0	1																102360011
XP_017952816.2	101733405	WT-15h	2.46433	0.00253309	9	6253114	6263102	-1	LOC101733405	up-regulator of cell proliferation-like	0	0	1	1										109312069								105354627
XP_002944417.2	100486511	WT-24h	2.45143	0.000381276	5	103285337	103286859	-1	LOC100486511	somatostatin-1	0	0	1	4										109308295					326018		100693797	101157910	101062625
XP_002940655.2	100488066	0h-15h	2.43089	0.000466084	8	77328383	77357852	-1	hhipl1l	HHIP-like protein 1	0	0	1	4									101953544						559014	102363557	100696784		101066304
XP_012810106.2	100488056	0h-72h	2.4207	0.00178777	7	123170219	123187909	1	LOC100488056	B-cell receptor CD22	0	0	2	2								100564538					110070229				109204066		101077497
XP_031750904.1	116408254	WT-72h	2.36395	0.000264631	1	216374300	216384943	-1	LOC116408254	C-type lectin domain family 2 member L-like	0	0	1	1								103281034										101169809
XP_031762270.1	100488472	0h-15h	2.32345	0.00552371	7	123194150	123210875	1	LOC100488472	B-cell receptor CD22	0	0	0	2															569162				115250564
XP_012826039.2	780342	0h-24h	2.30011	2.56551e-06	9	21773872	21799189	-1	MGC145260	hypothetical protein MGC145260	1	3	5	5		114806082		101800187	416755	104913510		103282080	101951698	109313391		102459637	110089818		571430	102354461	102083264	101175221	101069581
XP_031761531.1	108645198	WT-15h	2.27714	0.000542821	7	123316311	123381703	1	LOC108645198	sialic acid-binding Ig-like lectin 12 isoform X1	0	0	0	4															100003913	102360029	109200035		105416628
NP_001106419.2	100127585	WT-72h	2.27029	0.00707031	4	24166252	24173661	-1	fut5	fucosyltransferase 5	0	0	0	1																102363888
NP_001015785.1	548502	WT-72h	2.25131	1.53593e-05	1	206590618	206605761	-1	eef2.2	eukaryotic translation elongation factor 2, gene 2	0	0	5	2								100565477	101938496	109307743	113425526		110085931		336168	102366825
XP_031750640.1	101732294	WT-24h	2.24797	0.00549712	10	51824820	51840043	-1	LOC101732294	uncharacterized protein LOC101732294 isoform X2	2	0	0	6	103098818		116423656											103175409	100331676	102357877	102081607	101169947	115249809
XP_017949106.2	100489839	24h-72h	2.20636	0.000709684	4	103836894	103901679	1	LOC100489839	putative ferric-chelate reductase 1	0	1	0	1					424473												109204262
XP_012814849.1	100490929	WT-72h	2.20171	0.000126631	3	131805278	131813207	-1	LOC100490929	gamma-glutamyl hydrolase	0	0	0	5															553228	102347400	100710498	101161409	101071237
XP_031747250.1	108648296	WT-72h	2.18263	0.00399475	8	130768831	130803094	1	LOC108648296	CD48 antigen isoform X2	0	0	0	1																	106096819
XP_031761530.1	116412109	0h-15h	2.17654	0.00809648	7	123480893	123550773	1	LOC116412109	B-cell receptor CD22-like isoform X5	0	0	1	1										109319413						102360564
XP_031753264.1	100491521	WT-6h	2.1569	0.00219799	2	1335047	1337659	1	LOC100491521	E3 ubiquitin-protein ligase TRIM39-like	0	0	0	1																		101174138
NP_001037986.1	733778	WT-72h	2.14675	2.84289e-07	4	123875833	123889157	1	LOC733778	uncharacterized LOC733778	0	0	1	1											113420563								105417847
XP_031756761.1	100124853	0h-72h	2.12442	7.00341e-06	4	86261045	86359190	1	frem1l	FRAS1-related extracellular matrix protein 1	0	0	3	6								100561497	101938957				110077136	103185296	557221	102352693	100693369	101162917	101072976
XP_031756605.1	101735147	0h-72h	2.04156	0.000463173	4	21693318	21697087	-1	LOC101735147	cathepsin D	0	0	0	1															336746
XP_017950677.1	100496658	15h-72h	1.99072	0.00516161	6	149151054	149208035	-1	LOC100496658	1-phosphatidylinositol 4,5-bisphosphate phosphodiesterase gamma-1 isoform X1	1	4	5	5	100012056			101792010	776273	100542272	115494036	100566976	101930905	109322589		102461099	110070157	103172407		102352804	100711065	101167946	101065481
XP_004919553.2	101732913	WT-72h	1.97998	0.00702657	7	125719758	125739824	-1	LOC101732913	uncharacterized protein LOC101732913	0	0	0	1																102360497
XP_031759967.1	100486918	WT-72h	1.96739	0.00499696	6	2251062	2301591	-1	LOC100486918	uncharacterized protein LOC100486918	0	0	1	3								100560804							100137122		102080283		101063769
XP_002943949.2	100494419	WT-72h	1.91215	0.000939744	5	87987085	88012185	-1	cyp3a4.2	cytochrome P450 3A9	2	0	3	2	100010783	100091970						100558240				102447293	110083730					101155293	101075886
XP_031747524.1	105948226	WT-72h	1.91023	0.00113048	8	131088454	131114345	1	LOC105948226	T-lymphocyte surface antigen Ly-9-like	0	2	0	1					101750908	104914406											106096819
XP_031750878.1	116408244	WT-15h	1.87949	0.00828491	1	214816981	214881736	1	LOC116408244	receptor-type tyrosine-protein phosphatase mu-like isoform X1	0	3	2	1				101796723	427414		115491050	103281039	101946296							106704619
XP_031750819.1	101732034	WT-72h	1.84761	0.00180473	1	212680897	212690595	1	LOC101732034	uncharacterized protein LOC101732034	2	4	5	5	103102989		111719362	101789852	427400	104917199	105760850	103280372	101952333	109307780		102448411	110080488	103180987	101886647	102354024		101166636	105418078
XP_002934368.2	100489307	WT-72h	1.78438	0.00491327	1	142688601	142704679	1	LOC100489307	ubiquitin carboxyl-terminal hydrolase CYLD isoform X1	0	0	4	5									101935998		113425497	102452236	110091688		100333117	102365523	100693654	101167576	115250596
XP_017945664.1	100495290	WT-72h	1.781	0.000305022	8	4456022	4580585	1	LOC100495290	collagen alpha-1(I) chain isoform X1	0	4	3	5				101796328	101747382	104913712	105760944		101947461	109313841		102452610		103180422	100004431		109194272	105355325	105416525
NP_001027503.1	613095	WT-72h	1.78091	0.00213161	8	577479	588841	-1	arhgef3.1	Rho guanine nucleotide exchange factor (GEF) 3, gene 1	1	0	1	5		100082853							112060714						553761	102351129	100693794	101158107	101077094
NP_001096230.1	100124784	WT-72h	1.75741	0.00303474	4	62571986	62610707	-1	slc66a2.2	solute carrier family 66 member 2, gene 2	0	0	0	6														103175944	100003642	102365926	100711201	101175396	101074049
XP_012825361.1	100493151	WT-72h	1.7437	0.00905384	8	140664186	140722112	1	LOC100493151	myelin-oligodendrocyte glycoprotein-like	0	0	0	2																	112844103		115252142
XP_012821916.2	493303	24h-72h	1.70484	0.00471281	7	105419694	105435260	1	sult2b1	sulfotransferase family 2B member 1	0	0	3	2								100553861	101949120		113421782							110016637	101073052
XP_031750859.1	101732936	WT-72h	1.70413	0.00170427	1	214898632	214977434	1	LOC101732936	receptor-type tyrosine-protein phosphatase kappa-like isoform X1	0	4	1	1				101796527	100858919	100551284	101233989	103281041								102350738
XP_002940500.3	100487470	WT-72h	1.59987	0.00731361	7	75718776	75720560	-1	LOC100487470	piggyBac transposable element-derived protein 4	0	0	0	2																	106098917		105417260
NP_001120060.1	100145049	WT-72h	1.58647	0.000102343	5	5407571	5461889	-1	MGC86483	uncharacterized protein MGC86483	0	4	6	6				101797709	421419	100545312	100218075	100562670	101944093	109319816	113421276	102444426	110078705	103189611	492696	102352696	100692977	101169158	105417866
XP_031760259.1	116411653	WT-72h	1.551	0.00112826	6	6405371	6410333	1	LOC116411653	retinoic acid receptor responder protein 2-like isoform X2	0	0	1	1										109305782								101165676
XP_012817292.3	101733630	0h-72h	1.46342	0.00880671	4	21495529	21501008	1	LOC101733630	cathepsin D	0	0	0	1															336746
XP_031747717.1	100188925	0h-24h	1.4514	0.00257926	8	144127107	144141581	1	smad4.2	mothers against decapentaplegic homolog 4	0	3	3	4				119713770	107055136		115498449		101944321	109324709			110088492		560317	102358988	100705094		101072080
XP_031746550.1	100486294	0h-72h	1.23956	0.00570925	8	80748341	80770244	-1	capn12	calpain-9 isoform X2	0	0	0	4															405875		100708001	101158872	101063143
XP_002940226.3	100488577	0h-72h	-1.31024	0.0088761	1	157769667	157778366	-1	LOC100488577	uncharacterized protein LOC100488577	0	0	0	1															100002197
XP_012817091.2	100329114	0h-72h	-1.37628	0.00452852	4	76400487	76429309	-1	anln	anillin isoform X4	0	0	0	6														103186672	559353	102346856	100704759	101174346	105418333
NP_001037973.2	733753	0h-72h	-1.5131	0.00364541	5	72125638	72137577	1	LOC733753	novel protin similar to armadillo repeat containing 1 (Armc1)	1	0	1	6		100080892								109320200				103178331	321240	102357657	100709043	101165191	101074807
XP_002941854.1	100494072	WT-72h	-1.54407	0.00403434	9	28084002	28094737	-1	LOC100494072	uncharacterized protein LOC100494072	0	0	0	1																			105416444
NP_001265673.1	100491788	0h-24h	-1.5593	0.00231056	1	98929077	98951145	1	LOC100491788	metalloproteinase ADAM10-like	3	0	3	6	100024929	114806495	100925760						101953463	109320461			110079237	103183500	560975	102349523	100707598	101159183	101068415
XP_002938187.1	100486741	WT-72h	-1.56071	0.00303209	4	52723105	52739021	-1	LOC100486741	uncharacterized protein LOC100486741	0	0	0	3																	102079122	101165802	105416891
XP_002934906.3	100497103	0h-72h	-1.64431	0.00147547	5	95700260	95725820	1	LOC100497103	collagen alpha-1(IX) chain	0	0	3	6									101939741	109311746		102445453		103179014	100333762	102351167	102081327	101171190	101072101
XP_002935812.2	100497588	0h-24h	-1.66405	0.00707679	7	44425706	44452548	1	LOC100497588	neurotrypsin	0	4	5	6				101802664	423740	100542902	100229828	100551814	101949710	109323864	113416364		110077784	103181536	562156	102350442	100693859	101157816	101069946
NP_001120073.1	100145080	WT-72h	-1.68433	0.00179269	4	93780134	93794484	1	cyp4b1	cytochrome P450, family 4, subfamily B, polypeptide 1	0	0	0	1																102367035
XP_031757757.1	100487252	WT-72h	-1.69253	0.00545265	5	66877552	66896801	1	LOC100487252	myosin-11 isoform X1	0	0	5	1								103280535	101933998		113411114	102454699	110079215			106702563
XP_031754531.1	100494722	WT-24h	-1.79435	0.00101076	3	12207682	12252410	1	LOC100494722	LON peptidase N-terminal domain and RING finger protein 1 isoform X2	0	4	6	5				119718370	416263	104913298	100225213	100561187	101936274	109310192	113424230	102458106	110080775		560773	102346243	100704611	101171754	101071600
NP_989323.1	394948	WT-72h	-1.80385	0.000112575	3	36354827	36383451	-1	slc22a4	solute carrier family 22 (organic cation/zwitterion transporter), member 4	0	0	0	1																			101074953
NP_001120485.1	100145603	WT-72h	-1.82492	0.000285561	3	2591764	2599172	-1	endoul	endonuclease, poly(U) specific like	3	4	4	6	100017236	100079420	100925541	101791946	418221	100550526	100219177	100553914	101950612			102458775	110087156	103179895	561722	102363008	100711010	101164801	101079064
NP_001005682.1	448183	0h-72h	-1.84063	0.0047791	10	21380275	21386672	-1	g6pc.3	glucose-6-phosphatase, catalytic subunit, gene 3	0	0	0	1															100000750
XP_012824137.1	780133	WT-24h	-1.85835	0.00835716	8	65346866	65365369	1	ednrb2	endothelin receptor B subtype 2	1	4	6	5		100084359		101805249	373909	100544563	100221701	100568056	101933665	109313650	113416660	102449550	110088401	103177276		102358221	100690331	100049486	101072181
XP_004911835.1	101731328	WT-24h	-1.86156	0.000557057	2	110071227	110081317	-1	LOC101731328	otospiralin-like	0	0	0	3														103172287	100334274		102076910
XP_012815261.1	100494580	0h-72h	-1.97391	0.00334708	3	44146686	44154624	1	slc26a2.2	sulfate transporter	0	3	4	1					100859549	100544098	100228109	100558922		109309846	113423736		110072305			102348770
XP_031759823.1	116411534	WT-72h	-2.00192	9.59314e-05	6	153876391	153889218	1	LOC116411534	solute carrier family 52, riboflavin transporter, member 3-B-like	0	0	4	6									101950389		113428326	112546462	110084834	103183626	431729	102349961	100703798	101174357	101062500
XP_031760767.1	100379874	6h-72h	-2.1051	0.000341372	7	91580	139294	1	trpv5	transient receptor potential cation channel, subfamily V, member 5	1	1	1	1		100088427				104913080							110088899	103175667
NP_001004779.1	447998	0h-72h	-2.10638	0.0031239	5	152305741	152310447	-1	stk35	serine/threonine kinase 35	2	3	4	3	100033181		100924004	101804337	426385	100539085		100551629	101939778	109311535		102457094		103179561		102360844		101161023
XP_004915353.2	100488932	0h-24h	-2.10884	3.80663e-05	6	89235976	89278639	1	LOC100488932	collagen alpha-1(XXII) chain	0	0	2	6									101940961	109312773				103185078	541546	102351633	102080294	101164823	101069019
XP_002936818.2	100495427	WT-24h	-2.14786	0.00550005	7	30644363	30674081	1	LOC100495427	solute carrier family 2, facilitated glucose transporter member 9	0	4	6	6				101797540	428971	100550702	100223789	100558097	101946091	109323889	113412831	102449522	110077616	103173770	394245	102363431	100709092	101174080	101066059
XP_031759270.1	100487613	6h-72h	-2.1705	0.00295707	1	84350203	84508494	-1	dnah6	dynein heavy chain 6, axonemal isoform X1	1	0	6	4		100077245						100563240	101938483	109323577	113415456	102454921	110083162	103177705	100148193			100125477	101070841
XP_031761245.1	619594	WT-24h	-2.17787	0.00286768	7	6889982	6925083	-1	LOC619594	alpha-2-macroglobulin	0	1	1	1				101795816				100558263								102355081
XP_031761961.1	100486867	WT-72h	-2.18015	0.00128965	7	2204336	2226496	-1	LOC100486867	EF-hand calcium-binding domain-containing protein 6 isoform X2	0	0	0	2														103186578		102351409
XP_031760989.1	100485024	WT-72h	-2.21021	0.000311566	1	103269325	103348496	1	b4galt1l	beta-1,4-galactosyltransferase 1 isoform X3	0	0	0	1														103181973
XP_012814850.1	100490587	WT-24h	-2.27896	0.00221235	3	131662544	131667996	-1	LOC100490587	endonuclease domain-containing 1 protein	0	0	1	2								100567459										101164931	101066472
XP_031758753.1	101732592	6h-72h	-2.29859	0.00317057	5	55176361	55207167	-1	LOC101732592	uncharacterized protein LOC101732592	0	0	5	1								103280638	101945432	109320050	113417084	102456693			100318549
XP_004917398.1	100491959	WT-72h	-2.30869	4.42212e-06	8	128679836	128697631	-1	nr2f5	nuclear receptor subfamily 2 group F member 5 isoform X2	0	2	4	5				119713892	777082				101942277	109324172		102455595	110081518		30427	102367296	100702441	101174296	101075520
XP_002935022.3	100492437	6h-72h	-2.34174	0.00177999	1	133890789	134037067	-1	LOC100492437	uncharacterized protein LOC100492437 isoform X2	3	0	6	3	103101858	114807885	116420465					103277653	101945119	109323749	113416787	106732012	110089640	103187373		102365017	100694865
XP_002940422.2	100492396	WT-24h	-2.41157	0.00614881	10	9940958	9949957	-1	LOC100492396	melanoregulin	0	0	5	6								103279234	101932988	109320280	113420014		110082060	103183792	431714	102366418	100711910	101159745	101075143
XP_012820588.1	100491633	0h-72h	-2.41866	0.00118082	6	151237685	151248298	-1	LOC100491633	protein brambleberry isoform X2	0	1	5	5							115493583	103280807	103305879	109318677	113425536	102461822		103179683		102365381	102079664	101159812	101061897
NP_001072505.1	779960	WT-72h	-2.46005	0.0028448	8	41113236	41127078	1	gpr83	G protein-coupled receptor 83	2	4	6	2	103098396		100934740	119717927	428696	100550599	100226496	100555100	101946611	109310875	113419288	102461201	110074326	103179636		102362035
XP_031757885.1	100497007	6h-72h	-2.4893	0.00151778	5	89599765	89722915	-1	LOC100497007	dynein gamma chain, flagellar outer arm isoform X2	0	0	0	2																102364575			101068799
XP_002938978.1	100498590	6h-72h	-2.4895	0.000562003	1	58542215	58556685	-1	LOC100498590	uncharacterized protein LOC100498590	2	0	3	2	103100273		100921367					100554109				102443464	110073629	103182270		106703400
XP_031752834.1	100488188	6h-72h	-2.49524	0.00120714	2	100027463	100264950	-1	LOC100488188	dynein beta chain, flagellar outer arm isoform X2	0	0	0	1																102355347
XP_031759371.1	100488102	WT-72h	-2.53349	3.42128e-05	6	76225324	76492528	1	LOC100488102	dynein heavy chain 5, axonemal isoform X1	1	4	3	2		100083401		101801689	428510	100549719	100232083		101939103	109313479		102447295		103181243	335340
XP_002933804.3	100494742	6h-72h	-2.58697	0.00783858	4	120564747	120589165	-1	LOC100494742	extracellular serine/threonine protein kinase FAM20C	1	4	6	6		100090261		113842652	418020	100542306	100229115	100554428	101953827	109316685	113432721	102452627	110075916	103191038	100007251	102355169	112841764	110015368	101071173
XP_002935965.1	100495913	WT-72h	-2.60234	0.0012554	10	46021696	46032740	1	bsk146	serine/threonine-protein kinase SBK1	0	0	0	6														103175670	557524	102364211	100709498	101160658	101079418
XP_017947417.1	100135416	0h-72h	-2.63211	0.000405338	3	116455054	116472596	1	gnrhr2/nmi	type 2/nmI gonadotropin-releasing hormone receptor	0	4	5	1				110353809	395368	100542183	100221534	100552021	101953943	109309182		102447193	110089251			102363373
XP_031755485.1	100487225	6h-72h	-2.64723	0.000909205	3	152123784	152157881	1	clcnkb	chloride channel protein ClC-Kb isoform X1	0	0	1	1													110082320			102361100
XP_031755427.1	101731008	6h-72h	-2.66045	0.000416748	3	147550591	147559342	1	LOC101731008	trichohyalin-like	0	0	0	1															101882165
XP_031755241.1	108646195	0h-72h	-2.74089	0.000201124	3	137367294	137431333	-1	LOC108646195	uncharacterized protein LOC108646195 isoform X1	0	0	0	1															100334824
XP_004911699.2	100485552	6h-72h	-2.74604	0.000246375	2	46021814	46047021	1	LOC100485552	uncharacterized protein LOC100485552 isoform X1	0	0	0	1														103180571
XP_031752416.1	101730243	0h-72h	-2.75383	0.00172585	2	13123454	13216023	-1	LOC101730243	MORC family CW-type zinc finger protein 3 isoform X2	0	0	0	3															445185			101175172	101064781
XP_002935504.1	100488409	WT-72h	-2.75708	0.000133943	8	127129160	127151195	1	onecut1.2	hepatocyte nuclear factor 6	0	0	4	4								100561530	101937837		113425704	102461102				102355130	100705161	101165421	101068977
XP_004910859.1	101733619	WT-6h	-2.75893	0.00347524	1	125004255	125025410	-1	LOC101733619	uncharacterized protein LOC101733619	0	0	0	1														103187147
XP_002936883.1	100101663	WT-72h	-2.77506	7.50393e-11	3	47654716	47669666	1	emx1l	homeobox protein EMX1	2	0	0	1	100031974		100923211															101172307
XP_004913049.1	100487454	0h-72h	-2.78137	2.94892e-05	3	70185251	70226266	-1	LOC100487454	V-type proton ATPase subunit S1	1	4	6	1		100076268		101798729	427854	100541182	100225098	100552267	101936037	109315644	113413001	102456381	110084063			102358523
XP_002933855.2	100495307	0h-72h	-2.81513	0.000514303	2	108491124	108519494	-1	LOC100495307	uncharacterized protein LOC100495307	0	0	3	2								103278344	101945954				110077679	103186410		106703278
XP_002931791.3	100488029	6h-72h	-2.87342	0.000183016	5	30537971	30607179	-1	LOC100488029	uncharacterized protein LOC100488029	0	0	0	3														103177898		106705203	102078762
XP_004911625.2	100485272	6h-72h	-2.88214	0.000545711	2	81370639	81399874	-1	LOC100485272	angiopoietin-2 isoform X2	0	0	6	6								100567617	101944747	109318449	113420656	102460867	110087298	103187308	114408	102354822	100709172	101154790	101061799
XP_031747187.1	394868	0h-72h	-2.92568	9.1594e-05	8	147002625	147035668	-1	atp6v1al	V-type proton ATPase catalytic subunit A	0	3	4	1					776719	100540888	115498404		101945735		113425407	102447139	110088132			102351436
XP_004916872.1	100496061	WT-0h	-2.93452	0.00508316	8	44246010	44249559	-1	LOC100496061	ras-related protein Rab-38	0	0	0	2															565931	102360588
XP_004912240.1	100493669	0h-24h	-2.94133	0.000238627	2	11495142	11519520	-1	b3galt5.3	beta-1,3-galactosyltransferase 5	0	0	1	2												102453545		103179993		102353659
NP_989301.1	394920	WT-72h	-2.9528	3.22888e-10	2	90792049	90796770	-1	eef1a1o	eukaryotic translation elongation factor 1 alpha 1, oocyte form	2	0	5	5	100011677	100681761							101941949	109318376	113420660	102462452	110082523		30516	102353631	106096996	101170939	101068074
XP_031748751.1	101735172	6h-72h	-3.00389	8.34406e-05	9	2125139	2137954	1	LOC101735172	large neutral amino acids transporter small subunit 4-like	0	0	0	1																102358170
XP_002932426.2	100496565	WT-24h	-3.08356	0.00292132	5	19982594	19991232	-1	LOC100496565	GTP cyclohydrolase 1	0	0	5	6								100560114	101953045	109319638		102458456	110080758	103180820	64263	102359447	100697052	101161367	101075416
XP_017951623.2	100498290	6h-72h	-3.1075	1.60969e-05	1	64311730	64344405	1	LOC100498290	WD repeat-containing protein 64	0	0	1	1												102462772				106702715
XP_012826819.2	100493066	6h-72h	-3.11227	0.000116811	9	56935291	57037865	1	LOC100493066	uncharacterized protein LOC100493066	0	0	3	1								100558787	122174618				110072428	103182940
NP_001037974.1	733755	0h-24h	-3.13273	0.00113953	7	90003096	90005101	-1	hes5.2	hairy and enhancer of split 5, gene 2	3	4	5	2	100027956	100079434	100933821	101799414	419390	100551127	100226434		101932514	109314236	113425865	102453830	110088239	103181453			100692255
XP_031750506.1	100493941	6h-72h	-3.14909	0.0001643	10	49396635	49410084	-1	tbc1d24.2	TBC1 domain family member 24 isoform X1	0	4	6	5				101796952	769242	100546519	116809100	100553899	101935828	109315171	113418236	102443923	110084018	103175726		102357677	102078242	101155661	101063004
XP_031760465.1	100494341	WT-72h	-3.21902	4.85113e-12	6	138059959	138092543	1	trpv4l.3	transient receptor potential cation channel subfamily V member 4	0	0	0	1															100000322
XP_012823786.1	548492	WT-72h	-3.24577	0.00183095	8	70393747	70399732	-1	pglyrp1	peptidoglycan recognition protein 1	1	0	2	2		100088817							101948253			102445335				102360627	100691072
XP_017950010.1	100127632	24h-72h	-3.24903	6.92138e-08	6	151022880	151027203	1	LOC100127632	uncharacterized LOC100127632	1	0	1	1			116419266					100552249								106707122
XP_004915180.1	101732280	6h-72h	-3.27487	6.69139e-05	6	129344370	129363025	-1	grp5l	glutamate-rich protein 5 isoform X1	0	0	1	1									101938823					121848109
XP_004914495.1	101732478	6h-72h	-3.31386	0.000230584	5	115943513	115953635	1	LOC101732478	ankyrin repeat domain-containing protein 65	0	0	0	2														103176380	566073
XP_012815306.2	101734576	6h-72h	-3.32952	5.65061e-06	3	48534480	48573908	-1	LOC101734576	uncharacterized protein LOC101734576	0	0	0	2														103179887		106702721
NP_001037891.1	733482	WT-72h	-3.40918	5.15644e-07	6	149420913	149425867	-1	LOC733482	novel protein similar to fucolectin	0	0	0	1																	100692546
NP_001015904.1	548658	0h-72h	-3.43731	2.09583e-05	9	40381283	40385061	-1	hba3	hemoglobin alpha 3 subunit	1	2	2	1			100918353	101800713			100217807		101933106			102459869						101174997
XP_002932207.2	100490404	WT-0h	-3.46594	0.0012633	5	82010430	82024259	-1	des.2	vimentin A2	0	0	0	6														103178301	564165	102364128	100706803	101157660	101070536
NP_001006106.1	448000	6h-72h	-3.49142	1.30947e-06	3	122025103	122031517	1	nif	low molecular weight neuronal intermediate filament	0	0	3	5									101942162	109317346		102452496			321113	102351904	100694954	101166803	101068498
XP_012811854.1	100135216	WT-6h	-3.50642	0.00213083	2	141036310	141040179	-1	sp5l	Sp5 transcription factor-like	0	0	4	6								100566887	101946127		113416104		110070327	103189509	324261	102348691	100709614	101169109	101062078
XP_002938926.3	100496327	6h-72h	-3.51965	1.64474e-05	3	94258182	94306129	1	LOC100496327	myosin-11 isoform X1	1	0	5	3	103102901							103281295	101942874	109308743		102460040	110084461	103188954	110438396	102345242
XP_004918902.3	101730320	0h-72h	-3.77704	9.90072e-06	3	133951972	133957057	1	LOC101730320	uncharacterized protein LOC101730320	0	2	1	1				119714248	107049166				101934539								106098848
XP_031751289.1	100487093	6h-72h	-3.82989	1.88404e-07	1	44623982	44673976	1	LOC100487093	EF-hand calcium-binding domain-containing protein 6 isoform X1	1	0	3	3		103166822							101951371	109309796		102445674		103178236	553519	102357748
XP_031755031.1	100493773	6h-72h	-3.83968	0.000101572	3	99468576	99505219	-1	LOC100493773	tetratricopeptide repeat protein 24	0	0	1	1									101943069							106704007
NP_001090768.1	100037854	0h-72h	-3.87731	0.000196376	8	105319244	105339858	-1	tmem151b	transmembrane protein 151B	2	4	6	5		114810321	100929435	101793181	771422	100547109	100227695	100563580	101939406	109321564	113409992	102453678	110078993		101883822	102348180	100699592	101156292	101062605
XP_031750537.1	101730558	0h-72h	-3.8904	1.39222e-10	10	3081489	3088283	1	tubb1	tubulin beta-1 chain isoform X1	2	4	6	2	100027039	100080473		101791327	396427	100548825	100231628	100564883	101937856	109318801	113410374	102447709	110084740	103191530	558552
NP_001120129.1	100145155	6h-72h	-3.91483	2.92942e-11	8	4879969	4886278	1	LOC100145155	uncharacterized loc100145155	0	0	0	3																	102080805	101157581	101064963
NP_001037882.1	733465	WT-72h	-3.92617	3.66877e-11	3	15587767	15593442	1	dhfr	dihydrofolate reductase	0	0	0	6														103179903	557552	102346348	100703984	101161149	101062022
XP_031749296.1	100496873	0h-72h	-3.9419	2.3879e-07	9	1928810	1954107	1	LOC100496873	uncharacterized protein LOC100496873 isoform X2	0	0	0	1														103171992
XP_017951481.2	100493805	6h-72h	-3.94659	3.1554e-09	7	83675784	83713155	1	LOC100493805	uncharacterized protein LOC100493805	0	0	1	1									101953740							106704565
XP_012818891.1	101734693	6h-72h	-3.96758	2.09326e-06	5	115553590	115661047	1	LOC101734693	uncharacterized protein LOC101734693	0	0	0	1																106704634
XP_002941926.2	100487637	WT-6h	-4.04728	7.79227e-06	6	100263092	100271617	-1	LOC100487637	uncharacterized protein LOC100487637	0	0	0	6														103175372	569866	106702621	100709130	101165601	101071165
XP_002940541.3	100497124	WT-6h	-4.06662	0.00642986	8	114897919	114908263	-1	LOC100497124	prolactin-releasing peptide receptor	1	4	5	5	100013602			101801414	428834	100545729	100221986	100557245	101936572	109321633		102462691	110080123	103176196	797157	102353347	100691744	101157262
XP_031761554.1	105948087	0h-72h	-4.16176	7.92872e-05	7	59106536	59112328	1	LOC105948087	uncharacterized protein LOC105948087	1	0	0	1	107651109																		115252418
XP_002937252.3	100492008	0h-72h	-4.19273	5.6989e-05	8	119975482	119982191	-1	LOC100492008	galectin-related protein-like	0	4	6	6				101802015	423277	100550133	101233692	103279873	101950921	109321433	113414321	102447043	110082367	103175211	567812	102367390	100699565	101164358	101071400
XP_031759394.1	100496580	6h-72h	-4.20253	3.8228e-07	6	140131578	140202067	1	cat2	transient receptor potential channel pyrexia isoform X2	0	0	0	2														103185109		102349217
XP_004916954.1	100496628	WT-6h	-4.23355	9.25973e-05	8	64915755	64925435	1	LOC100496628	probable G-protein coupled receptor 34	1	3	6	3		114812897		101799758	100858944	104912110		103279455	101936747	109310939	113416605	102453698	110084918	103179265	446120	102364455
NP_988851.1	394442	WT-24h	-4.30851	0.00158318	5	141960581	141975126	-1	zpax	egg envelope component ZPAX	1	4	6	6		100083840		101802605	421952	100134836	100229718	103280166	101931197	109311627	113417265	102446806	110074230	103183125	334036	102346997	100695742	100049331	101076364
XP_002937381.3	100493771	0h-72h	-4.37162	3.74539e-06	5	122286532	122307886	-1	LOC100493771	uncharacterized protein LOC100493771 isoform X2	0	0	5	3								100561816	101935437	109308329	113410337		110073029				100705018	101171819	101066382
XP_017951631.1	100498452	6h-72h	-4.38496	5.66799e-05	1	64399288	64418612	-1	LOC100498452	probable protein S-acyltransferase 23	0	0	1	3								103279038						103190062		102348883			101076905
XP_004917638.1	100486133	WT-72h	-4.43368	0.000410786	8	137327892	137333859	1	LOC100486133	cortexin-3-like	2	0	2	3	100618032		100924078							109324721	113424330				100536175		100695432		101076282
XP_031759780.1	100486705	WT-72h	-4.44163	9.80114e-08	6	12592832	12604435	1	cnbd2	cyclic nucleotide-binding domain-containing protein 2 isoform X1	0	0	0	1																106705736
NP_001006687.1	448098	WT-72h	-4.46294	2.48625e-12	10	7571389	7577912	1	krt70	keratin 70	0	0	1	3													110074882	103189122		102360315	100711368
NP_001107331.1	100135146	WT-72h	-4.49007	4.20288e-09	5	37633598	37637630	1	LOC100135146	uncharacterized LOC100135146	0	0	0	2																	106097520		101078106
XP_012820587.2	105947605	15h-72h	-4.51441	2.15285e-06	6	150920273	150929741	1	LOC105947605	pentraxin fusion protein	1	0	2	1			116419266					100560012				106732560				102348341
NP_001107515.1	100135371	24h-72h	-4.52	2.5708e-07	6	151207821	151220114	1	LOC100135371	uncharacterized loc100135371	0	0	1	1												106732561				102352854
NP_988859.1	394453	0h-72h	-4.52483	3.40031e-07	9	40356272	40357785	-1	hbg1	hemoglobin subunit gamma 1	0	0	0	1														103188412
XP_031753170.1	100496970	0h-24h	-4.5352	1.4607e-09	2	159296149	159329130	-1	ouro1	thread biopolymer filament subunit alpha	0	0	0	2															566445	102356689
XP_031751296.1	101730828	6h-72h	-4.54848	2.40167e-07	1	45139173	45189267	1	LOC101730828	uncharacterized protein LOC101730828	0	0	4	2								100559988		109309784	113411866		110083972	103187409		102364681
XP_031757135.1	116410486	0h-72h	-4.64602	2.33396e-06	4	151653962	151658949	1	LOC116410486	platelet glycoprotein IX-like	0	0	2	1								103277942					110081619				100710205
NP_001123406.1	100170181	WT-6h	-4.66975	0.00081619	8	3286063	3291320	-1	pou5f3.2	POU class 5 homeobox 3, gene 2	3	4	4	3	100022539	114807791	100913730	106015462	427781	100544777	100228280	100559295	101950391	109314103		102457876		103183084				100049520	101074260
NP_001016009.1	548763	0h-72h	-4.90755	1.98318e-11	9	40436750	40438971	-1	hba-l5	alpha globin larval-5	2	1	1	4	100618817	100087450			416650					109316613				103188411			100704125	101175238	101066922
XP_002934006.1	100486032	0h-24h	-4.94323	2.25339e-10	9	82892261	82906012	-1	LOC100486032	motor neuron and pancreas homeobox protein 1-like	0	4	3	6				113844202	395769	100546840	100230362	100567438			113410667		110078172	103189652	406205	102345934	100694496	101175206	101063334
NP_001123677.1	100170429	15h-72h	-4.94911	7.76575e-06	6	151071912	151079447	1	LOC100170429	uncharacterized loc100170429	1	0	1	1			116419266										110084845			106705152
NP_001090804.1	100037901	0h-72h	-5.14543	4.29089e-10	9	40907989	40910494	1	LOC100037901	hemoglobin subunit epsilon	2	0	0	3	100016060		100919393													102356551	100704059		101066693
XP_031758234.1	116410887	0h-72h	-5.33648	1.28357e-08	5	106903430	106911401	1	LOC116410887	leucine-rich repeat-containing protein 15-like	0	4	2	5				113844492	121111544	104912531	116808714	103280897					110087096	103181114	110439874	102345459	106097144	105353900
NP_001120418.1	100145502	WT-72h	-5.42345	2.2968e-06	7	110949336	110959014	-1	igf3	insulin-like growth factor 3	0	0	0	2														103190280		102347414
XP_031757073.1	100492806	WT-72h	-5.75855	1.32565e-06	4	141487110	141496726	1	LOC100492806	uncharacterized protein LOC100492806	0	4	4	3				101799904	427594	100539368	100223651	100554413	101935311			102457108	110077699		100000365		100690451	101165482
XP_031758596.1	101734256	WT-72h	-5.80753	0.000302682	5	118328561	118329655	-1	gpr119	glucose-dependent insulinotropic receptor	0	3	4	3				101790358	101750121	104912738		103278186	101943900	109308683		102448060			100001479		100690867		446009
NP_001165374.1	100335043	0h-72h	-5.9309	2.33848e-15	9	40448264	40449973	-1	hba-l4	alpha globin larval-4	1	2	0	1		100087459			416651	100551072										102354658
XP_002933182.2	100494322	6h-72h	-6.2161	2.40167e-07	6	26500630	26504433	1	LOC100494322	uncharacterized protein C17orf98	2	0	0	2	103101403		100927702											103190204		106704286
XP_004919152.1	100491797	WT-0h	-7.10145	0.00829204	3	142488961	142490863	-1	LOC100491797	P2Y purinoceptor 4	0	0	0	4															100002719		100698100	101161327	101067509
XP_031759076.1	100144955	WT-72h	-7.93345	8.03926e-14	6	148948363	148995461	-1	fucolectin	x-epilectin	0	0	2	3									122174773			112547121			799904	102361990			101067614
