# Supplementary material for: Wide-scale identification of novel/eliminated genes responsible for evolutionary transformations
Source: Biol Direct. 2023 Aug 11;18:45. doi: 10.1186/s13062-023-00405-6 (PMC10416458; doi:10.1186/s13062-023-00405-6)
Supplement: Supplementary file 4 — Additional file 4: Table S4. The list-4 of Xenopus tropicalis frog genes (109 pcs.) that are simultaneously: present in fish; absent from reptilians, birds, and mammals; significantly change their expression level after the amputation of tail, at the standard parameters with r1 = 1 Mbp, r2 = 2 Mbp, r3 = 5 Mbp. For the column descriptions ref. to Table S1 and Table S2. In columns R, S, and T, the value 1 appears if the gene corresponding to this row meets the three-species condition for corresponding neighborhood size ri, otherwise the value is zero. [file 13062_2023_405_MOESM4_ESM.xlsx]

## Sheet: Table S4
Protein	Gene ID	Δt	logFC	FDR	Chr	Start	End	+/-	Symbol	Name	Callorhinchus	Danio	Latimeria	Oreochromis	Oryzias	Takifugu	3spp_1Mbp	3spp_2Mbp	3spp_5Mbp
XP_031762481.1	116412418	0h-72h	13.2816	2.43461e-52	7	84026054	84037223	-1	LOC116412418	zona pellucida-like domain-containing protein 1			102352175	102079625	101167813	115251393	1	1	0
XP_031758116.1	108647649	15h-72h	12.0429	8.39057e-08	5	20633340	20640983	-1	LOC108647649	fibrillin-1-like		100332400	102362154		110016568		1	1	1
XP_031762287.1	116412322	24h-72h	10.3141	1.44917e-46	7	84053418	84072468	-1	LOC116412322	zona pellucida-like domain-containing protein 1		567816		100700768			1	1	1
XP_031762547.1	101732907	15h-72h	8.36627	0.000946568	7	106685037	106691061	-1	LOC101732907	fish-egg lectin			102361179				1	1	1
XP_017949468.2	108647602	15h-72h	8.30442	1.05617e-05	5	20625240	20631877	-1	LOC108647602	mucin-4-like			106704889	112842015		115249639	0	0	0
XP_031762465.1	101733515	15h-72h	7.90394	2.39894e-05	7	129409286	129412369	1	LOC101733515	trafficking regulator of GLUT4 1-like						101076803	0	0	0
XP_031756904.1	100492420	0h-72h	7.32995	2.86038e-13	4	112151605	112194555	1	LOC100492420	uncharacterized protein LOC100492420 isoform X1		100319971		106098134	101174950	115247967	1	1	1
XP_017953150.2	100495179	15h-72h	7.14091	2.71814e-07	9	12152909	12175437	1	LOC100495179	uncharacterized protein LOC100495179 isoform X1						105417599	0	0	1
XP_031752208.1	100493429	WT-72h	6.28234	1.29214e-06	2	26533311	26548966	1	LOC100493429	erythrocyte band 7 integral membrane protein-like		550260	102362440	100698362			1	0	0
XP_031757199.1	101733911	WT-72h	6.11455	1.70182e-09	4	112113001	112150772	1	LOC101733911	fibronectin-like				112842900		105418129	0	0	0
XP_031748015.1	100490728	WT-72h	5.73802	1.30824e-09	8	133826875	133836392	-1	LOC100490728	major histocompatibility complex class I-related gene protein-like	103189724						0	0	0
XP_002941647.1	100497190	0h-15h	5.69221	2.88842e-28	8	36680677	36691155	1	krt18.2	keratin, type I cytoskeletal 18-B	103184671	559906	102346321	100707177	101156182	101065652	1	1	1
XP_017947321.2	105946711	6h-72h	5.6398	5.75337e-08	2	102270067	102283859	1	LOC105946711	zona pellucida-like domain-containing protein 1	103180194	563874			101169130	101063988	0	1	0
XP_031747959.1	100485630	WT-15h	5.59661	7.86186e-06	8	117008348	117017014	1	LOC100485630	lysozyme g isoform X2						445926	0	0	0
XP_031752400.1	100497514	WT-72h	5.52269	2.09984e-12	2	10447826	10481305	1	tmprss2.12	transmembrane protease serine 2				102076746	101164532		0	0	0
XP_002931851.1	100490918	WT-72h	5.41433	0.00332169	8	45833943	45836837	1	phyhdlb	uncharacterized protein phyhdlb					101169464		1	1	1
XP_002932292.1	100490291	WT-24h	5.28251	0.00774557	3	106946472	106948226	1	LOC100490291	cocaine- and amphetamine-regulated transcript protein	103188401	100329270	106702461	102079351		105417253	0	0	0
XP_002931847.2	100490235	WT-72h	5.20562	0.00265203	8	45858982	45862244	-1	phyhdla.3	uncharacterized protein phyhdla.3	103177431	565650		100691362		101062294	1	1	1
XP_012826218.1	548372	WT-72h	5.18798	2.89429e-07	9	7536343	7545199	1	tpsg1	serine protease 27		768292					0	0	0
XP_017949619.1	100497309	15h-72h	4.94723	3.01653e-06	5	20601229	20622547	-1	LOC100497309	mucin-like protein	103180843		106704890	100705781	101155537	101062461	0	0	1
XP_031748713.1	100496188	WT-72h	4.68135	6.74826e-19	9	1630129	1648209	-1	LOC100496188	uncharacterized protein LOC100496188				102075682	101156204		0	0	0
XP_031759652.1	100489129	24h-72h	4.52515	1.76718e-10	6	64782853	64794443	1	LOC100489129	thread biopolymer filament subunit gamma		563946	102360162				1	1	1
XP_031747348.1	116406732	0h-15h	4.52205	5.97873e-05	8	132081633	132085642	1	LOC116406732	high affinity immunoglobulin gamma Fc receptor I-like					111947787		0	1	1
XP_031758684.1	100496982	WT-72h	4.36072	1.26126e-09	5	161990512	162004654	1	LOC100496982	deleted in malignant brain tumors 1 protein		558392		102080707			1	0	0
XP_031759895.1	100491211	WT-72h	4.30044	9.41548e-12	6	149039095	149079613	1	fucolectinloc100491211	uncharacterized protein fucolectinloc100491211 isoform X1				100699110			0	1	0
XP_002939963.1	100493779	0h-6h	4.29241	1.11744e-05	5	132732033	132734600	-1	LOC100493779	C-C motif chemokine 4	103174787	100141478		100702962	105357410		1	0	0
XP_031753864.1	733767	0h-72h	4.12891	0.00329217	3	56126232	56130954	1	angpt4	angiopoietin 4			102355921		101160208		0	0	0
XP_002936020.4	100493453	WT-15h	4.02377	8.13848e-13	7	39957125	39983985	-1	LOC100493453	uncharacterized protein LOC100493453 isoform X1	103182372						1	1	1
XP_031758000.1	100170432	WT-15h	3.8777	4.37439e-07	5	68981212	69002214	1	LOC100170432	enoyl-[acyl-carrier-protein] reductase, mitochondrial isoform X1		101884755	102354084				0	0	0
XP_002939967.1	100494455	WT-72h	3.86771	0.000106617	5	132618240	132622740	-1	LOC100494455	C-C motif chemokine 20		563152					0	0	0
XP_031747105.1	101734537	0h-72h	3.85729	0.00424282	8	8453878	8456149	1	LOC101734537	NLR family CARD domain-containing protein 3		110439792	102353159	102076298	105354674	115247537	1	1	1
XP_012820642.2	100494502	0h-15h	3.73488	1.87966e-09	6	138021793	138050127	1	trpv4l.2	transient receptor potential cation channel subfamily V member 4		100000322					0	0	0
XP_031755404.1	101734769	WT-15h	3.71929	0.000131159	3	145493589	145502024	1	LOC101734769	uncharacterized protein LOC101734769	103190919						0	0	0
XP_004913953.2	101734421	WT-72h	3.71203	6.29152e-08	4	123860167	123870543	1	LOC101734421	protein shisa-4			102352894				0	0	0
XP_031760417.1	116411728	15h-72h	3.70178	0.00487661	6	151389443	151408876	-1	LOC116411728	NXPE family member 3-like		100007333					0	0	0
XP_002935638.2	100486530	0h-72h	3.69737	3.04574e-05	1	130626707	130665584	1	tmc2	transmembrane channel-like protein 2-A	103182386	567304	102349571	100699635	101167136	446002	0	0	0
XP_031755473.1	101732610	0h-15h	3.6792	1.29254e-05	3	151747380	151764116	1	LOC101732610	asialoglycoprotein receptor 1				106097406			0	0	0
XP_031746795.1	116406592	WT-6h	3.60839	0.00100934	8	121166325	121171298	-1	LOC116406592	uncharacterized protein LOC116406592		110438970					1	1	1
NP_001107334.1	100135154	WT-24h	3.53321	0.00947906	6	64694662	64696186	1	ccr3	chemokine (C-C motif) receptor 3	121852915	563803	102363426	100708026	101155057	101069061	0	0	0
XP_031755207.1	100487251	WT-15h	3.46832	1.21229e-08	3	133879738	133900115	-1	asgr1	hepatic lectin isoform X2					101164960		0	0	0
XP_031754097.1	116409561	0h-72h	3.44311	0.00944056	3	131585804	131588721	-1	LOC116409561	endonuclease domain-containing 1 protein-like				100694785		101071591	0	0	0
XP_031750454.1	116407990	0h-24h	3.27087	0.000391834	10	6488221	6494052	1	LOC116407990	putative nuclease HARBI1						115249933	0	0	0
XP_012826757.2	100490989	WT-15h	3.24145	1.3698e-05	1	142182977	142207903	-1	LOC100490989	Fc receptor-like A isoform X2		100320788		112846236			0	0	0
XP_031755481.1	116409853	WT-72h	3.10146	0.000295876	3	151923451	151947994	-1	LOC116409853	cornifelin homolog		567858	102358526	106097030	110017082	101061492	0	0	0
XP_031758488.1	100487726	WT-15h	3.09562	0.000987932	5	91661916	91709192	-1	LOC100487726	CD109 antigen isoform X2				100698222			0	0	0
XP_012811632.1	105946474	WT-72h	3.06402	0.00333998	1	25312153	25329261	-1	LOC105946474	uncharacterized protein LOC105946474				102080180	110017076	115250786	0	0	1
XP_017950357.1	100491716	0h-72h	3.04451	2.29914e-05	6	58690632	58712443	1	LOC100491716	C-C chemokine receptor type 3				100691975			0	0	0
XP_004917825.1	101733569	WT-72h	3.04102	1.31492e-06	5	132673543	132681788	-1	LOC101733569	eotaxin-like	103174764	556621					1	0	0
XP_031762129.1	108645212	WT-15h	3.02678	8.58185e-05	7	123603400	123626222	1	LOC108645212	sialoadhesin						105416614	0	0	0
XP_031762272.1	101734432	WT-0h	2.9897	0.00170507	7	6537222	6543307	1	LOC101734432	C-type lectin domain family 2 member D-related protein					101169809		0	0	0
XP_031756630.1	100497756	WT-72h	2.94785	0.00504348	4	27871812	27988748	-1	LOC100497756	mucin-2		100334291					0	0	0
XP_031752264.1	101733058	WT-72h	2.81541	3.11526e-06	2	1009819	1037099	-1	LOC101733058	uncharacterized protein LOC101733058 isoform X2		101884500					0	0	0
XP_031755199.1	116409796	WT-72h	2.76084	0.00112734	3	133069012	133077266	-1	LOC116409796	CD209 antigen-like protein C					101164380		0	0	0
XP_031758590.1	116410980	0h-72h	2.72025	0.00145296	5	102561725	102578138	-1	LOC116410980	mucin-like protein	103183236			100690358			0	0	0
NP_001011423.1	496906	0h-24h	2.70272	0.00350501	1	107253617	107274956	1	adh6	alcohol dehydrogenase 6 (class V)		402939					0	0	0
XP_031757113.1	101732277	WT-72h	2.65726	0.000494423	4	148434091	148453870	1	LOC101732277	uncharacterized protein LOC101732277 isoform X1			106705944				1	1	1
XP_031754120.1	100486158	WT-72h	2.5769	0.00300808	3	145292861	145303061	-1	LOC100486158	uncharacterized protein LOC100486158		368781		102082732	101164541	115252404	1	0	0
NP_001120446.1	100145537	WT-6h	2.5654	8.93417e-05	3	127488394	127519977	-1	adam28.2	ADAM metallopeptidase domain 28, gene 2			102360011				0	0	0
XP_031762270.1	100488472	0h-15h	2.32345	0.00552371	7	123194150	123210875	1	LOC100488472	B-cell receptor CD22		569162				115250564	0	0	0
XP_031761531.1	108645198	WT-15h	2.27714	0.000542821	7	123316311	123381703	1	LOC108645198	sialic acid-binding Ig-like lectin 12 isoform X1		100003913	102360029	109200035		105416628	0	0	0
NP_001106419.2	100127585	WT-72h	2.27029	0.00707031	4	24166252	24173661	-1	fut5	fucosyltransferase 5			102363888				0	0	0
XP_012814849.1	100490929	WT-72h	2.20171	0.000126631	3	131805278	131813207	-1	LOC100490929	gamma-glutamyl hydrolase		553228	102347400	100710498	101161409	101071237	1	0	0
XP_031747250.1	108648296	WT-72h	2.18263	0.00399475	8	130768831	130803094	1	LOC108648296	CD48 antigen isoform X2				106096819			1	1	0
XP_031753264.1	100491521	WT-6h	2.1569	0.00219799	2	1335047	1337659	1	LOC100491521	E3 ubiquitin-protein ligase TRIM39-like					101174138		0	0	0
XP_031756605.1	101735147	0h-72h	2.04156	0.000463173	4	21693318	21697087	-1	LOC101735147	cathepsin D		336746					0	0	0
XP_004919553.2	101732913	WT-72h	1.97998	0.00702657	7	125719758	125739824	-1	LOC101732913	uncharacterized protein LOC101732913			102360497				1	1	1
NP_001096230.1	100124784	WT-72h	1.75741	0.00303474	4	62571986	62610707	-1	slc66a2.2	solute carrier family 66 member 2, gene 2	103175944	100003642	102365926	100711201	101175396	101074049	0	1	1
XP_012825361.1	100493151	WT-72h	1.7437	0.00905384	8	140664186	140722112	1	LOC100493151	myelin-oligodendrocyte glycoprotein-like				112844103		115252142	0	0	1
XP_002940500.3	100487470	WT-72h	1.59987	0.00731361	7	75718776	75720560	-1	LOC100487470	piggyBac transposable element-derived protein 4				106098917		105417260	0	0	0
XP_012817292.3	101733630	0h-72h	1.46342	0.00880671	4	21495529	21501008	1	LOC101733630	cathepsin D		336746					0	0	0
XP_031746550.1	100486294	0h-72h	1.23956	0.00570925	8	80748341	80770244	-1	capn12	calpain-9 isoform X2		405875		100708001	101158872	101063143	1	0	0
XP_002940226.3	100488577	0h-72h	-1.31024	0.0088761	1	157769667	157778366	-1	LOC100488577	uncharacterized protein LOC100488577		100002197					0	0	1
XP_012817091.2	100329114	0h-72h	-1.37628	0.00452852	4	76400487	76429309	-1	anln	anillin isoform X4	103186672	559353	102346856	100704759	101174346	105418333	1	1	1
XP_002941854.1	100494072	WT-72h	-1.54407	0.00403434	9	28084002	28094737	-1	LOC100494072	uncharacterized protein LOC100494072						105416444	1	1	1
XP_002938187.1	100486741	WT-72h	-1.56071	0.00303209	4	52723105	52739021	-1	LOC100486741	uncharacterized protein LOC100486741				102079122	101165802	105416891	1	0	0
NP_001120073.1	100145080	WT-72h	-1.68433	0.00179269	4	93780134	93794484	1	cyp4b1	cytochrome P450, family 4, subfamily B, polypeptide 1			102367035				0	0	0
NP_989323.1	394948	WT-72h	-1.80385	0.000112575	3	36354827	36383451	-1	slc22a4	solute carrier family 22 (organic cation/zwitterion transporter), member 4						101074953	0	0	0
NP_001005682.1	448183	0h-72h	-1.84063	0.0047791	10	21380275	21386672	-1	g6pc.3	glucose-6-phosphatase, catalytic subunit, gene 3		100000750					0	0	0
XP_004911835.1	101731328	WT-24h	-1.86156	0.000557057	2	110071227	110081317	-1	LOC101731328	otospiralin-like	103172287	100334274		102076910			1	1	0
XP_031761961.1	100486867	WT-72h	-2.18015	0.00128965	7	2204336	2226496	-1	LOC100486867	EF-hand calcium-binding domain-containing protein 6 isoform X2	103186578		102351409				1	1	1
XP_031760989.1	100485024	WT-72h	-2.21021	0.000311566	1	103269325	103348496	1	b4galt1l	beta-1,4-galactosyltransferase 1 isoform X3	103181973						1	0	0
XP_031757885.1	100497007	6h-72h	-2.4893	0.00151778	5	89599765	89722915	-1	LOC100497007	dynein gamma chain, flagellar outer arm isoform X2			102364575			101068799	0	0	0
XP_031752834.1	100488188	6h-72h	-2.49524	0.00120714	2	100027463	100264950	-1	LOC100488188	dynein beta chain, flagellar outer arm isoform X2			102355347				1	1	1
XP_002935965.1	100495913	WT-72h	-2.60234	0.0012554	10	46021696	46032740	1	bsk146	serine/threonine-protein kinase SBK1	103175670	557524	102364211	100709498	101160658	101079418	0	0	0
XP_031755427.1	101731008	6h-72h	-2.66045	0.000416748	3	147550591	147559342	1	LOC101731008	trichohyalin-like		101882165					1	1	1
XP_031755241.1	108646195	0h-72h	-2.74089	0.000201124	3	137367294	137431333	-1	LOC108646195	uncharacterized protein LOC108646195 isoform X1		100334824					0	0	0
XP_004911699.2	100485552	6h-72h	-2.74604	0.000246375	2	46021814	46047021	1	LOC100485552	uncharacterized protein LOC100485552 isoform X1	103180571						1	1	1
XP_031752416.1	101730243	0h-72h	-2.75383	0.00172585	2	13123454	13216023	-1	LOC101730243	MORC family CW-type zinc finger protein 3 isoform X2		445185			101175172	101064781	0	0	0
XP_004910859.1	101733619	WT-6h	-2.75893	0.00347524	1	125004255	125025410	-1	LOC101733619	uncharacterized protein LOC101733619	103187147						1	1	1
XP_002931791.3	100488029	6h-72h	-2.87342	0.000183016	5	30537971	30607179	-1	LOC100488029	uncharacterized protein LOC100488029	103177898		106705203	102078762			1	1	1
XP_004916872.1	100496061	WT-0h	-2.93452	0.00508316	8	44246010	44249559	-1	LOC100496061	ras-related protein Rab-38		565931	102360588				1	1	1
XP_031748751.1	101735172	6h-72h	-3.00389	8.34406e-05	9	2125139	2137954	1	LOC101735172	large neutral amino acids transporter small subunit 4-like			102358170				1	1	0
XP_031760465.1	100494341	WT-72h	-3.21902	4.85113e-12	6	138059959	138092543	1	trpv4l.3	transient receptor potential cation channel subfamily V member 4		100000322					0	0	0
XP_004914495.1	101732478	6h-72h	-3.31386	0.000230584	5	115943513	115953635	1	LOC101732478	ankyrin repeat domain-containing protein 65	103176380	566073					1	0	0
XP_012815306.2	101734576	6h-72h	-3.32952	5.65061e-06	3	48534480	48573908	-1	LOC101734576	uncharacterized protein LOC101734576	103179887		106702721				1	1	1
NP_001037891.1	733482	WT-72h	-3.40918	5.15644e-07	6	149420913	149425867	-1	LOC733482	novel protein similar to fucolectin				100692546			0	1	0
XP_002932207.2	100490404	WT-0h	-3.46594	0.0012633	5	82010430	82024259	-1	des.2	vimentin A2	103178301	564165	102364128	100706803	101157660	101070536	1	1	1
NP_001120129.1	100145155	6h-72h	-3.91483	2.92942e-11	8	4879969	4886278	1	LOC100145155	uncharacterized loc100145155				102080805	101157581	101064963	0	0	0
NP_001037882.1	733465	WT-72h	-3.92617	3.66877e-11	3	15587767	15593442	1	dhfr	dihydrofolate reductase	103179903	557552	102346348	100703984	101161149	101062022	1	1	1
XP_031749296.1	100496873	0h-72h	-3.9419	2.3879e-07	9	1928810	1954107	1	LOC100496873	uncharacterized protein LOC100496873 isoform X2	103171992						0	0	1
XP_012818891.1	101734693	6h-72h	-3.96758	2.09326e-06	5	115553590	115661047	1	LOC101734693	uncharacterized protein LOC101734693			106704634				1	1	1
XP_002941926.2	100487637	WT-6h	-4.04728	7.79227e-06	6	100263092	100271617	-1	LOC100487637	uncharacterized protein LOC100487637	103175372	569866	106702621	100709130	101165601	101071165	1	1	1
XP_031759394.1	100496580	6h-72h	-4.20253	3.8228e-07	6	140131578	140202067	1	cat2	transient receptor potential channel pyrexia isoform X2	103185109		102349217				1	1	0
XP_031759780.1	100486705	WT-72h	-4.44163	9.80114e-08	6	12592832	12604435	1	cnbd2	cyclic nucleotide-binding domain-containing protein 2 isoform X1			106705736				1	1	1
NP_001107331.1	100135146	WT-72h	-4.49007	4.20288e-09	5	37633598	37637630	1	LOC100135146	uncharacterized LOC100135146				106097520		101078106	0	0	0
NP_988859.1	394453	0h-72h	-4.52483	3.40031e-07	9	40356272	40357785	-1	hbg1	hemoglobin subunit gamma 1	103188412						0	0	0
XP_031753170.1	100496970	0h-24h	-4.5352	1.4607e-09	2	159296149	159329130	-1	ouro1	thread biopolymer filament subunit alpha		566445	102356689				1	1	0
NP_001120418.1	100145502	WT-72h	-5.42345	2.2968e-06	7	110949336	110959014	-1	igf3	insulin-like growth factor 3	103190280		102347414				1	1	0
XP_004919152.1	100491797	WT-0h	-7.10145	0.00829204	3	142488961	142490863	-1	LOC100491797	P2Y purinoceptor 4		100002719		100698100	101161327	101067509	1	0	0
