# Supplementary material for: Wide-scale identification of novel/eliminated genes responsible for evolutionary transformations
Source: Biol Direct. 2023 Aug 11;18:45. doi: 10.1186/s13062-023-00405-6 (PMC10416458; doi:10.1186/s13062-023-00405-6)
Supplement: Supplementary file 5 — Additional file 5: Table S5. The final list of Xenopus tropicalis frog genes (57 pcs) that are simultaneously: present in fish; absent from reptilians, birds, and mammals; significantly change their expression level after the amputation of tail; meets the three-species condition for at least one size ri of neighborhood, at the standard parameters with r1 = 1 Mbp, r2 = 2 Mbp, r3 = 5 Mbp. For the column descriptions ref. to dditional file 4 Table S1 and Additional file 5 Table S2. [file 13062_2023_405_MOESM5_ESM.xlsx]

## Sheet: Table S5
Protein	Gene ID	Δt	logFC	FDR	Chr	Start	End	+/-	Symbol	Name
XP_031762481.1	116412418	0h-72h	13.2816	2.43461e-52	7	84026054	84037223	-1	LOC116412418	zona pellucida-like domain-containing protein 1
XP_031758116.1	108647649	15h-72h	12.0429	8.39057e-08	5	20633340	20640983	-1	LOC108647649	fibrillin-1-like
XP_031762287.1	116412322	24h-72h	10.3141	1.44917e-46	7	84053418	84072468	-1	LOC116412322	zona pellucida-like domain-containing protein 1
XP_031762547.1	101732907	15h-72h	8.36627	0.000946568	7	106685037	106691061	-1	LOC101732907	fish-egg lectin
XP_031756904.1	100492420	0h-72h	7.32995	2.86038e-13	4	112151605	112194555	1	LOC100492420	uncharacterized protein LOC100492420 isoform X1
XP_017953150.2	100495179	15h-72h	7.14091	2.71814e-07	9	12152909	12175437	1	LOC100495179	uncharacterized protein LOC100495179 isoform X1
XP_031752208.1	100493429	WT-72h	6.28234	1.29214e-06	2	26533311	26548966	1	LOC100493429	erythrocyte band 7 integral membrane protein-like
XP_002941647.1	100497190	0h-15h	5.69221	2.88842e-28	8	36680677	36691155	1	krt18.2	keratin, type I cytoskeletal 18-B
XP_017947321.2	105946711	6h-72h	5.6398	5.75337e-08	2	102270067	102283859	1	LOC105946711	zona pellucida-like domain-containing protein 1
XP_002931851.1	100490918	WT-72h	5.41433	0.00332169	8	45833943	45836837	1	phyhdlb	uncharacterized protein phyhdlb
XP_002931847.2	100490235	WT-72h	5.20562	0.00265203	8	45858982	45862244	-1	phyhdla.3	uncharacterized protein phyhdla.3
XP_017949619.1	100497309	15h-72h	4.94723	3.01653e-06	5	20601229	20622547	-1	LOC100497309	mucin-like protein
XP_031759652.1	100489129	24h-72h	4.52515	1.76718e-10	6	64782853	64794443	1	LOC100489129	thread biopolymer filament subunit gamma
XP_031747348.1	116406732	0h-15h	4.52205	5.97873e-05	8	132081633	132085642	1	LOC116406732	high affinity immunoglobulin gamma Fc receptor I-like
XP_031758684.1	100496982	WT-72h	4.36072	1.26126e-09	5	161990512	162004654	1	LOC100496982	deleted in malignant brain tumors 1 protein
XP_031759895.1	100491211	WT-72h	4.30044	9.41548e-12	6	149039095	149079613	1	fucolectinloc100491211	uncharacterized protein fucolectinloc100491211 isoform X1
XP_002939963.1	100493779	0h-6h	4.29241	1.11744e-05	5	132732033	132734600	-1	LOC100493779	C-C motif chemokine 4
XP_002936020.4	100493453	WT-15h	4.02377	8.13848e-13	7	39957125	39983985	-1	LOC100493453	uncharacterized protein LOC100493453 isoform X1
XP_031747105.1	101734537	0h-72h	3.85729	0.00424282	8	8453878	8456149	1	LOC101734537	NLR family CARD domain-containing protein 3
XP_031746795.1	116406592	WT-6h	3.60839	0.00100934	8	121166325	121171298	-1	LOC116406592	uncharacterized protein LOC116406592
XP_012811632.1	105946474	WT-72h	3.06402	0.00333998	1	25312153	25329261	-1	LOC105946474	uncharacterized protein LOC105946474
XP_004917825.1	101733569	WT-72h	3.04102	1.31492e-06	5	132673543	132681788	-1	LOC101733569	eotaxin-like
XP_031757113.1	101732277	WT-72h	2.65726	0.000494423	4	148434091	148453870	1	LOC101732277	uncharacterized protein LOC101732277 isoform X1
XP_031754120.1	100486158	WT-72h	2.5769	0.00300808	3	145292861	145303061	-1	LOC100486158	uncharacterized protein LOC100486158
XP_012814849.1	100490929	WT-72h	2.20171	0.000126631	3	131805278	131813207	-1	LOC100490929	gamma-glutamyl hydrolase
XP_031747250.1	108648296	WT-72h	2.18263	0.00399475	8	130768831	130803094	1	LOC108648296	CD48 antigen isoform X2
XP_004919553.2	101732913	WT-72h	1.97998	0.00702657	7	125719758	125739824	-1	LOC101732913	uncharacterized protein LOC101732913
NP_001096230.1	100124784	WT-72h	1.75741	0.00303474	4	62571986	62610707	-1	slc66a2.2	solute carrier family 66 member 2, gene 2
XP_012825361.1	100493151	WT-72h	1.7437	0.00905384	8	140664186	140722112	1	LOC100493151	myelin-oligodendrocyte glycoprotein-like
XP_031746550.1	100486294	0h-72h	1.23956	0.00570925	8	80748341	80770244	-1	capn12	calpain-9 isoform X2
XP_002940226.3	100488577	0h-72h	-1.31024	0.0088761	1	157769667	157778366	-1	LOC100488577	uncharacterized protein LOC100488577
XP_012817091.2	100329114	0h-72h	-1.37628	0.00452852	4	76400487	76429309	-1	anln	anillin isoform X4
XP_002941854.1	100494072	WT-72h	-1.54407	0.00403434	9	28084002	28094737	-1	LOC100494072	uncharacterized protein LOC100494072
XP_002938187.1	100486741	WT-72h	-1.56071	0.00303209	4	52723105	52739021	-1	LOC100486741	uncharacterized protein LOC100486741
XP_004911835.1	101731328	WT-24h	-1.86156	0.000557057	2	110071227	110081317	-1	LOC101731328	otospiralin-like
XP_031761961.1	100486867	WT-72h	-2.18015	0.00128965	7	2204336	2226496	-1	LOC100486867	EF-hand calcium-binding domain-containing protein 6 isoform X2
XP_031760989.1	100485024	WT-72h	-2.21021	0.000311566	1	103269325	103348496	1	b4galt1l	beta-1,4-galactosyltransferase 1 isoform X3
XP_031752834.1	100488188	6h-72h	-2.49524	0.00120714	2	100027463	100264950	-1	LOC100488188	dynein beta chain, flagellar outer arm isoform X2
XP_031755427.1	101731008	6h-72h	-2.66045	0.000416748	3	147550591	147559342	1	LOC101731008	trichohyalin-like
XP_004911699.2	100485552	6h-72h	-2.74604	0.000246375	2	46021814	46047021	1	LOC100485552	uncharacterized protein LOC100485552 isoform X1
XP_004910859.1	101733619	WT-6h	-2.75893	0.00347524	1	125004255	125025410	-1	LOC101733619	uncharacterized protein LOC101733619
XP_002931791.3	100488029	6h-72h	-2.87342	0.000183016	5	30537971	30607179	-1	LOC100488029	uncharacterized protein LOC100488029
XP_004916872.1	100496061	WT-0h	-2.93452	0.00508316	8	44246010	44249559	-1	LOC100496061	ras-related protein Rab-38
XP_031748751.1	101735172	6h-72h	-3.00389	8.34406e-05	9	2125139	2137954	1	LOC101735172	large neutral amino acids transporter small subunit 4-like
XP_004914495.1	101732478	6h-72h	-3.31386	0.000230584	5	115943513	115953635	1	LOC101732478	ankyrin repeat domain-containing protein 65
XP_012815306.2	101734576	6h-72h	-3.32952	5.65061e-06	3	48534480	48573908	-1	LOC101734576	uncharacterized protein LOC101734576
NP_001037891.1	733482	WT-72h	-3.40918	5.15644e-07	6	149420913	149425867	-1	LOC733482	novel protein similar to fucolectin
XP_002932207.2	100490404	WT-0h	-3.46594	0.0012633	5	82010430	82024259	-1	des.2	vimentin A2
NP_001037882.1	733465	WT-72h	-3.92617	3.66877e-11	3	15587767	15593442	1	dhfr	dihydrofolate reductase
XP_031749296.1	100496873	0h-72h	-3.9419	2.3879e-07	9	1928810	1954107	1	LOC100496873	uncharacterized protein LOC100496873 isoform X2
XP_012818891.1	101734693	6h-72h	-3.96758	2.09326e-06	5	115553590	115661047	1	LOC101734693	uncharacterized protein LOC101734693
XP_002941926.2	100487637	WT-6h	-4.04728	7.79227e-06	6	100263092	100271617	-1	LOC100487637	uncharacterized protein LOC100487637
XP_031759394.1	100496580	6h-72h	-4.20253	3.8228e-07	6	140131578	140202067	1	cat2	transient receptor potential channel pyrexia isoform X2
XP_031759780.1	100486705	WT-72h	-4.44163	9.80114e-08	6	12592832	12604435	1	cnbd2	cyclic nucleotide-binding domain-containing protein 2 isoform X1
XP_031753170.1	100496970	0h-24h	-4.5352	1.4607e-09	2	159296149	159329130	-1	ouro1	thread biopolymer filament subunit alpha
NP_001120418.1	100145502	WT-72h	-5.42345	2.2968e-06	7	110949336	110959014	-1	igf3	insulin-like growth factor 3
XP_004919152.1	100491797	WT-0h	-7.10145	0.00829204	3	142488961	142490863	-1	LOC100491797	P2Y purinoceptor 4
